# Supplementary material for: Bacterial Adherence and Dwelling Probability: Two Drivers of Early Alveolar Infection by Streptococcus pneumoniae Identified in Multi-Level Mathematical Modeling
Source: Front Cell Infect Microbiol. 2018 May 15;8:159. doi: 10.3389/fcimb.2018.00159 (PMC5962665; doi:10.3389/fcimb.2018.00159)
Supplement: Supplementary file 1 [file Data_Sheet_1.ZIP]

Archive with 27 entries (27 files):
- Code/Alveolus100bacs.avi
- Code/Alveolus10bacs.avi
- Code/AlveolusCapsuleAdh.m
- Code/AlveolusCapsuleAsyn.m
- Code/AlveolusCapsulenoChem.m
- Code/buscar_soluciones_cel_par.m
- Code/buscar_soluciones_test_par.m
- Code/buscar_soluciones_tis_par.m
- Code/CompareHypothesis.m
- Code/epithelial.png
- Code/Figures4_6_7_9.m
- Code/Figures5_8LR&treesAR.zip
- Code/nameARcel.csv
- Code/nameARcelAdh.csv
- Code/nameARtis.csv
- Code/nameARtisAdh.csv
- Code/Readme.docx
- Code/solsARcel.csv
- Code/solsARcelAdh.csv
- Code/solsARtis.csv
- Code/solsARtisAdh.csv
- Code/soluciones_Test1_10%.mat
- Code/soluciones_Test2_10%.mat
- Code/Solutions2R.zip
- Code/Solutions2RAdh.zip
- Code/SolutionsMat.mat
- Code/SolutionsMatAdh.mat
