# Supplementary material for: Bacterial Adherence and Dwelling Probability: Two Drivers of Early Alveolar Infection by Streptococcus pneumoniae Identified in Multi-Level Mathematical Modeling
Source: Front Cell Infect Microbiol. 2018 May 15;8:159. doi: 10.3389/fcimb.2018.00159 (PMC5962665; doi:10.3389/fcimb.2018.00159)
Supplement: Supplementary file 1 [file Data_Sheet_1.ZIP › Code/AlveolusCapsulenoChem.m]

%[NB,NUMMAC,OUT,T] = AlveolusCapsuleAsyn(pars,IL1ON)
%pars: [ 1.number of bacteria (1), 
%        2.number of macrophages (3), 
%        3.chemokine diffusion constant (6e4),
%        4.antigens per bacteria (10),
%        5.Movement in sessile phase (0.1),
%        6.Movement in flowing phase (3),
%        7.Radial flow (4.2e-2),
%        8.Bacteria dobling time (200),
%        9.Probability interchanged (0.999),
%       10.Bacteria saturation number (10),
%       11.Macrophage movement (2),
%       12.Phagocytosys rate (0.048),
%       13.Maximum bacteria per macrophage (50)
%       14.Distance to sense the metabolic gradient (30)
%       15.Sensitivity to feel the cytokine gradient (1e-6)]
%       16. Effect of IL1B on IRAK1 (1)
%       17. Time delay for release of IL1B (24)
%IL1ON: if it is 1 activates the IL1B production by macrophages.
%NB: number of bacteria of simulation.
%NUMMAC: number of macrophages of simulation.
%T: time of simulation.
%
%Multilevel model of the bacterial (Streptococcus pneumoniae) infection of
%an alveolus. It is simulated the stablishment of the infection. Bacteria
%interact with the alveolar macrophages and lung epithelial cells.
%
%Epithelial cells have intracellular signaling structure for inflammation
%through NFkB signaling pathway using ordinary differential equations
%(modeleqs).
%
%Bacteria and macrophages interact in the surfice of epithelial cells,
%modelled as an agent basd model (bacsMulti).
%
%modeleqs:
%Mathematical model using ordinary differential equations addapted from
%publication [ref] of legionella infection.
%TRL is activated by bacteria or IL1B from macrophages and triggers the
%kinase cascade through NFkB signaling pathway to produce MCP-1 chemokine
%to atract macrophages. The model is calibrated with IL-8, but MCP-1 and
%IL-8 has the same dynamics as shown in [[PMID: 16834785]].
%
%bacsMulti:
%Mathematical simulation of bacterial groth and movement in a single
%alveolus together with macrophages movement and bacteria clearance.
%
%-Bacteria growth with a saturable process.
%-Bacteria jump stochasticaly between two liquid phases in alveolus: flowing
%phasde and stationary phase.
%-Coughing can be simulated, inactivated by default.
%-Bacteria move in a random walk way, faster in the flowing phase.
%-Macrophages move in a randomn walk way following the chemokine gradient 
%produced by epithelial cells.
%-Macrophages eat bacteria. First attach and then there is a dynamics of
%phagogytosis. Macrophages die if the number of attached bacteria is very
%high.
%-There is a defined flow velocity of the mobile liquid phase.
%-Bacteria leave the alveolus when reach the border.
%
%Version 1.2 (17.02.2017) by Guido Santos
%-Output variables contain all history.
%-New output variable considering the time.
%
%Version 1.3 (08.09.2017) by Guido Santos
%-The simulation does not stop before the final time defined.
%-The saturation does not play a role in the bacterial growth.
%-The infection group is defined for a final number of bacteria higher than 10
%-The no infection group is defined for a final number of bacteria equal to 0.
%-The final time changed to 10 hours
%
%Version 1.3.1 Asynchronous bacterial growth
%
% 1. A robot may not injure a human being or, through inaction, allow a human being to come to harm.
% 2. A robot must obey the orders given it by human beings except where such orders would conflict with the First Law.
% 3. A robot must protect its own existence as long as such protection does not conflict with the First or Second Laws.
%
function [NB,NUMMAC,OUT,T,INF] = AlveolusCapsulenoChem(pars,pars2,IL1ON)
global contador matBac
close all %Close previous figures
% clc %Clear the screen
tic %Start counting time
if (exist('pars','var') == 0 || numel(pars) == 0)
    pars = ones(18,1); %Define the input if it doesn't exist
end
if (exist('pars2','var') == 0 || numel(pars2) == 0)
    pars2 = ones(24,1); %Define the input if it doesn't exist
end
if exist('IL1ON','var') == 0
    IL1ON = 0; %Define the input if it doesn't exist
end
%Parameters to define
N                      = 11; %Numer of epithelial cells per row, [[PMID: 25360787]]
cel                    = 30; %Microm of epithelial cell (30 microM [[PMID: 25360787 & PMID: 7611375]])
incre                  = 10; %Interval of time between synchronization of models in minutes
nb                     = round(1*pars(1)); %Initial number of bacteria
nummac                 = round(1*pars(2)); %Number of macrophages, approximation from Bionumbers
FT                     = 10; %Final time for the model in hours
foco                   = 4; %Dispersion of initial bacteria in the alveolus
movie                  = 0; %If 1 show results and save movie
pantalla               = 0; %If 1 show the results in command windows
timedelay              = 24*pars(17); %Time delay of production of IL1B by macrophages in hour (la posici�n donde se produce no coincide con donde est� el macr�fago!)
numEQS                 = 14; %Number of equations for variables
step1                  = 0.1*pars(5); %Movement rate in the sesile phase, assumed
step2                  = 3*pars(6); %Movemenet rate in the mobile phase, assumed
step3                  = 4.2e-2*pars(7); %min-1. Radial flow (4.2e-2) Fitted to alveolar clearance in figura 3B [[PMID: 17290033]] calculated in Excel parameters calculation.xlsx (sheet: alveoli flow) 
%%
%Parameters defined
sensi                  = incre/60; %Interval of time between synchronization of models in hours
NN                     = N*N; %Number of cell in alveolus
tiempo                 = 0:sensi:FT; %Time for integration of the model
solver                 = @ode45; %Integration method
matriz                 = zeros(1,numEQS*NN); %Initial conditions for the ODE model
matriz(1,1:NN)         = 1;  %Initial conditions for IRAK1
matriz(1,2*NN+1:3*NN)  = 1;  %Initial conditions for IKK
matriz(1,6*NN+1:7*NN)  = 1;  %Initial conditions for IkBa
dimens                 = (cel*N)/2; %Dimension of the alveoli in micrometers from Bionumbers (11 from 121 cells)
n                      = 0; %Initial number of iterations in minutes
out                    = 0; %Initial number of bacteria spreaded
pos                    = random('norm',0,dimens/foco,nb,2); %Normal distribution of initial bacteria
div                    = round(rand(nb,1)*200*pars(8)); %Initial stage of the cell cycle (from 0 to 200 mins.)
mac                    = dimens*(rand(nummac,2)*2 - 1); %Random localization of macrophages
neat                   = zeros(1,nummac); %Intrinsic macrophage time for bacteria phagocytosis
eaten                  = zeros(1,nummac); %Register of eated bacteria
con                    = 0; %Countinf the iterationf for the output variables
nstop                  = 0; %Counting stoping time between the models
tstep                  = 0; %Counting the time steps between models
T                      = zeros(FT*6,1);
NB                     = zeros(FT*6,1);
NUMMAC                 = zeros(FT*6,1);
OUT                    = zeros(FT*6,1);
IL8                    = zeros(N,N); %Interleukin 8
IL1B                   = zeros(N,N,1); %Inhibitor of IL1B
final                  = 0;
step                   = ones(nb,1)*step1; %Movement rate in the sesile phase (step1)
if movie == 1
    writerObj1           = VideoWriter('Alveolus.avi'); %Create a movie
    writerObj1.FrameRate = 3; %Define the frame rate
    open(writerObj1); %Open the movie
else
    writerObj1 = []; %Create a movie
end
%%
% while (tstep < tiempo(end) && final == 0)
while (tstep < tiempo(end))
    %Run the models in steps
    tinit                                                                                                = nstop/60; %Initial time for the time step between models
    contador                                                                                             = 0; %Counting the integration steps
    [pos,out,n,nb,nummac,mac,neat,eaten,nstop,matBac,writerObj1,final,indMac,step,step1,step2,step3,div] = bacsMulti(pos,out,n,nb,nummac,mac,neat,eaten,nstop,T,IL8,writerObj1,N,cel,movie,final,pars,IL1B,step,step1,step2,step3,pantalla,div); %Run the bacteria model
    nstop                                                                                                = nstop + incre; %Count the time step between models
    tstep                                                                                                = nstop/60; %In hours
    if tstep > tiempo(end)
        tstep = tiempo(end); %Cut the time to the maximum
    end
    tspan  = tinit:sensi:tstep; %Integration interval
    [t,y]  = feval(solver,@modeleqs,tspan,matriz,[],N,cel,pars,pars2,eaten,indMac,IL1ON,timedelay); %Run the epithelial cell model
    matriz = y(end,:); %Define the initial condition as the last condition of the previous run
    %%
%     %Create the output variables
    IL8         = vec2mat(y(end,8*NN+1:9*NN),N);
    con         = con + 1;
    T(con)      = t(end);
    NB(con)     = nb;
    NUMMAC(con) = nummac;
    OUT(con)    = out;
    %%
end
%Define the variable of alveolar infection
if NB(end) > 10
    INF = 1;
else
    INF = 0;
end
% if final == 1
%     INF = 1;
% end
%Create the movie
if movie == 1
    close(writerObj1);
end
%%
toc
end

%Epithelial cell model
function dfx = modeleqs(~,x,N,cel,pars,pars2,eaten,indMac,IL1ON,timedelay)
global contador matBac
contador = contador + 1; %Count the iterations
%Parameters
x(x < 1e-6) = 0; 
R           = cel*N; %Total length of surface, microm
dx          = R/N; %Thickness of each layer microm
NN          = N*N; %Number of cells
%%
%NFkB initial conditions
IRAK1  = vec2mat(x(1:NN),N)';
IRAK1p = vec2mat(x(1*NN+1:2*NN),N)';
IKK    = vec2mat(x(2*NN+1:3*NN),N)';
IKKa   = vec2mat(x(3*NN+1:4*NN),N)';
NFkB   = vec2mat(x(4*NN+1:5*NN),N)';
mIkBa  = vec2mat(x(5*NN+1:6*NN),N)';
IkBa   = vec2mat(x(6*NN+1:7*NN),N)';
mIL8   = vec2mat(x(7*NN+1:8*NN),N)';
IL8    = vec2mat(x(8*NN+1:9*NN),N)'; 
IL1B   = vec2mat(x(9*NN+1:10*NN),N)';
X11    = vec2mat(x(10*NN+1:11*NN),N)';
X12    = vec2mat(x(11*NN+1:12*NN),N)';
X13    = vec2mat(x(12*NN+1:13*NN),N)';
dIL1B  = vec2mat(x(13*NN+1:14*NN),N)'; %Delayed IL1B
%% 
%NFkB parameters
par = [0.095494006372294021     %01
       0.095494006372294021     %02
       0.00095092672985701396   %03
       3.148117756260155        %04
       6.6237841144233673       %05
       0.14969105208857217      %06
       0.14969105208857217      %07
       83.992067558019102       %08
       0.78238239329941495      %09
       0.011554688772929096     %10
       1.7167747622178087       %11
       540.25955106495292       %12
       1.5603360734858587       %13
       19.809822965869529       %14
       123.7572891589779        %15
       0.00070254758737242802   %16
       252.63310249152755       %17
       0.59996940751789452      %18
       0.074756548942597978     %19
       28.9                     %20 = 0.13584846690209032 or 0 (values from Xin's model), 28.9 (value calculated for alveolus [Obtenido a partir de calPar.m y Calcular IL8 clearance from lung.xlsx]) V�lido para MCP1 y IL1B
       1                        %21
       1                        %22
       1                        %23
       1];                      %24     
%%
%Define parameters
par          = par(1:24).*pars2; %Modify the parameters
kirak1syn    = par(1);
kyrak1deg    = par(2);
kirak1ph1    = par(3);
kirak1ph2    = par(4);
kirak1pdeg   = par(5);
kikksyn      = par(6);
kikkdeg      = par(7);
kikkact      = par(8);
kikkadeg     = par(9);
knfkbgain    = par(10);
knfkbloss    = par(11);
kmikbatransc = par(12);
kmikbadeg    = par(13);
kikbatransl  = par(14);
kikbaloss    = par(15);
kmil8transc1 = par(16);
kmil8transc2 = par(17);
kmil8deg     = par(18);
kil8transl   = par(19); % The same for MCP-1 and IL1B [[PMID: 16834785]]
kil8deg      = par(20);
K1           = par(21);
K2           = par(22);
K3           = par(23);
Ntot         = par(24);
Dp           = 1e3; %Intracellular IP3 diffusion coefficient microm2/s, 300 (PMID: 1465619) despreciate diffusion between cells 
Di           = 6e4*pars(3); %5e4 para IL1B y MCP1
%%
%Input signals
antigens = 10*pars(4); %Antigens per bacteria [buscar]
%%
%Spatial model
 zero = zeros(1,N);
 % 1. Fluxes in x-direction; zero fluxes near boundaries
 FP = -Di.*[zero;IL1B(2:N,:) - IL1B(1:N-1,:);zero]./dx;
 FI = -Di.*[zero;IL8(2:N,:) - IL8(1:N-1,:);zero]./dx;
 % Add flux gradient to rate of change
 dC = (FP(2:N+1,:) - FP(1:N,:))./dx;
 dI = (FI(2:N+1,:) - FI(1:N,:))./dx;
 % 2. Fluxes in y-direction; zero fluxes near boundaries
 FP = -Di.*[zero',IL1B(:,2:N) - IL1B(:,1:N-1),zero']./dx;
 FI = -Di.*[zero',IL8(:,2:N) - IL8(:,1:N-1),zero']./dx;
 % Add flux gradient to rate of change
 dC  = - dC - (FP(:,2:N+1) - FP(:,1:N))./dx;
 dI  = - dI - (FI(:,2:N+1) - FI(:,1:N))./dx;
%%
irakMac = IRAK1*0; %Define the input for IL1B
for nm = 1:length(eaten)
    irakMac(indMac(nm,1),indMac(nm,2)) = eaten(nm); %Create the input for IL1B production based in the macrophages location
end
kdelay = (4 + 1)/timedelay; %Delay parameter
%Differential equations
knorm = 1*pars(16); %(IL1B normalized to 1 for one bacteria x200) not used now (1)
dxX1  = kirak1syn - kyrak1deg.*IRAK1 - kirak1ph1.*IRAK1.*matBac*antigens - kirak1ph2.*IRAK1.*dIL1B*IL1ON*knorm; %IRAK1 
dxX2  = kirak1ph1.*IRAK1.*matBac*antigens + kirak1ph2.*IRAK1.*dIL1B*IL1ON*knorm - kirak1pdeg.*IRAK1p; %IRAK1p
dxX3  = kikksyn - kikkact.*IKK.*IRAK1p - kikkdeg.*IKK; %IKK
dxX4  = kikkact.*IKK.*IRAK1p - kikkadeg.*IKKa; %IKKa
dxX5  = knfkbgain.*IKKa.*((Ntot - NFkB)./(K1 + IkBa + IKKa)) - knfkbloss.*((IkBa.*NFkB)./(K2 + NFkB)); %NFkB
dxX6  = kmikbatransc.*NFkB - kmikbadeg.*mIkBa; %mIkBa
dxX7  = kikbatransl.*mIkBa - kikbaloss.*IKKa.*IkBa.*((Ntot - NFkB)./(K3 + IkBa + IKKa));%IkBa
dxX8  = kmil8transc1 + kmil8transc2.*NFkB - kmil8deg.*mIL8; %MCP-1m
dxX9  = kil8transl.*mIL8 - kil8deg.*IL8 + dI; %MCP-1
dxX10 = irakMac -kil8deg.*IL1B + dC; %IL1B  
dxX11 = kdelay*(IL1B - X11); %delay1
dxX12 = kdelay*(X11 - X12); %delay2
dxX13 = kdelay*(X12 - X13); %delay3
dxX14 = kdelay*(X13 - dIL1B); %delay4
dfx   = [dxX1(:);dxX2(:);dxX3(:);dxX4(:);dxX5(:);dxX6(:);dxX7(:);dxX8(:);dxX9(:);dxX10(:);dxX11(:);dxX12(:);dxX13(:);dxX14(:)]; %Merge equations
%%
end
%%
%Bacteria model
function [pos,out,n,nb,nummac,mac,neat,eaten,nstop,matBac,writerObj1,final,indMac,step,step1,step2,step3,div] = bacsMulti(pos,out,n,nb,nummac,mac,neat,eaten,nstop,T,IL8,writerObj1,Nc,cel,movie,final,pars,IL1B,step,step1,step2,step3,pantalla,div)
Itime = clock; %Initial time
%Biological parameters for alveolus and inputs
if exist('Nc','var') == 0
    Nc = 11; %Number of cells per row in alveolus
end
if exist('cel','var') == 0
    cel = 30; %Width of epitheliaol cell in microm
end
dimens = (cel*Nc)/2; %Dimension of the alveoli in micrometers from Bionumbers (11 from 121 cells)
if exist('nb','var') == 0
    nb = 1; %Initial number of bacteria
end
if exist('n','var') == 0
    n = 0; %Iterations
end
if exist('out','var') == 0
    out = 0; %initial number of bacteria spread
end
if exist('pos','var') == 0
    pos = random('norm',0,dimens/4,nb,2); %Normal distribution of initial bacteria
end
if exist('nummac','var') == 0
    nummac = 3; %Number of macrophages, approximation from Bionumbers
end
if exist('mac','var') == 0
    mac = dimens*(rand(nummac,2)*2 - 1); %Random localization of macrophages
end
if exist('neat','var') == 0
    neat = zeros(1,nummac); %Intrinsic macrophage time for bacteria phagocytosis
end
if exist('eaten','var') == 0
    eaten = zeros(1,nummac); %Register of eated bacteria
end
if exist('nstop','var') == 0
    nstop = 600; %Time to stop the model (minutes)
end
if exist('T','var') == 0
    T = 0; %Time of epithelial cell model
end
if exist('IL8','var') == 0
    IL8 = zeros(Nc,Nc); %Empty landscape of epithelial cells
end
if exist('writerObj1','var') == 0
    writerObj1 = VideoWriter('Alveolus.avi'); %Create a movie
    open(writerObj1); %Open a movie
end
limits             = [-dimens,dimens]; %Dimension of alveolus in nm (30 microM/cell [[PMID: 25360787 & PMID: 7611375]])
pos(pos > dimens)  = dimens; %No infection out of the alveolus
pos(pos < -dimens) = -dimens; %No infection out of the alveolus
front              = linspace(limits(1),limits(2),Nc + 1); %Define the frontiers of the epithelial cells
%%
%Biological parameters for bacteria
growth             = 200*pars(8); %min-1. 199.2 min doubling time (3.32 hours from [[pag 38 book: ISBN 978-1-908230-17-1]])Iterations per division (5e2)
probS              = 0.999*pars(9); %Probability of not being interchanged between phases (0.999) A lower value stablish the infection with low probability 
cough              = 0; %If 1 activates coughing
probC              = 0.995; %Probability of not leave the alveolus from the mobile phase
maxbac             = 1e3; %Maximum number of bacteria in the alveolus simulated, not relevant
rad                = 1.5; %Region for determine the saturation of bacteria (1.5) Assuming two hexagonal layers
Mbac               = 1e5; %Maximum number of bacteria inside the region to saturate the growth (10) Assuming two hexagonal layers (Eliminada la saturaci�n)
matBac             = zeros(Nc,Nc); %Define the bacteria matrix
halfCaps           = 1*pars(18); %Time when bacteria have half of the capsule built (hours)
capsule            = (n/(n + (halfCaps*60))); %Define amount of capsule of bacteria (between 0 and 1)
%%
%Biological parameters for macrophages
macsiz = 10; %Macrophage size in micras (21 microm of diameter, from Wikipedia)
stepm  = 2*pars(11); %Movement of macrophages (2 micrm/min de [[PMID: 26202827]])
clebac = 0.048*pars(12); %Phagocytosys rate (min-1, calculated in Excel parameters calculation.xlsx (sheet: Phagocytosys rate) [[PMC266186]])
maxeat = 50*pars(13); %Maximum number of bacteria attached [[buscar]] %%% More than 70% of the macrophage perimeter covered of bacteria inside one minute
sensit = 1e-6*pars(15); %Sensitivity to feel the cytokine gradient [[buscar]].
indMac = ones(nummac,2); %Initial value for indexes of macrophages
%%
%Display parameters
fi      = 101; %Index for the figure
pintar  = 1; %If 1 displays the figure
iteplot = 10; %Number of iteration per plot
%%
% %Loop of simulation
% if (nb < 1 || nb > maxbac || nummac < 1)
%     final = 1; %Terminate the loop
% end
if n == 0
   %Display the first condition
    if mod(n,iteplot) == 0
        if movie == 1
            if ishandle(fi*10) == 1
                close(fi*10) %Close previous figure
            end
            figure(fi*10) %Create figure
            set(fi*10,'Visible','off'); %Prevent display
            IL8t = IL8'; %Transpose matrix
            imagesc(IL8t,[0 5e-4]) %Plot epithelial cell layer
            set(gca,'position',[0 0 1 1],'units','normalized') %Remove margins
            axis off %Clear axis
            print(fi*10,'epithelial.png','-dpng') %Save image
            img = imread('epithelial.png'); %Read the state as picture
            if pintar == 1
                figure(fi)
            else
                ff  = figure('visible','off');
            end
            imagesc(limits,limits,img); %Plot the state of epithelial cells in the background
            hold on %Overlap graph
            scatter(pos(:,1),pos(:,2),12,'MarkerFaceColor','r','MarkerEdgeColor','r',...
                'MarkerFaceAlpha',.1,'MarkerEdgeAlpha',0) %Plot the bacteria with transparency
            plot(mac(:,1),mac(:,2),'.c','MarkerSize',50) %Plot the macrophages
            hold off %Stop overlaping
            for m = 1:nummac
                text(mac(m,1),mac(m,2),num2str(eaten(m)),'HorizontalAlignment','center','FontSize',5); %Display the number of attached bacteria
            end
            xlim(limits) %Define the x axis limits
            ylim(limits) %Define the y axis limits
            title(strcat('# bacteria=',num2str(nb),'|Spread bacteria=',num2str(out),'|Hours=',num2str(floor(n/60)),'/10h','|Capsule=',num2str(round(capsule*10)/10),'/1')) %Number of bacteria in the title
            xlabel('Dimension (microm)') %x axis label
            ylabel('Dimension (microm)') %y axis label
            if pintar == 1
                frame1 = getframe(figure(fi)); %Save the figure as a frame
            else
                frame1 = getframe(ff); %Save the figure as a frame
            end
            writeVideo(writerObj1,frame1); %Write the frame in the movie
        end
        Ctime = clock; %Current time
        if round(Itime(5)) < 10
            minutosI = strcat('0',num2str(round(Itime(5)))); %Add a 0 if minutes are less than 10
        else
            minutosI = num2str(round(Itime(5))); %Save the time for minutes higher tha 10
        end
        if round(Ctime(5)) < 10
            minutosC = strcat('0',num2str(round(Ctime(5)))); %Add a 0 if minutes are less than 10
        else
            minutosC = num2str(round(Ctime(5))); %Save the time for minutes higher tha 10
        end    
        horaI = strcat(num2str(Itime(4)),':',minutosI); %Save the time as a string
        horaC = strcat(num2str(Ctime(4)),':',minutosC); %Save the time as a string
        if pantalla == 1
            fprintf('Iteration: %g minutes (%g hours | %g days)\nAlveolar bacteria: %g\nSpreaded bacteria: %g\nMacrophages: %g\nInit time: %s\nCurrent time: %s\n',n,floor(n/60),floor(n/(60*24)),nb,out,nummac,horaI,horaC) %Display the results in the screen
            fprintf('\n') %Jump one line
        end
    end
    %% 
end
while (nb > 0 && nb < maxbac && n < nstop && nummac > 0)
    %Display the current situation
    if mod(n,iteplot) == 0
        if movie == 1
            if ishandle(fi*10) == 1
                close(fi*10) %Close previous figure
            end
            figure(fi*10) %Create figure
            set(fi*10,'Visible','off'); %Prevent display
            IL8t = IL8'; %Transpose matrix
            imagesc(IL8t,[0 5e-4]) %Plot epithelial cell layer
            IL1Bt = IL1B(:,:,end)'; %Transpose matrix
%             imagesc(IL1Bt) %Plot epithelial cell layer
            set(gca,'position',[0 0 1 1],'units','normalized') %Remove margins
            axis off %Clear axis
            print(fi*10,'epithelial.png','-dpng') %Save image
            img = imread('epithelial.png'); %Read the state as picture
            if pintar == 1
                figure(fi)
            else
                ff  = figure('visible','off');
            end
            imagesc(limits,limits,img); %Plot the state of epithelial cells in the background
            hold on %Overlap graph
            scatter(pos(:,1),pos(:,2),12,'MarkerFaceColor','r','MarkerEdgeColor','r',...
                'MarkerFaceAlpha',.1,'MarkerEdgeAlpha',0) %Plot the bacteria with transparency
            plot(mac(:,1),mac(:,2),'.c','MarkerSize',50) %Plot the macrophages
            hold off %Stop overlaping
            for m = 1:nummac
                text(mac(m,1),mac(m,2),num2str(eaten(m)),'HorizontalAlignment','center','FontSize',5); %Display the number of attached bacteria
            end
            xlim(limits) %Define the x axis limits
            ylim(limits) %Define the y axis limits
            title(strcat('# bacteria=',num2str(nb),'|Spreaded bacteria=',num2str(out),'|Hours=',num2str(floor(n/60)),'/10h','|Capsule=',num2str(round(capsule*10)/10),'/1')) %Number of bacteria in the title
            xlabel('Dimension (microm)') %x axis label
            ylabel('Dimension (microm)') %y axis label
            if pintar == 1
                frame1 = getframe(figure(fi)); %Save the figure as a frame
            else
                frame1 = getframe(ff); %Save the figure as a frame
            end
            writeVideo(writerObj1,frame1); %Write the frame in the movie
        end
        Ctime = clock; %Current time
        if round(Itime(5)) < 10
            minutosI = strcat('0',num2str(round(Itime(5)))); %Add a 0 if minutes are less than 10
        else
            minutosI = num2str(round(Itime(5))); %Save the time for minutes higher tha 10
        end
        if round(Ctime(5)) < 10
            minutosC = strcat('0',num2str(round(Ctime(5)))); %Add a 0 if minutes are less than 10
        else
            minutosC = num2str(round(Ctime(5))); %Save the time for minutes higher tha 10
        end    
        horaI = strcat(num2str(Itime(4)),':',minutosI); %Save the time as a string
        horaC = strcat(num2str(Ctime(4)),':',minutosC); %Save the time as a string
        if pantalla == 1
            fprintf('Iteration: %g minutes (%g hours | %g days)\nAlveolar bacteria: %g\nSpread bacteria: %g\nMacrophages: %g\nInit time: %s\nCurrent time: %s\n',n,floor(n/60),floor(n/(60*24)),nb,out,nummac,horaI,horaC) %Display the results in the screen
            fprintf('\n') %Jump one line
        end
    end
    %%
    %Iterations
    n   = n + 1; %Count the iterations (minutes)
    nbP = nb; %Save the previous iteration
    %%
    %Bacterial saturable growth
    sqdi             = squareform(pdist(pos)); %Calculate the distances
    sqce             = sqdi*0; %Temporal variable
    sqce(sqdi < rad) = 1; %Find short distances
    cerca            = sum(sqce,2); %Count the close bacteria
    crecen           = (cerca < Mbac); %Define the growing bacteria below the threshold
    if isempty(crecen)
        crecen = 1; %If it's empty give one value
    end
    div                = div + 1;
    crecen             = (div >= growth);
    div(crecen)        = 0;
    div                = [div;div(crecen)];
    pos(nb + 1:(nb + sum(crecen)),:)  = pos(crecen,:); %Bacteria divide
    step(nb + 1:(nb + sum(crecen)),1) = step(crecen,1); %Doubling the step vector
    nb                                = nb + sum(crecen); %Doubling the number of bacteria
%     if mod(n,round(growth)) == 0
%         pos(nb + 1:(nb + sum(crecen)),:)  = pos(crecen,:); %Bacteria divide
%         step(nb + 1:(nb + sum(crecen)),1) = step(crecen,1); %Doubling the step vector
%         nb                                = nb + sum(crecen); %Doubling the number of bacteria
%     end
    %%
    %Interchange between phases
    step((rand(length(step),1) > probS & step == step1),1) = step2; %Jump to the mobile phase
    step((rand(length(step),1) > probS & step == step2),1) = step1; %Settle into the sessile phase
    %%
    %Simulating coughing
    if cough == 1 
        fuera        = (rand(length(step),1) > probC & step == step2); %Count the bacteria being coughed
        pos(fuera,:) = []; %Remove bacteria
        step(fuera)  = []; %Remove steps
        nb           = nb - sum(fuera); %Substract bacteria from the count
    end
    %%
    %Random movement of bacteria
    angl = rand(nb,1)*2*pi; %Random direction
    pos  = pos + [step.*cos(angl),step.*sin(angl)]; %Step into the direction defined
    %%
    %Movement of macrophages
    dist = zeros(length(pos(:,1)),nummac); %Define the distance matrix between bacteria and macrophages
    for m = 1:nummac
       dist(:,m) = sqrt((mac(m,1) - pos(:,1)).^2 + (mac(m,2) - pos(:,2)).^2); %Measure distance to macrophages
    end
    cIL8 = IL8; %Current concentration of IL8
    angl = zeros(nummac,1); %Define the direction vector
    for m = 1:nummac 
        angrec = [rand*2*pi;0;pi;pi/2;(3*pi)/2]; %Define the Manhattan angles
        fil    = find(abs(diff(front <= mac(m,1)))); %Row of macrophage in epithelial cells layer
        col    = find(abs(diff(front <= mac(m,2)))); %Column of macrophage in epithelial cells layer
        if isempty(fil)
            fil = Nc; %Prevent being out of the layer
        end
        if isempty(col)
            col = Nc; %Prevent being out of the layer
        end
        indmac            = [fil,col]; %Find the position of macrophages in epithelial layer
        vecin             = [indmac(1),indmac(2); %Look for the current cell
                             indmac(1) + 1,indmac(2); %Look for the rigth neighbour
                             indmac(1) - 1,indmac(2); %Look for the left neighbour
                             indmac(1),indmac(2) + 1; %Look for the down neighbour
                             indmac(1),indmac(2) - 1]; %Look for the up neighbour
        vecin(vecin < 1)  = 1; %Prevent the borders
        vecin(vecin > Nc) = Nc; %Prevent the borders
        vecin             = [cIL8(vecin(1,1),vecin(1,2));cIL8(vecin(2,1),vecin(2,2));cIL8(vecin(3,1),vecin(3,2));cIL8(vecin(4,1),vecin(4,2));cIL8(vecin(5,1),vecin(5,2))]; %Take the cytokine from the neighbours
        vecin             = round((vecin/sensit))*sensit; %Define the sensitivity to feel the gradient
        mover             = find(max(vecin) == vecin,1); %Find the maximum concentration
        mover             = 1; %Breaks the cytokine gradient movement of macrophages
        angl(m,1)         = angrec(mover); %Define the directional movement
        
	rcap2             = rand(size(dist(:,1))); %Probability of not being eateg because of the protection of the capsule
	rcap1             = [];
	for rere = 1:nummac
		rcap1             = [rcap1,rcap2]; %Repeat for all macrophages
	end
        %rcap1             = repelem(rcap2,1,nummac); %Repeat for all macrophages
        logic1            = ((min(dist(:,m)) < cel*pars(14)).*(rcap2(min(dist(:,m)) == dist(:,m)) >= capsule)); %Find the closest bacteria to macrophages
        if (logic1 == 1 && numel(pos) > 0)
            [apol,~]  = cart2pol(pos(min(dist(:,m)) == dist(:,m),1) - mac(m,1),pos(min(dist(:,m)) == dist(:,m),2) - mac(m,2)); %Define the angle as the closest bacteria if is closer than one epithelial cell distance
            angl(m,1) = apol; %Save the angle
        end
    end
    mac                 = mac + [stepm.*cos(angl),stepm.*sin(angl)]; %Step into the direction defined
    mac(mac > dimens)   = dimens; %Define limits for the movement
    mac(mac < - dimens) = - dimens; %Define limits for the movement
    %%
    %Macrophages eat bacteria
%     doomed1 = (dist < macsiz).*(rcap1 >= capsule); %Define the bacteria that is going to die by macrophages
%     doomed2 = (min(dist,[],2) < macsiz).*(rcap2 >= capsule); %Repeat for all macrophages
    eaten   = eaten + sum((dist < macsiz).*(rcap1 >= capsule),1); %Count the attached bacteria per macrophages
    if sum(eaten > maxeat) ~= 0
        nummac = nummac - sum(eaten > maxeat); %Substract death macrophages
    end
    mac(eaten > maxeat,:)     = []; %Remove macrophages
    neat(eaten > maxeat)      = []; %Remove intrinsic time
    dist(:,eaten > maxeat)    = []; %Remove distance to bacteria 
    rcap1(:,eaten > maxeat)   = []; %Repeat for all macrophages
    eaten(eaten > maxeat)     = []; %Remove eated bacteria
    eaten                     = eaten.*exp(-clebac.*neat); %Bacteria are phagocyted
    eaten                     = round(eaten); %Round number of bacteria attached
    if numel(dist) > 0    
        pos((min(dist,[],2) < macsiz).*(rcap2 >= capsule) == 1,:) = []; %Remove bacteria attached to macrophages
        step((min(dist,[],2) < macsiz).*(rcap2 >= capsule) == 1)  = []; %Remove steps
        div((min(dist,[],2) < macsiz).*(rcap2 >= capsule) == 1)  = []; %Remove cycles
    end
    if nummac > 0
        nb = nb - sum((min(dist,[],2) < macsiz).*(rcap2 >= capsule) == 1); %Substract bacteria from the count
    end
    neat                            = neat + 1; %Count the intrinsic time
    %%
    %Movement through the mobile phase
    pos(step > step1,:) = pos(step > step1,:) + step3*pos(step > step1,:); %Radial flow
    %%
    %Bacteria leave the alveolus
    fuera        = sum(abs(pos) > dimens,2) > 0; %Count the bacteria out of the alveolus
    out          = out + sum(fuera); %Count the spreaded bacteria
    pos(fuera,:) = []; %Remove bacteria
    step(fuera)  = []; %Remove steps
    div(fuera)  = []; %Remove cycles
    nb           = nb - sum(fuera); %Substract bacteria from the count
    %%
    %Count the bacteria per epithelial cell
    matBac = zeros(Nc,Nc); %Define the bacteria matrix
    for f = 1:Nc
        for c = 1:Nc
            if (f == 1 && c == 1)
                matBac(f,c) = sum(pos(step == step1,1) >= front(c) & pos(step == step1,1) <= front(c + 1) & pos(step == step1,2) >= front(f) & pos(step == step1,2) <= front(f + 1)); %Count the attached bacteria per epithelial cell 
            elseif f == 1
                matBac(f,c) = sum(pos(step == step1,1) > front(c) & pos(step == step1,1) <= front(c + 1) & pos(step == step1,2) >= front(f) & pos(step == step1,2) <= front(f + 1)); %Count the attached bacteria per epithelial cell 
            elseif c == 1
                matBac(f,c) = sum(pos(step == step1,1) >= front(c) & pos(step == step1,1) <= front(c + 1) & pos(step == step1,2) > front(f) & pos(step == step1,2) <= front(f + 1)); %Count the attached bacteria per epithelial cell 
            else
                matBac(f,c) = sum(pos(step == step1,1) > front(c) & pos(step == step1,1) <= front(c + 1) & pos(step == step1,2) > front(f) & pos(step == step1,2) <= front(f + 1)); %Count the attached bacteria per epithelial cell 
            end
        end
    end
    %%
    %Obtain the position of macrophages 
    indMac = zeros(nummac,2); %Define the position indexes 
    for ma = 1:nummac
        matMac = zeros(Nc,Nc); %Define the macrophage matrix
        for f = 1:Nc
            for c = 1:Nc
                if (f == 1 && c == 1)
                    matMac(f,c) = (mac(ma,1) >= front(c) & mac(ma,1) <= front(c + 1) & mac(ma,2) >= front(f) & mac(ma,2) <= front(f + 1)); %Count the attached bacteria per epithelial cell 
                elseif f == 1
                    matMac(f,c) = (mac(ma,1) > front(c) & mac(ma,1) <= front(c + 1) & mac(ma,2) >= front(f) & mac(ma,2) <= front(f + 1)); %Count the attached bacteria per epithelial cell 
                elseif c == 1
                    matMac(f,c) = (mac(ma,1) >= front(c) & mac(ma,1) <= front(c + 1) & mac(ma,2) > front(f) & mac(ma,2) <= front(f + 1)); %Count the attached bacteria per epithelial cell 
                else
                    matMac(f,c) = (mac(ma,1) > front(c) & mac(ma,1) <= front(c + 1) & mac(ma,2) > front(f) & mac(ma,2) <= front(f + 1)); %Count the attached bacteria per epithelial cell 
                end
            end
        end
    [I,J]        = ind2sub([Nc,Nc],find(matMac == 1));
    indMac(ma,:) = [I,J];
    end
end
end
%%
