# Supplementary material for: Bacterial Adherence and Dwelling Probability: Two Drivers of Early Alveolar Infection by Streptococcus pneumoniae Identified in Multi-Level Mathematical Modeling
Source: Front Cell Infect Microbiol. 2018 May 15;8:159. doi: 10.3389/fcimb.2018.00159 (PMC5962665; doi:10.3389/fcimb.2018.00159)
Supplement: Supplementary file 1 [file Data_Sheet_1.ZIP › Code/buscar_soluciones_cel_par.m]

function buscar_soluciones_cel_par(ind)
%ind       = 2500;
repetir   = 10;
solus     = 1e5; %CAMBIAR
num       = 24;
rng('shuffle')
pars2     = 2.^(rand(24,solus)*2 - 1);
sol       = [];
NB        = [];
NBE       = [];
OUT       = [];
T         = [];
BT        = [];
pars2([1,4,6,11,12,14,16,17,19,21:24],:) = 1; %Mantener fijos algunos par�metros

% 1'kirak1syn' X
% 2'kyrak1deg' S
% 3'kirak1ph1' S
% 4'kirak1ph2' X
% 5'kirak1pdeg' S
% 6'kikksyn' X
% 7'kikkdeg' S
% 8'kikkact' S
% 9'kikkadeg' S
% 10'knfkbgain' S
% 11'knfkbloss' X
% 12'kmikbatransc' X
% 13'kmikbadeg' S
% 14'kikbatransl' X
% 15'kikbaloss' S
% 16'kmil8transc1' X
% 17'kmil8transc2' X
% 18'kmil8deg' S
% 19'kil8transl' X
% 20'kil8deg' S
% 21'K1' X
% 22'K2' X
% 23'K3' X
% 24'Ntot' X

variables = {'nbac'
             'nmac'
             'difk'
             'antg'
             'sesm'
             'flom'
             'radm'
             'doub'
             'intr'
             'satr'
             'macm'
             'phag'
             'maxb'
             'metg'
             'cytg'
             'il1b'
             'tdelay'
             'n'
             'nb'
             'nummac'
             'out'};
         
variables2 = {'kirak1syn'
'kyrak1deg'
'kirak1ph1'
'kirak1ph2'
'kirak1pdeg'
'kikksyn'
'kikkdeg'
'kikkact'
'kikkadeg'
'knfkbgain'
'knfkbloss'
'kmikbatransc'
'kmikbadeg'
'kikbatransl'
'kikbaloss'
'kmil8transc1'
'kmil8transc2'
'kmil8deg'
'kil8transl'
'kil8deg'
'K1'
'K2'
'K3'
'Ntot'};

pars       = ones(18,solus);
% pars(1,:)  = rand(1,solus)*40+10;
% pars(2,:)  = rand(1,solus)*2+3;
initbac    = 25;
pars(1,:)  = initbac;
pars(2,:)  = 5;
sol        = [];
nombreFile = strcat('solucionesCel_prueba_',num2str(initbac),'_',num2str(ind),'.mat');

for m = 1:solus
    for re = 1:repetir
        [nb,nummac,out,n,~]     = AlveolusCapsuleAsyn(pars,pars2(:,m));
	BT                      = [BT,nb];
        nb_rep(re) = nb(end);
    end
    nb      = mean(nb_rep);
    nbE     = std(nb_rep);
    nbmenos = nb - 1.96*(nbE/sqrt(repetir));
    nbmas   = nb + 1.96*(nbE/sqrt(repetir));
    if nbmenos > 10
        INF = 1;
    elseif nbmas < 10
        INF = 0;
    else
        INF = 2;
    end
    sol0                      = pars2(:,m);
    sol0((num + 1):(num + 4)) = [n(end);nb(end);nummac(end);out(end)];
    sol0((num + 5):(num + 6)) = pars(1:2,m);
    sol0(num + 7)             = INF;
    sol                       = [sol,sol0];
    NB                        = [NB,nb];
    NBE                       = [NBE,nbE];
    OUT                       = [OUT,out];
    T                         = [T,n];
    save(nombreFile,'sol','variables','NB','T','NBE','BT')
end
end
