# Supplementary material for: Bacterial Adherence and Dwelling Probability: Two Drivers of Early Alveolar Infection by Streptococcus pneumoniae Identified in Multi-Level Mathematical Modeling
Source: Front Cell Infect Microbiol. 2018 May 15;8:159. doi: 10.3389/fcimb.2018.00159 (PMC5962665; doi:10.3389/fcimb.2018.00159)
Supplement: Supplementary file 1 [file Data_Sheet_1.ZIP › Code/buscar_soluciones_test_par.m]

function buscar_soluciones_test_par(ind)
%pars: [ 1.number of bacteria (1), 
%        2.number of macrophages (3), 
%        3.chemokine diffusion constant (6e4),
%        4.antigens per bacteria (10),
%        5.Movement in sessile phase (0.1),
%        6.Movement in flowing phase (3),
%        7.Radial flow (4.2e-2),
%        8.Bacteria dobling time (200),
%        9.Probability interchanged (0.999),
%       10.Bacteria saturation number (10),
%       11.Macrophage movement (2),
%       12.Phagocytosys rate (0.048),
%       13.Maximum bacteria per macrophage (50)
%       14.Distance to sense the metabolic gradient (30)
%       15.Sensitivity to feel the cytokine gradient (1e-6)]
%       16. Effect of IL1B on IRAK1 (1)
%       17. Time delay for release of IL1B (24)
%ind                          = 1;
repetir                      = 10;
solus                        = 50; %CAMBIAR
num                          = 18;
pars                         = zeros(num,solus);
rng('shuffle')
pars([3:8,10:13,14:17],:)    = 10.^(rand(14,solus)*(log10(1.1) - log10(0.9)) + log10(0.9));
% pars(8,:)                    = 2.^(rand(1,solus)*2 - 1);
pars(9,:)                    = rand(1,solus)*(1.001-0.991)+0.991;
% pars([13,17],:)              = 10.^(rand(2,solus)*(log10(2)+1)-1);
pars(1,:)                    = rand(1,solus)*40+80;
pars(2,:)                    = rand(1,solus)*3+2;
pars(18,:)                   = rand(1,solus)*48;
NB                           = [];
NBE                          = [];
OUT                          = [];
T                            = [];
BT                           = [];
pars([3,4,5,6,7,10,14,15],:) = 1; %Mantener fijos algunos par�metros
variables                    = {'nbac'
                                'nmac'
                                'difk'
                                'antg'
                                'sesm'
                                'flom'
                                'radm'
                                'doub'
                                'intr'
                                'satr'
                                'macm'
                                'phag'
                                'maxb'
                                'metg'
                                'cytg'
                                'il1b'
                                'tdelay'
                                'caps'
                                'mins'
                                'nb'
                                'nummac'
                                'out'};
sol                            = [];

variables2 = {'kirak1syn'
'kyrak1deg'
'kirak1ph1'
'kirak1ph2'
'kirak1pdeg'
'kikksyn'
'kikkdeg'
'kikkact'
'kikkadeg'
'knfkbgain'
'knfkbloss'
'kmikbatransc'
'kmikbadeg'
'kikbatransl'
'kikbaloss'
'kmil8transc1'
'kmil8transc2'
'kmil8deg'
'kil8transl'
'kil8deg'
'K1'
'K2'
'K3'
'Ntot'};
num2      = 24;
pars2     = 2.^(rand(24,solus)*1.5 - 0.5);                            
sol2      = [];                            
pars2([1,4,6,11,12,14,16,17,19,21:24],:) = 1; %Mantener fijos algunos par�metros
nombreFile = strcat('soluciones_Test',num2str(ind),'.mat');

for m = 1:solus
    for re = 1:repetir
        if ind == 1
            [nb,nummac,out,n,~]     = AlveolusCapsuleAsyn(pars(:,m));
        else
            [nb,nummac,out,n,~]     = AlveolusCapsulenoChem(pars(:,m));
        end
        BT                      = [BT,nb];
        nb_rep(re) = nb(end);
    end
    nb      = mean(nb_rep);
    nbE     = std(nb_rep);
    nbmenos = nb - 1.96*(nbE/sqrt(repetir));
    nbmas   = nb + 1.96*(nbE/sqrt(repetir));
    if nbmenos > 10
        INF = 1;
    elseif (nbmas < 10 && nbmenos <= 0)
        INF = 0;
    else
        INF = 2;
    end
    sol0                         = pars(:,m);
    sol02                        = pars2(:,m);
    sol0((num + 1):(num + 4))    = [n(end);nb(end);nummac(end);out(end)];
    sol0(num + 5)                = INF;
    sol02((num2 + 1):(num2 + 4)) = [n(end);nb(end);nummac(end);out(end)];
    sol02(num2 + 5)              = INF;
    sol                          = [sol,sol0];
    sol2                         = [sol2,sol02];
    NB                           = [NB,nb];
    NBE                          = [NBE,nbE];
    T                            = [T,n];
    save(nombreFile,'sol','sol2','variables','variables2','NB','T','NBE','BT')
end

end
