# Supplementary material for: Bacterial Adherence and Dwelling Probability: Two Drivers of Early Alveolar Infection by Streptococcus pneumoniae Identified in Multi-Level Mathematical Modeling
Source: Front Cell Infect Microbiol. 2018 May 15;8:159. doi: 10.3389/fcimb.2018.00159 (PMC5962665; doi:10.3389/fcimb.2018.00159)
Supplement: Supplementary file 1 [file Data_Sheet_1.ZIP › Code/CompareHypothesis.m]

load('soluciones_Test1_10%.mat')
NB1 = NB;
load('soluciones_Test2_10%.mat')
NB2 = NB;

figure(1234)
[counts1,binCenters1] = hist(NB1,4);
[counts2,binCenters2] = hist(NB2,50);
counts1               = counts1/sum(counts1);
counts2               = counts2/sum(counts2);
bar(binCenters1,counts1,'FaceColor','b','FaceAlpha',0.5,'EdgeAlpha',0)
hold on
bar(binCenters2,counts2,'FaceColor','r','FaceAlpha',0.5,'EdgeAlpha',0)
hold off

display('Original model')
display('Proportion of solutions with more than 40 bacteria at the end:')
fprintf('%g\n',sum(NB1>=40)/length(NB1))

display('Model w/o chemokine signals')
display('Proportion of solutions with more than 40 bacteria at the end:')
fprintf('%g\n',sum(NB2>=40)/length(NB2))
