# Supplementary material for: Bacterial Adherence and Dwelling Probability: Two Drivers of Early Alveolar Infection by Streptococcus pneumoniae Identified in Multi-Level Mathematical Modeling
Source: Front Cell Infect Microbiol. 2018 May 15;8:159. doi: 10.3389/fcimb.2018.00159 (PMC5962665; doi:10.3389/fcimb.2018.00159)
Supplement: Supplementary file 1 [file Data_Sheet_1.ZIP › Code/Figures4_6_7_9.m]

function Figures4_6_7_9
    close all
    leyenda   = 0;
    todas     = 0;
    adherence = 1;
    ambientes = {'tissue','cellular'};
    if adherence == 1
        display('Adherence:')
    else
        display('No adherence:')
    end
    for m = 1:2
        soluciones    = ambientes{m};
        numbersamples = 10; 
        SOLS          = [];
        NBs           = [];
        NBEs          = [];
        if adherence == 1
            if strcmp(soluciones,'tissue')
                numberfiles = 30;
            elseif strcmp(soluciones,'cellular')
                numberfiles = 90;
            else
                error('The input name for the solutions is wrong.')
            end
            
        else
            numberfiles = 90;
        end
        if strcmp(soluciones,'tissue')
            cd Soluciuones' Tissue'\
        elseif strcmp(soluciones,'cellular')
            cd Soluciones' Cellular'\
        else
            error('The input name for the solutions is wrong.')
        end
        for n = 1:numberfiles
            if adherence == 1
                if strcmp(soluciones,'tissue')
                    nombre = strcat('solucionesTis_Adh',num2str(n),'.mat');
                elseif strcmp(soluciones,'cellular')
                    nombre = strcat('solucionesCel_Adh_25_',num2str(n),'.mat');
                else
                    error('The input name for the solutions is wrong.')
                end
            else
                if strcmp(soluciones,'tissue')
                    nombre = strcat('solucionesTis_series',num2str(n),'.mat');
                elseif strcmp(soluciones,'cellular')
                    nombre = strcat('solucionesCel_series_25_',num2str(n),'.mat');
                else
                    error('The input name for the solutions is wrong.')
                end
            end
            load(nombre)
            SOLS = [SOLS,sol];
            NBs  = [NBs,NB];
            NBEs = [NBEs,NBE];
        end
        cd ..
        if strcmp(soluciones,'tissue')
            SOLS([3:7,10:12,14:16],:)    = (log10(SOLS([3:7,10:12,14:16],:)));
            SOLS(8,:)                    = ((log(SOLS(8,:))/log(2)));
            SOLS(9,:)                    = ((SOLS(9,:) - 0.991)/(1.001-0.991))*2 - 1;
            SOLS([13,17],:)              = ((log10(SOLS([13,17],:)) + 1)/(log10(2)+1))*2 - 1;
        elseif strcmp(soluciones,'cellular')
        else
            error('The input name for the solutions is wrong.')
        end
        rng(1)
        Nperm    = randperm(length(NBs));
        set1     = Nperm(1:round(length(NBs)*0.01)); 
        set2     = Nperm((round(length(NBs)*0.01 + 1)):round(length(NBs)*0.1)); 
        set3     = Nperm((round(length(NBs)*0.1) + 1):end); 
        SOLS_1   = SOLS(:,set1);
        NBs_1    = NBs(:,set1);
        NBEs_1   = NBEs(:,set1);
        SOLS_2   = SOLS(:,set2);
        NBs_2    = NBs(:,set2);
        NBEs_2   = NBEs(:,set2);
        SOLS_3   = SOLS(:,set3);
        NBs_3    = NBs(:,set3);
        NBEs_3   = NBEs(:,set3);
        SOL1_1   = SOLS_1(:,(NBs_1 - 1.96*NBEs_1/sqrt(numbersamples)) > 10);
        SOL0_1   = SOLS_1(:,(NBs_1 + 1.96*NBEs_1/sqrt(numbersamples)) < 10);
        SOL1_2   = SOLS_2(:,(NBs_2 - 1.96*NBEs_2/sqrt(numbersamples)) > 10);
        SOL0_2   = SOLS_2(:,(NBs_2 + 1.96*NBEs_2/sqrt(numbersamples)) < 10);
        SOL1_3   = SOLS_3(:,(NBs_3 - 1.96*NBEs_3/sqrt(numbersamples)) > 10);
        SOL0_3   = SOLS_3(:,(NBs_3 + 1.96*NBEs_3/sqrt(numbersamples)) < 10);       
        finales0 = 10*find((NB + 1.96*NBE/sqrt(10)) < 10);
        todos0   = [];
        for i = 1:length(finales0)
            todos0 = [todos0,(finales0(i)-9):finales0(i)];
        end
        finales1 = 10*find((NB - 1.96*NBE/sqrt(10)) > 10);
        todos1   = [];
        for i = 1:length(finales1)
            todos1 = [todos1,(finales1(i)-9):finales1(i)];
        end
        BT0 = BT(:,todos0);
        BT1 = BT(:,todos1);
        BT0 = BT0';
        BT1 = BT1';
        quant(BT0,BT1,m)
        L1 = length(SOL1_3(1,:));
        L0 = length(SOL0_3(1,:));
        if strcmp(soluciones,'tissue')
            display('Tissular level')
            solsT1            = SOL1_3([1:2,8:9,11:13,18],:);
            solsT0            = SOL0_3([1:2,8:9,11:13,18],:);
            solsT1(end + 1,:) = 1; 
            solsT0(end + 1,:) = 0; 
            solsT             = [solsT1,solsT0];
            solsT             = solsT';
            varTis            = {'nbac'
                                 'nmac'   
                                 'doub'
                                 'dwel'      
                                 'macm'
                                 'phag'
                                 'maxb' 
                                 'caps' 
                                 'nbBin'};
        elseif strcmp(soluciones,'cellular')
            display('Cellular level')
            solsC1            = SOL1_3([2:3,5,7:10,13,15,18,20],:);
            solsC0            = SOL0_3([2:3,5,7:10,13,15,18,20],:);
            solsC1(end + 1,:) = 1; 
            solsC0(end + 1,:) = 0; 
            solsC             = [solsC1,solsC0];
            solsC             = solsC';
            varCel            = {'kyrak1deg'
                                 'kirak1ph'
                                 'kirak1pdeg'
                                 'kikkdeg'
                                 'kikkact'
                                 'kikkadeg'
                                 'knfkbgain'
                                 'kmikbadeg'
                                 'kikbaloss'
                                 'kmmpc1deg'
                                 'kmpc1deg'
                                 'nbBin'};
        else
            error('The input name for the solutions is wrong.')
        end
        fprintf('Total number of solutions: %g\n',L1+L0)
        fprintf('Number of high bacteria solutions: %g\n',L1)
        fprintf('Number of low bacteria solutions: %g\n',L0)
        NN1      = length(SOL1_1(1,:)) + length(SOL0_1(1,:));
        NN2      = length(SOL1_2(1,:)) + length(SOL0_2(1,:));
        NN3      = length(SOL1_3(1,:)) + length(SOL0_3(1,:));
        indicesT = [1,2,8,9,11,12,13,18];
        indicesC = [2,3,5,7,8,9,10,13,15,18,20];
        nombresT = {'nbac','nmac','doub','dwel','macm','phag','maxb','caps'};
        nombresC = {'kirak1deg','kirak1ph','kirak1pdeg','kikkdeg','kikkact',...
            'kikkadeg','knfkbgain','kmikbadeg','kikbaloss','kmmcp1deg','kmcp1deg'};
        if strcmp(soluciones,'tissue')
            indices = indicesT;
            nombres = nombresT;
            figure(124)
        elseif strcmp(soluciones,'cellular')
            indices = indicesC;
            nombres = nombresC;
            figure(123)
        else
            error('The input name for the solutions is wrong.')
        end
        for n = 1:length(nombres)
            if strcmp(soluciones,'tissue')
                subplot(2,4,n)
            elseif strcmp(soluciones,'cellular')
                subplot(3,4,n)
            else
                error('The input name for the solutions is wrong.')
            end    
            [counts0_1,binCenters0_1] = hist(SOL0_1(indices(n),:));
            [counts1_1,binCenters1_1] = hist(SOL1_1(indices(n),:));
            [counts0_2,binCenters0_2] = hist(SOL0_2(indices(n),:));
            [counts1_2,binCenters1_2] = hist(SOL1_2(indices(n),:));
            [counts0_3,binCenters0_3] = hist(SOL0_3(indices(n),:));
            [counts1_3,binCenters1_3] = hist(SOL1_3(indices(n),:));
            counts0_1                 = counts0_1/sum(counts0_1);
            counts1_1                 = counts1_1/sum(counts1_1);
            counts0_2                 = counts0_2/sum(counts0_2);
            counts1_2                 = counts1_2/sum(counts1_2);
            counts0_3                 = counts0_3/sum(counts0_3);
            counts1_3                 = counts1_3/sum(counts1_3);
            bar(binCenters0_3,counts0_3,'FaceColor','b','FaceAlpha',0.5,'EdgeAlpha',0)
            hold on
            bar(binCenters1_3,counts1_3,'FaceColor','r','FaceAlpha',0.5,'EdgeAlpha',0)
            if todas == 1
                plot(binCenters0_2,counts0_2,'b-','linewidth',2)
                plot(binCenters1_2,counts1_2,'r-','linewidth',2);
                h2a          = plot(binCenters0_1,counts0_1,'b--','linewidth',0.5);
                h2b          = plot(binCenters1_1,counts1_1,'r--','linewidth',0.5);
                h2a.Color(4) = 0.5;
                h2b.Color(4) = 0.5;
            end
            hold off
            title(nombres{n})
            if strcmp(soluciones,'tissue')
                if n == 1
                    xlim([10,100])
                end
            end
            if leyenda == 1
                if strcmp(soluciones,'tissue')
                    if any(n == [2,6:8])
                        legend(strcat('No inf (',num2str(NN3),')'),strcat('Inf (',num2str(NN3),')'),...
                        strcat('No inf (',num2str(NN2),')'),strcat('Inf (',num2str(NN2),')'),...
                        strcat('No inf (',num2str(NN1),')'),strcat('Inf (',num2str(NN1),')'),...
                        'location','southeast') 
                    elseif n == 1
                        legend(strcat('No inf (',num2str(NN3),')'),strcat('Inf (',num2str(NN3),')'),...
                        strcat('No inf (',num2str(NN2),')'),strcat('Inf (',num2str(NN2),')'),...
                        strcat('No inf (',num2str(NN1),')'),strcat('Inf (',num2str(NN1),')'),...
                        'location','southeast')
                    elseif any(n == [3,5])
                        legend(strcat('No inf (',num2str(NN3),')'),strcat('Inf (',num2str(NN3),')'),...
                        strcat('No inf (',num2str(NN2),')'),strcat('Inf (',num2str(NN2),')'),...
                        strcat('No inf (',num2str(NN1),')'),strcat('Inf (',num2str(NN1),')'),...
                        'location','northeast')    
                    else
                        legend(strcat('No inf (',num2str(NN3),')'),strcat('Inf (',num2str(NN3),')'),...
                        strcat('No inf (',num2str(NN2),')'),strcat('Inf (',num2str(NN2),')'),...
                        strcat('No inf (',num2str(NN1),')'),strcat('Inf (',num2str(NN1),')'),...
                        'location','northwest')
                    end
                elseif strcmp(soluciones,'cellular')
                    legend(strcat('No inf (',num2str(NN3),')'),strcat('Inf (',num2str(NN3),')'),...
                    strcat('No inf (',num2str(NN2),')'),strcat('Inf (',num2str(NN2),')'),...
                    strcat('No inf (',num2str(NN1),')'),strcat('Inf (',num2str(NN1),')')) 
                else
                    error('The input name for the solutions is wrong.')
                end  
            end
            xlabel('Parameter multiplier')
            ylabel('Relative frequency')
        end
    end
    if adherence == 1
        save('SolutionsMatAdh.mat','solsT','solsC','varTis','varCel')
        csvwrite('solsARtisAdh.csv',solsT)
        csvwrite('solsARcelAdh.csv',solsC)
        fid = fopen('nameARtisAdh.csv', 'w');
        fprintf(fid,'%s,',varTis{1:end-1});
        fprintf(fid,'%s\n',varTis{end});
        fclose(fid);
        fid = fopen('nameARcelAdh.csv', 'w');
        fprintf(fid,'%s,',varCel{1:end-1});
        fprintf(fid,'%s\n',varCel{end});
        fclose(fid);
        zip('Solutions2RAdh.zip',{'nameARcelAdh.csv','nameARtisAdh.csv','solsARcelAdh.csv','solsARtisAdh.csv'});
    else
        save('SolutionsMat.mat','solsT','solsC','varTis','varCel')
        csvwrite('solsARtis.csv',solsT)
        csvwrite('solsARcel.csv',solsC)
        fid = fopen('nameARtis.csv', 'w');
        fprintf(fid,'%s,',varTis{1:end-1});
        fprintf(fid,'%s\n',varTis{end});
        fclose(fid);
        fid = fopen('nameARcel.csv', 'w');
        fprintf(fid,'%s,',varCel{1:end-1});
        fprintf(fid,'%s\n',varCel{end});
        fclose(fid);
        zip('Solutions2R.zip',{'nameARcel.csv','nameARtis.csv','solsARcel.csv','solsARtis.csv'});
    end
end

function quant(BT0,BT1,m)
    Ai1    = quantile(BT1,0.95);
    Ai2    = quantile(BT1,0.05);
    Ani1   = quantile(BT0,0.95);
    Ani2   = quantile(BT0,0.05);
    indice = 120 + m;
    figure(indice)
    hold on
    a1           = area(Ai1,'FaceColor',[1 0 0],'EdgeColor','none');
    a2           = area(Ai2,'FaceColor',[1 1 1],'EdgeColor','none');
    a3           = area(Ani1,'FaceColor',[0 0 1],'EdgeColor','none');
    a4           = area(Ani2,'FaceColor',[1 1 1],'EdgeColor','none');
    median1      = median(BT1);
    median0      = median(BT0);
    a1.FaceAlpha = 0.5;
    a3.FaceAlpha = 0.5;
    plot(1:length(median1),median1,'r');
    plot(1:length(median0),median0,'b');
    hold off
    set(gca,'XTick',6:6:60,'XTickLabel',1:10)
    xlabel('Time (hours)')
    ylabel('Bacteria (5^t^h-95^t^h percentile)')
end
