# Supplementary material for: Bacterial Adherence and Dwelling Probability: Two Drivers of Early Alveolar Infection by Streptococcus pneumoniae Identified in Multi-Level Mathematical Modeling
Source: Front Cell Infect Microbiol. 2018 May 15;8:159. doi: 10.3389/fcimb.2018.00159 (PMC5962665; doi:10.3389/fcimb.2018.00159)
Supplement: Supplementary file 1 [file Data_Sheet_1.ZIP › Code/solsARcel.csv]

1.6245	0.69201	1.9681	1.2606	0.54689	0.61455	0.70403	0.50739	1.2738	0.61689	0.62973	1
0.858	1.7794	1.3618	0.59754	1.2134	0.64043	0.67851	1.7517	1.8823	1.0908	1.3808	1
0.84197	0.96867	1.8217	1.2783	1.0757	1.2148	0.70448	1.4075	1.3612	0.5329	0.69402	1
1.9078	0.64603	1.3584	1.1384	0.98543	0.77028	0.7664	1.4934	0.70069	1.455	1.5627	1
0.51205	1.0565	0.70657	0.70535	0.55905	0.91916	0.66164	1.7546	1.868	0.51359	0.75159	1
0.52416	0.61237	0.73506	0.68295	0.72634	0.71397	0.87317	1.4483	1.3995	0.66917	1.0838	1
1.4319	1.5994	1.048	0.94382	1.4221	0.66515	1.5884	0.66336	0.73535	0.84395	0.50684	1
1.6163	0.59617	1.6499	1.1489	1.866	0.6324	1.1564	1.1654	0.56586	1.1274	1.77	1
1.4985	1.62	1.85	0.78677	0.86518	0.57832	0.99997	1.8597	1.2921	1.0191	0.5629	1
1.3944	0.78304	1.7946	1.4123	0.55294	0.8699	1.4876	1.3561	0.93526	0.52715	1.2281	1
0.56929	1.1466	0.98908	0.79357	1.8565	0.66255	0.66417	0.85804	1.3179	0.55708	0.66138	1
1.9251	0.52716	1.3071	0.6984	0.94282	0.5475	0.90903	1.969	0.89384	1.3277	0.80209	1
0.89747	0.52607	1.2082	1.6302	0.63286	1.4583	1.9397	1.3594	1.8069	0.53323	0.94379	1
1.1705	0.6842	1.8425	1.1655	1.6468	1.1916	0.53907	1.7837	0.85242	1.0752	1.4974	1
0.9272	1.8691	1.312	1.4644	0.90592	0.5759	1.9812	0.59493	1.2063	0.60617	0.66967	1
0.74282	1.2849	1.4878	1.3532	0.64956	0.64282	0.97023	1.1264	1.876	0.91766	0.62675	1
1.6045	0.86873	0.51963	0.51496	0.69497	0.68396	0.66093	0.59245	1.3767	1.5141	0.79207	1
1.464	1.2025	1.1441	1.6908	0.90933	0.62298	0.62241	0.54834	1.389	0.61112	0.62413	1
1.7955	0.58789	1.1137	1.4259	0.90443	1.8968	1.2358	0.92372	0.99475	0.6128	1.739	1
0.71124	1.7882	0.88524	0.67717	1.9633	0.69212	1.1477	1.9984	1.7445	0.53367	0.86468	1
1.2534	0.87718	0.63157	1.8753	0.8944	0.82795	1.1123	0.92806	1.3596	0.5614	1.0024	1
0.62703	1.3527	1.08	1.4117	0.64431	0.55744	0.6595	1.3982	1.0062	0.86421	0.74047	1
0.94411	0.8629	1.3793	0.69771	0.60706	0.97472	0.70908	1.3729	1.4411	0.89242	1.6718	1
1.1253	1.8372	1.2481	1.694	1.8113	0.92887	0.7781	1.199	1.3655	0.65182	0.62076	1
1.481	0.89067	0.82091	1.5325	0.72652	0.83009	1.8687	0.55267	0.89362	0.50279	0.78259	1
0.95936	0.62629	1.922	0.84278	1.0869	0.66462	1.8429	0.54025	1.822	0.9672	1.3303	1
1.162	1.2071	0.53592	0.76832	1.8572	0.51868	1.7525	0.81188	0.60645	1.2087	0.94467	1
1.1844	1.5886	0.53429	1.4285	1.4096	0.5407	0.99829	1.105	1.2941	0.69689	1.8915	1
1.1056	0.93491	0.68296	0.93147	0.5159	0.56593	0.83764	0.86126	0.68935	0.6876	0.50795	1
1.1584	0.53466	0.86735	1.8422	1.5707	0.76368	1.8941	1.8988	1.5202	0.59364	0.6296	1
0.59891	0.87343	0.57912	1.7384	1.7128	0.89684	1.8429	1.3311	1.7231	0.57911	1.741	1
0.72889	1.3721	1.1478	0.76177	0.94716	0.58601	1.2857	0.93249	0.68834	0.6252	0.67002	1
0.9451	1.7379	0.67123	0.56746	0.58532	0.90926	1.3598	1.8426	1.0598	0.51104	0.98038	1
1.3464	0.60826	1.1461	0.84386	1.5904	0.64079	0.54605	0.75832	1.2887	0.65886	1.3039	1
1.0207	0.50821	0.5584	1.3109	0.59328	0.69069	0.80988	1.9078	0.71219	1.2546	1.2866	1
1.2525	0.70745	0.57729	0.92874	0.63644	1.064	0.70984	0.59903	0.91583	0.52778	0.96362	1
1.6853	1.5547	1.3113	0.91964	0.95053	1.0357	0.57253	0.62844	1.8929	0.76286	0.6012	1
1.9536	0.6949	0.55631	1.8376	0.74009	0.53641	0.5461	1.7511	0.52343	0.8166	1.5683	1
1.2101	1.162	0.62348	0.8971	1.6177	0.76228	0.57587	1.874	1.0102	0.64866	1.5612	1
1.0234	0.68992	0.62404	0.77773	1.3523	0.60495	0.62925	1.6572	1.4185	0.66838	1.3779	1
0.70899	1.3522	0.75855	0.76919	1.8008	0.51046	0.80906	1.7806	0.51689	1.8399	0.69465	1
1.2512	0.89888	0.66082	0.97934	0.97386	0.79988	0.7994	1.4164	0.65066	1.0615	1.0266	1
0.56165	0.86212	0.6587	0.66154	1.9208	0.51812	0.77107	1.3144	1.0082	0.59582	0.92393	1
0.61406	1.0674	1.0585	1.3849	1.37	0.55928	0.71299	0.9044	0.81619	0.78019	0.70859	1
0.83117	1.0412	0.7026	0.70042	1.1776	0.94129	1.2931	1.1506	0.58588	0.80605	0.56527	1
1.1601	1.8104	0.74418	0.76019	1.6017	1.7555	0.84394	1.6662	1.1335	0.76817	1.8569	1
1.6571	0.52155	0.69799	0.67099	1.8946	1.0528	0.98922	1.9636	1.0208	0.62058	0.52706	1
0.60524	1.143	0.59501	1.0488	1.1566	0.98616	0.54812	1.1327	0.81511	0.57632	0.73278	1
1.4915	1.6776	0.50597	0.67848	0.67348	0.53852	0.83302	0.97793	0.97695	0.53652	0.63025	1
1.3683	1.4443	0.68643	1.5307	0.55606	0.57692	0.68872	0.89051	0.95003	1.0896	0.94824	1
0.72381	1.1158	0.61606	0.68686	1.2314	1.1626	0.93277	1.6719	1.3381	0.55522	0.64024	1
1.2458	0.53689	0.52256	1.3577	1.2783	0.65718	1.3585	0.60842	1.2564	1.9435	0.82262	1
1.9084	1.5248	0.64465	0.86942	0.89435	0.86668	1.5145	1.24	0.73736	0.71011	0.5249	1
0.57907	1.4216	0.59862	1.9838	1.4775	0.5315	1.1954	1.8293	1.627	0.60089	0.67912	1
1.9187	0.70741	1.0943	1.3223	1.2849	1.5083	0.52789	1.3302	1.8872	0.80807	1.9803	1
1.7157	1.4461	0.88521	1.0692	1.6239	0.91246	1.9399	0.88241	0.91085	0.75452	0.58964	1
0.89149	1.2588	0.96768	0.58939	0.53883	0.51718	0.6326	0.80334	0.58122	1.0079	0.52693	1
0.86348	1.8127	0.63994	1.2941	0.67885	0.63043	1.7596	1.6423	1.4141	0.70264	1.0037	1
1.3217	0.56094	1.2313	0.52292	0.55157	1.5144	0.60941	0.92472	0.80238	1.0235	1.5816	1
0.74941	1.7186	1.0728	0.66833	0.90391	0.96651	0.72036	1.0823	1.6652	0.50871	0.61025	1
1.7539	1.0788	1.9849	1.3053	1.1403	0.56029	0.50242	1.0312	0.56398	0.5066	1.7187	1
0.83896	1.9152	0.86152	1.8969	0.85644	0.53184	0.74713	1.702	1.7998	0.61874	0.98464	1
1.3469	1.5612	0.52939	0.89859	0.73182	0.62565	0.78955	0.67289	1.0211	1.7728	1.468	1
1.7719	1.9221	0.6896	0.80062	0.55791	1.1933	1.8867	1.8303	1.0495	1.4831	0.54353	1
0.57667	0.70928	0.68561	1.9186	0.57295	0.69309	1.1072	1.0723	1.7547	1.9785	0.93818	1
0.99012	1.3335	0.52727	0.73125	0.81895	1.3388	0.90668	0.79234	0.9195	0.93556	1.7342	1
1.9376	1.3238	0.9927	1.308	1.1154	0.73256	0.8824	0.97731	0.68123	0.95608	1.0056	1
1.8359	0.66144	0.57387	0.8173	1.8534	0.68749	1.2509	1.571	1.979	0.5608	0.85801	1
0.97356	1.5675	1.0444	0.56792	1.1643	1.1019	0.66745	1.1537	1.6296	0.59023	0.95678	1
0.56518	1.8248	0.72028	0.91853	1.4892	1.0375	0.77765	0.59363	1.4768	0.53026	1.502	1
1.1031	1.9284	0.753	0.68151	1.8986	0.51493	0.53	1.6671	1.3403	1.8071	0.67759	1
0.76413	0.9337	0.63514	1.5847	1.4404	1.2622	0.76584	1.2484	1.0516	0.54904	0.51311	1
1.1689	1.1752	0.64222	1.0424	1.2982	0.76855	0.51012	1.0886	1.5219	0.52434	0.92555	1
1.6641	1.8591	0.74681	0.94073	1.9872	0.52442	1.8234	1.3203	1.2636	0.85719	1.0156	1
1.8124	1.4227	0.62448	1.0424	0.59257	1.0729	1.8467	0.94383	1.1795	0.50792	0.97972	1
0.71775	1.0618	0.62078	1.815	1.5485	0.53602	1.4521	0.99439	1.6461	0.6446	0.64305	1
1.7453	1.1569	1.9239	1.1294	1.8427	1.0606	1.0424	0.83978	0.87464	0.66686	0.98407	1
0.50334	1.769	1.9899	1.3431	1.3433	0.53607	0.83469	0.82967	0.98854	1.0695	1.4876	1
1.6995	0.86101	0.66908	0.85302	1.6669	0.89667	0.83955	1.5898	0.95704	0.58635	1.4098	1
0.59205	0.8247	1.3568	1.4439	1.456	0.53143	1.7231	1.9303	1.0187	0.59964	1.7633	1
0.62969	1.7784	0.53694	0.52464	1.7705	0.91232	0.65921	0.87884	0.73704	0.53727	1.3785	1
0.66352	1.6233	0.95037	1.9691	0.7686	0.98131	0.62722	1.9257	0.91902	0.7739	0.54635	1
0.83287	0.87178	0.51573	1.8325	0.58048	0.83286	0.67407	1.5357	1.0521	1.072	1.2562	1
1.988	1.5188	0.82461	0.80218	0.858	0.56886	0.60528	1.4541	1.27	0.58394	0.65546	1
1.2534	0.95831	0.5489	0.77187	0.82905	0.73724	0.60573	1.0912	1.4196	1.049	0.63324	1
0.52258	1.3408	0.63269	1.1516	0.5556	0.79612	0.58385	0.68346	1.7164	1.916	1.253	1
0.89085	1.8799	0.57157	0.66212	1.4565	1.3955	0.75201	1.6726	1.0444	0.82533	0.81652	1
0.652	1.2862	1.7743	1.8916	0.57702	0.76505	1.6306	1.8681	0.90887	0.58335	1.5015	1
1.4483	0.60809	0.55475	1.8445	1.2676	0.65361	1.9603	0.50261	0.72563	0.52448	0.57045	1
1.3225	1.1585	0.97078	0.97855	1.4273	0.64911	1.3897	0.8146	0.92092	0.855	0.54122	1
1.6761	0.5907	1.1888	1.9247	0.5301	1.1335	0.67091	0.51531	1.3018	0.55677	0.50471	1
1.1508	1.808	1.7761	1.4803	1.0338	0.67559	0.91576	1.052	0.988	1.1334	0.52298	1
1.0706	0.63574	1.9559	0.67385	1.2826	0.54576	0.54955	1.3292	0.86763	1.4227	1.451	1
0.55957	1.5778	0.51111	0.54439	0.96663	0.56824	0.75048	1.4069	0.57187	1.9383	0.90413	1
1.286	1.539	0.79509	1.0538	1.2634	0.71765	1.3099	0.79369	1.3539	1.1658	0.52755	1
0.56608	1.2847	0.51963	0.53969	0.68294	1.4991	0.52979	0.84192	0.53281	0.50153	1.1134	1
1.452	1.6412	0.85919	0.53675	1.2221	0.68586	0.59552	1.1781	1.9059	1.1901	1.4808	1
0.95761	0.52071	0.59777	1.5413	0.63977	1.1604	0.50732	0.80366	0.86054	0.74079	0.82539	1
0.57541	1.0645	1.0928	0.5285	1.8369	0.51106	1.6041	0.88206	1.0648	0.57071	0.77384	1
1.8358	0.66567	0.53316	1.7791	0.51826	0.61272	0.53747	1.7948	1.3174	0.97059	0.59892	1
0.70401	1.0054	1.2129	0.59431	1.5061	0.50977	0.98353	1.2749	0.71094	0.78515	0.89478	1
1.305	1.4359	0.6573	1.1785	1.4731	0.65681	0.56857	1.9097	0.5697	0.70542	0.77453	1
0.99245	1.9434	0.90582	0.84536	0.61276	0.6223	1.1147	1.1836	0.71522	0.96275	0.85207	1
0.65234	1.6366	1.6296	1.0249	0.88	0.55349	1.2442	1.8976	0.75822	0.97613	1.355	1
1.2557	1.3559	1.6205	1.8803	0.54476	0.87651	0.72122	1.6048	0.8919	0.50223	1.9821	1
1.94	1.8593	0.56877	1.3128	0.61097	1.0067	0.75628	1.0319	1.4868	0.77357	0.58178	1
0.59937	1.3293	1.4323	0.93411	0.74488	0.55547	0.53571	1.605	0.75333	1.473	0.53796	1
1.7897	1.0971	1.4916	1.1203	1.4113	0.60666	1.9145	1.3666	1.6778	0.51041	0.50879	1
1.1472	1.1549	0.5378	0.95536	1.8759	0.92725	0.75614	1.4843	1.5646	0.53343	0.56635	1
1.524	1.3226	0.66804	1.3714	0.56377	0.99648	0.83664	1.7871	1.3493	1.0262	1.446	1
1.1531	1.6224	1.5902	0.60445	1.0784	1.04	0.62769	1.238	0.72171	0.61723	0.81184	1
0.56364	1.9951	0.59129	0.56939	1.6742	1.9923	1.254	0.60019	0.61059	0.6066	0.53334	1
1.1369	0.6638	1.9762	1.4297	1.0591	0.56524	1.6467	1.9995	1.1397	0.82722	0.50145	1
1.2172	1.117	1.2102	1.6135	0.54889	0.78636	0.60863	0.52756	0.76065	0.77831	0.63804	1
0.87128	0.84848	0.59855	0.97773	1.8076	1.2679	1.0875	0.714	0.59084	0.83751	0.75589	1
0.66082	0.5799	0.87517	0.64083	0.71953	1.0029	1.5038	0.96433	1.7849	0.8186	0.74975	1
0.57329	0.5903	0.50957	0.67976	0.79526	1.7074	0.76199	1.1645	0.6294	0.65185	0.60425	1
1.8677	0.72238	0.61497	0.95267	0.74317	0.5966	1.1645	0.70738	0.93776	0.65854	0.51732	1
0.95892	1.6665	0.88899	1.7978	0.57297	0.55869	0.50275	1.1959	0.52498	0.6465	1.9621	1
0.84447	0.897	1.7088	0.76232	0.62596	0.75419	0.50368	1.2664	1.1484	1.4282	0.55367	1
0.95117	0.68362	0.7926	1.5358	0.50674	0.74796	0.56056	1.6991	0.61758	0.50102	1.9617	1
0.65326	1.1371	0.66425	0.55521	1.9333	0.60029	1.145	1.5123	0.85928	0.5131	1.0313	1
0.89841	0.56899	1.0894	0.94913	0.72311	0.96937	0.76668	0.89085	0.69002	0.8143	1.6701	1
1.8471	0.84362	0.57954	1.3597	1.3969	0.76191	0.81574	1.702	1.3311	0.60767	0.75467	1
1.2789	1.5162	0.79037	1.8946	0.98982	0.58977	0.7578	1.1801	0.74272	0.57118	0.93014	1
1.8385	1.2154	0.66032	0.76771	1.5867	1.9554	0.57248	1.922	1.2005	0.77312	0.54036	1
0.80208	0.62492	0.55398	0.91907	0.71966	0.57676	0.54542	0.65261	1.4054	0.68841	0.8161	1
1.6892	0.75564	0.77796	1.0726	0.69215	0.89404	0.75056	0.99931	1.7576	0.52999	0.65946	1
1.17	0.56243	0.84218	1.2271	0.92388	1.2045	1.3554	1.8595	1.6091	0.78401	1.0638	1
1.9481	1.3619	0.56077	0.98677	1.2104	0.59455	0.5719	1.8286	1.9667	1.1119	0.99482	1
1.2706	0.57653	1.2711	0.834	1.0712	0.5712	0.68608	1.604	0.85767	0.9603	1.1825	1
1.4232	0.84081	1.0666	1.5567	0.76284	1.1562	1.1505	1.0269	1.5495	0.50157	0.57588	1
1.4958	0.59689	0.9276	0.8692	0.72278	0.87289	0.582	1.3305	1.6016	1.26	0.51712	1
1.0642	1.2676	1.2626	1.4485	0.8154	0.79822	0.92524	1.2013	0.89018	0.79871	0.82132	1
1.1973	0.883	1.6734	0.78258	1.0328	0.63963	0.69098	1.8998	0.69733	1.1081	0.60383	1
1.8553	0.53595	1.1219	1.3647	1.0947	1.739	0.65923	1.0001	1.1907	0.52273	1.1367	1
1.7293	1.0292	0.6277	0.69972	0.66012	0.66608	0.97758	0.62359	1.6907	0.52222	1.6286	1
0.86186	0.97225	0.95397	1.6165	1.6963	0.77959	0.56673	0.91457	0.80857	0.82724	0.55152	1
1.4608	1.232	1.1169	1.6636	1.7099	1.7016	1.4859	0.94866	0.55127	0.50741	0.86197	1
1.7394	1.1514	0.67857	1.2436	1.6283	1.2934	0.79086	1.0969	0.62554	0.60858	0.62201	1
1.8218	1.0585	0.92814	0.52218	0.71054	0.52365	1.6538	1.4683	1.4775	0.50731	1.3481	1
1.3104	1.3885	0.51578	0.74868	0.71356	0.63574	0.56867	1.0875	1.5407	0.69761	1.9543	1
0.73966	0.81498	0.96073	0.65888	0.98237	0.66231	1.0277	1.0262	0.67477	0.60643	0.83732	1
1.3989	1.2699	1.1415	0.98142	1.4818	0.87209	0.64161	1.9974	1.0319	0.74527	1.4113	1
1.8523	1.0814	0.75639	0.9144	0.91284	0.99208	0.97901	0.52501	1.6738	0.68209	0.69765	1
0.78402	1.5048	0.62493	0.50458	0.8354	1.3877	1.2302	0.52503	1.0515	0.57127	0.70794	1
1.0697	0.68335	1.9778	1.2263	0.88901	0.59585	0.68946	1.7467	1.2907	0.5485	0.50672	1
1.5757	0.65828	0.89439	1.4015	0.62564	0.52022	1.9278	1.9108	0.77983	0.63645	0.71176	1
0.64606	1.0702	1.8839	1.3635	1.3597	0.54481	0.50719	1.6691	0.91199	0.66046	0.74815	1
1.2362	1.3758	0.87652	1.7035	1.2136	0.75411	0.62406	0.56734	0.89251	0.53745	0.89971	1
0.94441	1.6892	0.82745	0.70994	0.51886	0.59824	0.8498	1.3287	0.54987	0.52155	0.66426	1
1.7963	1.0683	1.5884	1.2512	1.6498	0.53679	0.75122	0.77836	0.73784	1.0825	0.52186	1
0.51519	1.9651	1.2195	0.76416	1.3539	0.63698	0.54436	0.80116	1.8168	1.0064	0.50092	1
0.53543	0.68907	0.50924	1.5488	0.52328	0.50359	0.82513	0.80746	0.6456	0.63548	0.80734	1
0.66437	1.338	0.74383	0.93726	0.64483	0.51493	1.0226	0.55461	1.8622	0.89133	1.2678	1
0.52896	1.5952	1.5289	0.80377	1.8289	1.0211	0.57827	1.4013	0.74633	1.1551	1.429	1
0.60941	1.5473	0.61337	0.8905	1.3741	0.91609	0.6254	1.093	1.4834	0.537	0.78514	1
1.8331	0.95934	1.28	1.5708	0.65687	1.8113	0.50424	1.2735	1.0262	0.74057	1.6819	1
1.7625	0.97725	1.565	1.8789	1.6463	0.818	0.56248	1.5885	0.86864	1.7756	0.5619	1
0.99563	0.57456	1.3496	1.1117	0.64962	0.92806	1.4048	1.7119	0.75905	0.54939	1.7539	1
1.1217	1.1376	1.7194	0.7078	0.51986	0.63053	1.8373	1.1874	1.3775	0.7206	0.8411	1
1.2472	1.8997	1.3578	1.7419	1.3925	0.72531	0.87961	1.1136	1.0599	0.56647	0.5231	1
0.98903	1.0138	1.7914	1.2158	1.0688	0.50012	0.5993	0.93683	0.53769	0.50428	0.88802	1
0.50715	0.9297	0.67044	0.54516	1.3535	0.56149	0.58743	1.4965	0.59116	0.84042	1.5426	1
1.015	1.9084	1.1717	1.8224	0.55135	0.50013	0.78823	1.6042	0.86284	0.5695	1.0309	1
0.52774	0.89446	0.82655	1.119	0.67142	0.52364	0.59383	1.0289	0.58666	0.71225	0.57026	1
1.5437	0.51525	0.61979	1.8304	0.66638	0.95903	1.6261	0.9473	1.1945	1.1004	0.92346	1
1.11	1.2885	0.81691	1.1868	1.6211	0.53233	0.51071	1.2999	1.0972	0.88142	0.81579	1
1.5789	1.0249	0.69217	0.69781	0.70832	0.54293	0.66009	1.645	1.0439	0.55793	0.59864	1
0.96269	1.5873	1.2285	1.0078	1.469	0.50749	0.63735	1.4143	1.6377	0.54641	0.72992	1
0.79833	0.65328	0.76836	1.9776	0.50859	0.53691	1.6007	1.1334	1.2738	0.56754	0.94189	1
0.7183	1.7823	0.74047	1.1527	1.4895	0.67441	0.61082	0.90085	1.1343	0.6693	0.95871	1
1.0521	1.3961	0.97003	0.99301	0.58759	0.58168	1.1729	0.56045	1.1667	0.68048	0.82638	1
0.85091	1.8185	1.47	0.63305	1.0593	1.0504	1.0889	1.1101	1.3773	0.50659	0.93248	1
1.1234	1.2399	0.54633	1.2896	0.77558	0.6604	0.83649	1.6945	1.2992	1.5067	0.51369	1
1.8293	1.0633	0.58716	1.2671	1.0528	0.76261	0.92853	0.97132	1.4382	0.97549	0.99312	1
1.4735	1.3855	1.4416	0.51878	1.5293	0.52251	0.56288	0.61029	1.5022	0.59241	0.69752	1
1.7716	1.229	0.52017	0.77747	1.3397	1.2435	0.58303	0.71794	1.8574	1.2398	1.4447	1
0.54603	1.7688	0.68275	1.9549	0.6865	0.94531	0.60869	0.6847	1.7711	0.87376	1.432	1
0.82275	1.1529	0.67394	0.6487	1.8549	0.59406	0.50369	1.0485	0.53782	0.78782	1.0504	1
1.0593	0.91649	0.55494	0.8323	1.0105	0.63104	0.95469	1.1103	0.98376	0.55419	0.93154	1
1.5477	1.0392	0.97058	1.6423	0.71077	0.55862	0.53281	1.8463	0.88314	0.95618	1.0656	1
0.65711	1.5429	0.74228	1.1663	0.9934	0.5095	1.5852	0.62341	0.69005	0.92773	0.727	1
1.3051	1.5582	1.6996	1.2523	0.94867	0.51363	0.67868	1.5466	1.5517	1.8197	1.2218	1
1.0449	0.9008	1.86	1.0715	1.2594	0.73049	0.54475	0.66822	0.924	0.74573	0.91806	1
1.2882	1.9375	0.56476	0.72892	0.92707	0.67419	0.82985	1.7772	1.2004	0.60795	0.68285	1
1.1297	0.76257	1.2464	1.1906	0.58997	1.3434	0.68591	1.8469	0.89396	0.63269	0.88792	1
1.3877	1.9794	0.56561	1.2477	1.3805	1.5868	1.3251	0.70026	1.8206	0.51559	0.99984	1
1.2158	0.88659	0.86995	1.5541	1.0467	0.86561	1.0864	1.0552	1.1271	0.83425	1.1689	1
0.77283	1.2593	0.86656	1.2231	1.2194	0.5401	1.1664	0.95782	1.3943	0.74496	1.2065	1
0.83308	1.9111	1.1742	1.5567	0.80845	0.53121	1.0808	1.4366	1.3085	0.53583	0.74679	1
1.8826	0.6052	0.7345	1.3826	1.2126	0.71245	0.81667	0.89718	1.0094	0.90242	0.87453	1
0.92287	0.64528	0.67545	1.9807	1.1585	0.58868	1.189	1.0314	0.81646	0.58418	0.5048	1
1.126	0.61099	1.7054	1.0424	1.4053	0.54479	0.89163	1.8754	0.98294	0.83458	1.5577	1
0.99813	0.67605	0.51863	1.6368	1.7967	0.74826	0.97636	0.95604	0.55191	0.52414	0.72995	1
1.6028	0.74179	1.0013	1.0198	0.70766	0.75557	0.52681	1.2962	1.945	1.1107	0.73118	1
1.513	0.78725	0.93643	0.56032	0.59391	0.87649	0.69543	0.58955	1.0011	0.94709	0.91113	1
1.161	1.4622	0.61747	1.6756	1.1796	0.95668	1.4679	1.7795	0.70778	0.89504	1.2804	1
0.54343	0.54533	0.99208	1.1211	0.50372	0.63067	0.90027	1.9481	1.7323	0.55984	1.2189	1
1.1071	0.56276	0.71513	0.6149	1.1089	1.1423	1.314	1.6733	0.89469	0.50322	0.52053	1
1.2307	1.5863	0.84885	1.386	1.6421	0.5775	1.2281	0.76945	1.6924	0.54071	0.7454	1
0.58957	0.90984	1.0852	1.7709	1.8228	0.70066	1.7538	0.74754	0.68619	0.50643	0.57309	1
1.7607	1.0513	1.1379	1.8319	0.6321	0.50457	0.77292	1.0446	0.79116	1.4193	0.98166	1
1.7173	1.2364	1.6447	0.56859	0.6504	0.57287	0.80009	0.83622	0.90752	0.8127	0.70278	1
0.59374	1.0867	0.66685	0.59381	1.5485	0.51315	0.8264	0.91384	0.94831	0.54545	0.64246	1
1.5178	0.81295	0.68733	1.5037	1.2392	1.5606	1.0102	1.7686	1.27	0.73635	0.56632	1
0.74277	0.70814	0.58873	0.53863	0.9462	0.59933	0.75207	1.5958	1.5556	1.3392	0.5695	1
1.0483	1.0697	0.78059	1.6943	1.6079	0.51467	0.74707	0.98295	0.71783	0.51494	0.63064	1
1.0241	1.2635	0.58377	0.99639	1.8705	0.56058	0.51226	1.6174	0.58506	0.53007	0.98101	1
1.1528	0.94224	1.0418	0.79169	0.5983	0.69611	1.6504	1.0703	1.094	0.548	0.70962	1
0.60286	0.56277	0.8312	1.7959	0.87384	0.53827	0.84863	0.74269	0.65814	0.50202	1.2549	1
1.4625	1.2316	0.82652	0.54585	1.9186	0.89304	0.94658	1.1972	1.9681	0.52296	1.4531	1
1.2015	1.9659	0.62641	1.5521	0.66768	0.66924	0.90912	1.1296	0.55883	0.88961	1.1034	1
0.9704	1.9711	0.87023	1.0738	1.2132	1.1197	0.82018	1.9169	0.53465	0.63187	0.51009	1
0.997	1.2135	1.8488	1.6615	0.62109	1.0936	0.80269	1.3973	1.5395	0.60415	1.2424	1
1.32	0.58469	0.63084	0.74203	1.0779	1.065	0.52706	1.0789	0.9521	0.58493	0.75593	1
1.2086	0.64908	1.6446	1.3833	0.60344	0.68155	0.55153	1.4363	0.5876	1.4201	0.53567	1
0.78687	0.51433	0.78715	0.60395	1.4223	1.518	0.53071	0.72558	1.8565	0.504	0.58633	1
1.4232	1.7618	1.6055	1.8996	1.7587	0.57217	0.61768	0.51976	1.1943	0.56076	1.2082	1
1.074	1.008	1.5727	1.4102	0.63886	0.61624	0.80049	1.5197	0.52804	0.84028	1.0055	1
0.79037	0.51074	1.8078	1.4845	0.5746	0.82599	1.2146	0.80505	1.5772	0.50386	1.0195	1
1.2113	1.2312	0.85411	1.2014	0.76559	0.59219	0.75248	1.3971	1.442	0.53091	1.3956	1
1.3917	1.6675	1.9755	0.75975	1.9581	1.4138	0.69905	1.2386	1.1141	0.5073	1.8307	1
0.58463	1.0611	0.79264	1.5337	0.54579	0.83153	0.50284	0.93117	0.78742	0.62627	0.51511	1
0.9628	1.0717	1.2954	0.55777	1.2464	0.67155	0.60227	0.96028	1.8212	0.84727	0.58965	1
1.6044	1.9985	1.1051	1.3297	1.0321	0.77326	0.64957	1.668	1.9222	0.84518	1.1577	1
1.2018	0.6398	1.8734	0.62646	0.8635	1.5002	0.63511	1.1144	1.8551	0.64537	1.5893	1
1.3361	1.1778	1.0211	1.4474	0.6371	0.8889	0.58466	1.4798	0.68439	0.78522	1.6678	1
0.50104	1.3191	0.98328	0.5118	1.9437	1.254	0.50947	0.92575	0.6276	0.50955	1.5074	1
1.9799	1.7827	0.62856	0.58616	1.4716	0.70454	1.0867	0.55557	1.0411	0.81599	0.69667	1
1.0566	1.7647	0.5419	0.74154	1.9852	0.61783	1.3897	1.1104	1.1471	0.70389	0.71727	1
1.2592	0.87008	0.6044	0.59799	0.73411	0.56407	1.285	1.0618	1.3123	1.1811	1.7016	1
1.0857	0.55357	1.9915	1.4958	0.58942	1.1217	1.7343	0.56932	0.55483	0.69878	1.3374	1
1.7925	1.3064	1.6196	1.7105	1.3372	1.5029	0.63646	0.79108	0.848	0.74796	0.61385	1
1.5399	1.3165	0.75048	1.8047	1.6148	0.63738	1.7592	1.9262	0.65796	0.55856	0.62649	1
1.251	1.1859	1.3387	1.8392	0.57535	1.4447	1.6181	0.60027	0.51148	0.89955	1.6132	1
0.98884	0.6434	0.55713	0.79101	1.9581	0.52169	0.55032	1.8742	1.403	0.95972	0.52267	1
1.667	1.5559	1.5614	1.1102	0.82069	0.88815	0.84013	1.4899	0.86224	1.2068	1.7792	1
1.4652	1.4822	1.0631	1.4853	1.5765	0.57154	0.74433	1.1474	1.166	0.52491	1.5589	1
0.57161	0.78403	0.505	1.2996	1.6323	0.87443	0.62586	1.9709	0.59691	1.2537	0.5683	1
0.7198	1.2969	0.60958	0.58025	1.125	0.80219	1.4826	0.81846	1.5946	0.84608	0.56872	1
0.80704	1.3522	0.55095	1.253	0.55583	1.0698	0.66601	0.8031	0.71045	0.62874	0.74321	1
0.6779	0.78176	1.5943	1.3481	0.63245	0.6128	0.62712	0.59708	0.52575	0.51364	1.1426	1
0.88928	0.60039	0.70177	1.2624	1.0593	0.58782	1.4005	1.5994	1.1409	0.67057	0.97382	1
1.1969	0.75532	0.64796	0.70936	0.54553	0.86689	0.69372	1.2778	0.65751	1.3482	0.54613	1
1.1066	1.2187	1.5652	0.51906	0.89615	0.70974	0.64092	0.53992	0.74314	0.65358	0.55663	1
1.1997	0.66252	0.51565	0.8865	1.4338	0.59605	0.50497	1.714	1.7437	0.6094	0.51893	1
0.84615	1.2733	0.60102	1.1543	0.83554	0.75644	0.96676	0.66629	0.76325	0.77927	1.253	1
1.8026	0.69698	0.61989	1.166	0.6329	0.77272	1.7489	0.63158	0.57181	0.52146	1.3309	1
1.289	1.4702	1.3243	0.58281	0.9267	0.93402	0.56563	1.4202	0.60699	0.54747	0.77058	1
1.6663	0.83245	0.61732	1.8289	1.6782	0.81639	1.5157	1.6083	0.75835	1.2002	0.52738	1
0.85565	1.3819	1.1566	0.55156	1.2768	0.93197	0.53103	0.69396	1.3096	0.65514	0.52029	1
0.50322	0.80832	0.73385	0.70488	0.80511	0.64656	0.83656	1.5538	1.2231	0.61958	1.1898	1
1.2669	1.565	0.65615	0.97804	1.1912	0.5507	0.59238	1.4981	0.56044	0.84254	1.8125	1
0.81644	0.65273	1.2492	0.93268	1.7807	0.61616	0.77986	1.6491	1.1361	0.52814	0.91797	1
0.70268	1.451	0.71575	1.2181	0.8381	0.64732	0.55614	1.8529	1.8075	0.87102	0.91101	1
0.59319	1.207	0.50665	0.93037	0.7719	0.59508	0.80278	0.76266	0.93606	1.3052	0.90532	1
1.4701	1.0254	0.61799	1.1231	0.99792	0.58339	1.103	1.2443	0.55432	1.0015	0.73553	1
1.7748	0.75767	1.7517	0.81377	1.15	0.99234	0.99575	0.70068	1.7105	0.64384	0.67737	1
0.67052	1.9949	0.67441	0.60463	1.0239	0.70796	1.1044	1.9353	1.3894	0.80534	0.74003	1
1.0361	1.1743	1.0112	0.63419	1.5813	0.6255	1.3085	0.9178	1.8879	0.89294	1.0833	1
1.548	1.8048	1.326	0.63762	1.3485	0.78357	0.96056	0.64634	0.81539	0.62581	0.50909	1
1.2691	1.1387	0.90554	0.98039	0.67648	0.91911	1.008	1.6574	1.4243	0.69012	1.6035	1
1.194	1.047	1.9335	1.5326	0.54117	0.52366	0.91252	1.6186	1.9077	0.60875	0.66487	1
1.7234	0.59577	1.4695	1.1877	0.56631	0.84163	0.80671	0.81231	0.66083	0.82679	1.031	1
0.67236	0.54193	0.86869	1.4461	0.56601	0.59394	1.2008	0.7072	0.51933	0.549	1.1872	1
0.98406	0.88718	1.1601	1.9982	0.9705	0.55833	1.5764	0.52623	1.4567	0.89785	0.90831	1
1.7506	1.3842	1.7116	0.72838	0.62043	0.70391	0.55153	1.117	0.8334	0.59662	1.18	1
0.69908	0.75177	0.55222	1.4918	1.7876	1.0373	0.77258	1.0581	0.91313	0.91351	1.6439	1
0.57151	1.5198	0.5595	1.7308	0.71758	0.5313	0.80648	0.82785	0.55348	1.1284	1.7342	1
1.1304	0.7843	0.77758	0.56346	0.71293	0.63647	0.83537	1.2563	0.74422	0.80722	0.52591	1
1.2236	1.3036	0.55998	1.0496	0.56476	0.57853	1.0007	1.8791	1.6431	1.3523	1.6165	1
0.74243	1.0333	1.1172	1.084	0.86732	0.97201	0.59722	0.86165	1.6447	1.711	0.81935	1
1.9189	1.4462	1.0111	1.9723	1.0089	0.70646	1.0254	1.0533	1.3182	0.7834	0.71551	1
1.4367	0.81529	1.6749	1.0712	0.80928	1.131	0.65789	1.213	0.55522	1.4637	1.2245	1
0.83874	1.0536	1.0374	0.63588	0.51943	0.55377	1.2797	1.9309	1.2103	0.53095	0.60831	1
0.79362	0.99864	0.70683	0.57091	0.68122	0.93145	0.99188	1.954	1.623	0.92123	1.4727	1
1.9025	1.1327	0.97575	1.011	0.68229	0.66074	1.782	1.1229	0.94075	0.53629	1.7154	1
0.73087	1.6685	0.51416	1.3422	1.8319	0.57929	0.77438	0.98405	1.5323	0.50593	0.76792	1
0.58774	1.5876	1.0233	1.4363	0.58775	0.54897	1.1429	1.4551	1.614	0.52317	0.94804	1
0.87399	1.5781	0.72311	1.143	1.6694	0.69159	0.6912	0.82459	0.99072	0.66799	0.69392	1
1.9051	1.712	0.72313	0.61206	1.5402	0.63895	0.94371	1.1671	0.73247	0.50215	0.84605	1
0.57385	0.69212	0.57087	0.98654	0.71231	0.51403	1.1281	1.9894	1.7472	0.73721	0.54487	1
0.61327	0.56608	1.1039	1.7828	0.91264	0.93289	0.72885	0.64493	1.8017	0.82869	0.62624	1
0.62566	1.0929	0.59751	1.8371	1.9179	0.519	0.50276	1.1393	1.6063	1.0602	1.6212	1
1.9619	1.5705	0.60668	0.72619	1.9404	0.95267	0.63191	0.76844	1.2951	0.56366	1.1231	1
1.4646	0.57523	0.91686	1.3087	1.3086	0.70224	0.75911	0.61509	0.72048	0.52429	1.049	1
0.76787	0.65406	1.5186	1.9481	1.5806	0.50174	0.52334	0.86611	1.8174	0.79218	0.60169	1
1.8739	0.80853	0.83277	0.753	0.83529	0.58456	1.5224	1.8546	1.1343	1.3163	0.92874	1
1.6568	0.51698	1.383	0.8129	1.9742	1.1876	0.57541	1.5402	0.71484	0.65425	1.0431	1
1.4499	1.4177	0.68125	0.6276	1.7528	0.64683	0.71839	1.3897	0.95533	0.82152	0.84073	1
0.76518	1.3691	0.91849	1.7032	0.51776	0.72108	1.0609	1.4859	1.0138	0.72623	0.72003	1
0.54137	0.99026	1.5518	0.50864	1.4981	0.59254	1.1776	1.815	1.4027	0.55632	0.51572	1
0.77987	0.65267	0.68193	0.75943	1.7696	0.6751	0.59593	1.3288	1.676	0.82118	0.89902	1
0.70637	0.77319	0.51108	1.7422	1.5866	0.64127	1.9499	1.7768	0.83251	1.59	0.99647	1
1.4421	0.99387	0.56943	0.62795	1.433	0.71488	0.6947	0.63784	1.1838	1.3583	0.97301	1
0.73187	0.51149	0.98208	0.94359	0.7008	0.96545	1.1139	1.0626	1.4155	0.56074	0.54528	1
0.86258	0.52613	1.9671	1.5418	0.60054	0.6267	1.4038	0.79081	1.7216	0.68764	0.61169	1
1.8967	1.8344	0.51582	0.97082	0.78535	1.1091	1.9772	1.404	0.57795	0.51473	0.51081	1
0.6262	1.7693	1.4059	1.5752	1.0062	0.58855	0.59691	1.37	1.6066	0.54245	0.61992	1
1.2679	1.2127	0.72928	1.2035	0.50019	1.1991	0.84199	1.8367	1.406	0.50267	0.51948	1
0.57298	1.5514	0.87734	0.58752	0.75547	0.5645	0.55403	1.0907	0.6348	0.56209	0.94099	1
1.9722	1.6057	1.0825	0.57803	1.0894	0.51413	1.4261	1.4283	1.4217	0.75661	0.67686	1
1.6122	1.0101	1.0892	1.4661	0.77745	1.8829	0.62521	1.6574	0.94976	0.51518	1.5932	1
1.317	0.94067	1.5908	1.4593	1.2161	0.87986	0.72374	0.77412	0.79212	0.5778	0.80885	1
1.7298	0.68842	0.92247	1.0177	0.83498	1.4367	1.0135	0.93293	1.8167	1.2202	1.0086	1
1.9748	1.0151	1.7441	1.9212	0.57854	0.72263	1.6585	0.70024	0.6819	1.6512	1.3442	1
1.251	0.6165	1.1158	0.71306	0.55423	0.63244	0.85393	1.762	1.2398	0.58758	1.9762	1
0.61319	1.9408	0.5319	1.7519	0.84082	0.51797	0.6099	1.9649	0.8177	1.3708	0.81536	1
0.60563	1.3186	1.2064	0.87838	1.0275	0.61382	0.70982	1.3565	1.3719	0.85986	0.61708	1
0.72112	0.55873	1.8905	1.7994	0.53933	1.0694	0.51649	1.4532	0.72893	1.7955	0.63212	1
0.87101	0.78671	0.66412	1.268	0.82468	0.65328	0.56113	1.162	0.57383	0.55623	1.2369	1
1.6915	1.5046	1.0462	0.70788	1.3525	0.7203	1.7824	0.81374	1.321	0.68591	1.4316	1
1.885	0.93622	0.84666	1.2581	0.71606	0.77694	1.566	1.0846	0.50353	0.92143	0.5814	1
0.65786	1.8802	1.1369	0.76607	0.6084	0.86941	0.64987	1.2513	1.5851	0.78563	0.88635	1
1.5049	1.5104	1.5577	1.1874	1.5064	0.6539	0.73543	1.0555	1.6789	0.58685	1.4242	1
1.7629	0.88004	0.58084	0.90157	0.78324	0.84809	0.90551	1.1833	0.50627	0.71286	0.83698	1
0.75572	1.5213	1.8424	0.75678	1.3635	1.0343	1.4193	1.7088	1.4691	1.4221	0.63309	1
1.8827	1.4313	0.61001	0.99716	1.4431	0.68267	0.61163	1.67	0.89483	0.86362	0.79419	1
0.84736	1.92	0.58142	1.6211	1.7344	1.4255	0.51452	1.1323	1.4035	0.96425	0.89807	1
0.77154	0.55416	1.0111	0.73471	0.52534	0.88929	0.8775	1.5307	1.1321	0.63561	1.1501	1
1.2375	1.4344	1.3748	1.8052	0.935	0.50197	0.69369	1.5158	0.96072	1.3305	0.57471	1
0.79735	1.4439	1.1473	0.56702	0.8858	0.86768	0.66005	1.9847	0.86546	1.7203	0.68252	1
0.59637	0.50623	0.93859	1.904	0.53107	0.86211	0.95197	1.5892	1.1439	0.88758	0.51724	1
0.75131	0.7324	1.2648	1.6533	1.163	0.72067	1.5809	0.8018	1.6516	0.50052	0.58199	1
1.6023	0.54469	1.6261	1.7999	1.6675	1.2849	1.0748	0.56371	1.8717	0.50727	0.55288	1
0.71433	1.2872	0.73446	1.2673	0.84037	0.52037	0.64179	1.0907	1.082	0.50288	0.87271	1
1.6057	0.68052	0.93538	0.59786	1.152	0.66636	1.1637	0.63989	1.9717	0.50151	0.63145	1
0.58575	1.0234	1.1429	0.83952	0.64317	0.62845	0.51517	1.8441	1.2752	1.1673	1.0258	1
1.2746	0.6085	0.57472	1.7117	0.63004	0.51034	0.79918	1.1493	0.51218	1.6917	0.7136	1
0.65869	1.5286	1.3114	1.5933	1.409	0.54187	0.81036	0.84372	1.7753	0.74767	0.52219	1
0.51553	1.5931	0.76762	0.63158	0.6007	0.73819	1.0294	1.5246	0.95913	0.58354	1.4639	1
1.8162	1.0067	1.8169	0.96074	0.71937	0.51648	1.9238	1.4666	1.5306	0.86245	0.50354	1
1.078	1.0236	0.78734	0.87827	1.9486	0.58216	0.60193	1.0674	1.1391	0.60096	0.60782	1
1.3655	1.9112	0.5403	0.93113	0.95939	0.52756	0.57069	0.51995	1.9137	0.59157	0.99903	1
0.58726	1.0777	1.6782	0.95152	1.7968	1.4313	0.55643	1.6642	1.288	0.51858	0.94954	1
0.85308	0.73666	1.0918	1.7317	0.60136	0.6467	1.2553	0.66133	0.55271	0.63168	0.60831	1
1.0287	1.5732	1.5443	1.9182	1.956	0.66631	1.462	1.5625	0.65256	0.62509	0.76749	1
1.3162	0.54169	0.69727	1.2322	1.0151	0.77415	0.93991	0.76895	1.6942	0.64358	1.363	1
1.5815	1.6583	0.77795	0.65426	1.1776	0.68051	1.5369	1.8399	0.59725	1.119	1.6538	1
1.0351	1.5832	1.0392	0.82876	0.60461	0.5706	0.55003	0.51313	0.79406	0.61087	0.64385	1
1.1798	1.7567	1.0726	1.3637	0.59569	0.66711	0.81677	0.81169	0.64963	0.60496	0.52282	1
1.4436	1.2551	0.60898	0.61533	1.56	0.60322	0.88308	1.1266	0.74926	0.77286	0.65874	1
0.72643	0.70335	1.9504	1.4988	0.61941	1.0264	0.81588	0.63458	0.89929	0.57576	1.3408	1
1.0781	0.5513	0.7051	1.1616	1.5098	0.79841	0.7117	1.8639	1.3087	1.0186	0.57138	1
1.0459	1.652	1.7751	0.83427	0.98364	1.2076	1.5698	0.77382	1.8216	0.6243	1.7065	1
0.63357	0.6453	0.75601	0.97542	0.63825	1.8398	0.7321	0.88116	1.4088	0.607	0.61022	1
1.1449	0.64886	0.56906	1.909	1.1901	0.78874	0.81155	0.84906	0.97839	1.1853	1.0556	1
0.67624	1.3042	0.58714	1.1969	1.8504	0.60747	0.76229	1.3914	1.3659	0.59664	0.58574	1
1.0463	1.3508	0.64298	0.90876	0.80394	0.64255	0.50273	1.5479	0.81213	0.96795	1.2875	1
1.0878	1.258	1.9006	0.52459	0.80958	0.51996	0.63919	1.0558	1.0581	0.64855	1.0814	1
0.73535	1.8765	0.53821	1.2212	0.53479	0.82484	0.69964	0.75145	1.2757	0.80247	1.8269	1
0.56386	1.07	0.55792	0.55467	1.8328	0.83667	1.3516	0.7991	1.1866	0.61243	0.59604	1
0.79307	0.62195	0.76302	0.64389	0.7975	0.6328	0.71038	1.2779	0.91099	0.97754	0.64019	1
0.73864	0.63437	1.4935	0.55005	1.1003	1.0951	1.3751	0.53869	0.5605	0.70438	0.54103	1
0.74776	1.0782	0.59513	1.4227	0.95374	0.54704	0.78877	1.2091	1.3911	1.2675	0.74556	1
0.80989	1.38	0.5073	1.17	0.52924	0.72784	1.4377	0.62716	1.7786	0.52181	0.74496	1
0.98898	1.659	0.91668	0.54686	0.55125	0.5816	0.61756	1.0997	0.86125	1.9963	0.50194	1
1.2607	0.52754	1.139	1.4043	1.3719	1.1008	0.57403	1.6874	0.84345	1.2779	1.3376	1
1.7654	1.1604	0.87909	0.72344	0.91967	0.59613	0.83025	1.3494	1.2808	0.61645	0.54459	1
0.75258	0.86717	0.72571	0.66587	1.4118	0.60133	0.54243	1.8852	0.75	0.64291	1.4126	1
1.2148	1.9729	0.84652	1.3538	1.7691	0.60523	0.95047	1.5194	1.8769	0.79228	0.5549	1
1.9074	1.1123	1.6125	1.6543	1.006	0.70386	1.3577	1.7698	1.0995	0.52015	0.85608	1
1.0413	0.51139	1.776	0.70725	0.63693	0.61393	1.1712	1.2677	0.57968	0.68163	0.57423	1
1.913	0.54166	0.55562	0.87575	0.89477	0.93693	0.69569	0.55111	0.94007	0.54979	1.903	1
1.1443	0.9911	0.55571	0.74415	1.1068	1.9613	1.1591	1.5288	1.0845	0.78613	0.69435	1
0.66713	0.6582	0.77854	1.8284	1.3712	0.54064	0.80846	0.5895	0.61823	0.54162	0.97895	1
1.5673	1.934	0.53246	1.3818	1.4708	1.1311	0.51778	0.87979	1.0105	0.64429	1.0944	1
1.3693	0.56872	1.1429	1.4162	0.88089	1.4836	0.82718	0.54018	1.2693	1.3347	0.68415	1
1.5085	1.254	1.6576	1.6257	0.77877	1.2383	1.5633	0.50348	1.3614	0.66002	0.63769	1
0.74363	1.3455	0.85254	1.6614	1.5399	0.93464	0.50427	1.9592	0.51641	0.58292	1.0054	1
0.79061	0.84992	0.53861	0.85796	0.95145	0.74049	1.4808	1.2812	1.2401	0.71666	0.60489	1
1.0173	0.55937	1.6395	0.57799	1.5443	0.50331	0.71204	1.6825	0.74993	1.3667	0.68851	1
1.0734	0.77562	1.0503	0.81769	0.52369	0.59233	1.7655	1.4533	0.5956	0.73952	0.71641	1
1.216	0.62501	1.066	1.0367	0.98636	0.77989	0.53087	1.6273	0.75486	0.55937	1.2766	1
0.67376	0.84343	0.5075	0.93994	1.6366	0.76386	0.55388	1.0621	0.93541	1.3077	0.81388	1
1.0936	1.6661	0.88249	1.3067	1.2211	0.65796	0.52127	0.72768	1.4157	0.69432	1.8107	1
0.72963	1.2512	0.90768	1.7752	0.59205	0.7849	0.54555	1.8247	0.68943	0.78863	1.4296	1
1.8581	1.1634	0.63232	0.63726	0.64906	0.5348	0.52907	1.9919	1.8982	0.64176	0.64136	1
0.97863	0.9416	0.54039	0.57238	1.065	0.60227	1.3345	0.50198	1.1376	1.0271	1.2669	1
1.4061	1.529	0.85918	0.64788	1.5049	0.51298	0.51101	0.71347	1.9208	0.60693	0.87199	1
1.7926	1.6031	0.52295	0.61428	0.72879	1.2964	1.2278	1.4318	1.5158	0.56914	1.1764	1
0.79956	1.108	0.69138	1.9531	0.74033	0.79346	0.65677	0.56667	1.6041	0.60164	0.59879	1
1.3383	0.98769	0.71611	1.9297	0.88594	1.9488	1.346	0.72763	0.69752	0.76288	0.53935	1
0.96644	0.72651	0.63253	0.83202	1.1008	0.59515	0.97168	0.87205	1.4308	0.5393	0.56759	1
0.63187	1.0318	1.2306	1.0549	0.61261	1.4629	0.55489	1.5827	1.5793	0.97423	0.60961	1
1.6777	0.68324	0.58228	0.83694	1.2303	0.50832	0.87732	1.7093	1.5815	1.9814	1.3162	1
1.9846	1.6267	0.55868	0.74628	1.1127	0.93468	0.83241	1.8853	1.1465	1.1554	1.074	1
1.4608	0.659	0.73519	1.4216	1.1427	0.50452	0.69654	1.0878	0.52477	0.54667	1.9243	1
1.8499	0.83915	1.8135	1.3255	0.76661	0.57473	0.96901	0.77097	1.3911	0.5907	1.2126	1
0.83794	0.7516	0.60591	0.63162	1.6039	0.71886	1.5863	1.3751	1.4388	0.653	1.0161	1
0.79942	0.93602	0.73621	0.54098	0.67674	0.70372	0.72298	1.6071	1.952	0.65477	0.98368	1
1.5822	0.98991	0.79247	0.5373	0.53534	0.56547	0.76785	0.66573	1.4805	0.5933	1.1023	1
1.5597	0.81873	1.2633	1.5999	1.9037	0.65386	0.66113	0.84708	1.7596	0.77012	0.68814	1
0.9252	0.54336	0.74252	0.80258	0.60409	1.6816	1.1928	1.2943	0.63124	0.64506	0.77946	1
1.936	1.6041	0.84223	1.4926	1.4449	1.4757	1.1953	0.52477	0.51568	0.53007	1.3571	1
1.3797	0.73921	0.67665	1.6763	0.74547	0.50464	0.85779	0.65874	0.72893	0.98958	1.1015	1
1.398	1.0577	0.98129	1.5469	1.0592	0.84344	0.8847	1.8995	1.2976	0.56296	1.5211	1
0.96558	0.72343	1.1121	1.1047	0.64908	0.9089	0.75235	0.85267	1.9664	1.2302	0.55708	1
1.743	1.5506	0.57454	0.53446	0.79073	0.54152	0.5619	0.78898	0.8412	1.3771	1.4132	1
1.6211	0.59194	1.3564	0.55185	0.97498	0.68633	1.858	1.3698	1.1346	0.61584	1.3186	1
0.7182	0.74321	1.896	0.53709	1.0143	0.53517	0.64103	0.94674	1.5872	0.75088	0.80018	1
1.3847	0.994	1.008	1.7493	1.6505	0.59854	0.62057	1.4294	0.95113	1.0376	1.6094	1
0.54021	1.235	1.133	1.3295	1.9227	0.65971	0.52993	0.80172	0.92163	0.81524	0.75278	1
0.66182	0.82006	0.92197	0.66884	1.0486	0.59706	0.56292	0.8271	1.785	0.51517	1.9593	1
0.5147	1.1692	1.1057	0.97089	1.1408	1.0934	1.2903	1.9644	1.0352	0.59564	1.6199	1
1.141	1.5782	0.73107	0.55918	1.7998	0.93139	1.0593	0.62132	1.3391	0.75937	0.56855	1
1.4467	0.87753	0.78669	0.8415	0.6901	0.60431	0.62672	1.4323	1.9669	1.6234	1.2842	1
1.1238	1.2674	0.72756	0.91346	1.1377	0.73595	0.65982	1.1419	0.61333	0.50203	0.86807	1
1.8569	0.56666	1.6148	1.202	0.87116	0.58959	1.1403	1.2784	0.75603	0.63347	1.2537	1
0.80068	0.75933	0.55098	1.2355	1.383	0.52851	0.96357	1.4639	1.4763	1.9494	0.5519	1
0.54669	0.67313	0.84131	1.3598	0.83233	0.54898	0.58771	1.0539	1.4134	0.55443	0.59538	1
1.1751	1.1686	0.99344	0.92388	1.2853	1.4337	1.1864	1.6296	1.9414	0.6275	0.52403	1
0.76566	0.70243	0.56648	1.8974	0.54421	1.4312	0.7247	1.0651	0.51911	0.88155	1.406	1
0.72935	0.84344	1.4871	0.5682	1.0631	0.66536	0.5051	1.8979	0.75489	1.124	1.0569	1
0.51291	0.81174	1.8123	0.65973	1.9266	0.51277	0.55015	1.4697	0.69294	0.85798	0.93092	1
1.9002	0.82718	0.82028	0.64114	1.2214	0.84438	1.6502	1.2104	1.5501	1.1638	1.527	1
0.61731	1.2373	0.79958	0.87649	1.1801	0.64652	0.79502	1.4031	1.3604	0.50016	1.1328	1
0.8307	1.5045	1.0629	1.1743	1.4583	1.6619	1.6738	1.9982	1.021	0.50242	0.79788	1
1.9913	0.62839	1.2862	1.0153	0.56543	0.68178	1.3133	0.54112	1.4258	0.541	0.92719	1
1.4039	0.85365	1.781	0.70544	0.81613	0.6601	0.98202	0.54397	0.62318	1.5374	1.697	1
0.60698	1.3152	0.51642	0.59936	1.668	0.59948	0.78883	1.0284	0.50104	0.55786	0.75864	1
0.57891	1.632	1.0921	0.86822	1.1002	0.62521	1.6647	1.286	0.78538	0.74257	0.67741	1
1.575	1.8868	0.76358	0.60646	1.3596	0.58858	0.57221	0.65548	1.0623	1.7888	0.96447	1
1.3875	1.1196	1.1091	1.7973	0.53886	1.7014	1.0471	1.992	1.4451	0.55671	0.54357	1
0.977	1.77	1.4944	1.2482	0.67343	0.66644	0.64388	0.67192	0.75986	0.53377	0.59375	1
1.1859	1.1055	1.7048	0.97208	0.6788	0.61162	0.64481	0.72002	0.73649	0.59742	1.1735	1
0.64426	1.5535	0.80799	1.1236	0.68809	1.7311	1.0188	1.3022	0.94025	0.59271	0.56444	1
0.97051	1.7357	0.86381	0.64451	0.59344	1.9666	0.82531	1.9212	1.354	0.54882	1.6547	1
0.72554	1.0186	0.54616	1.5508	1.0797	0.66388	1.1936	0.70134	1.3271	0.87951	0.511	1
1.4605	1.5095	1.379	1.5968	0.59926	0.77004	0.9719	0.8502	1.4777	0.51878	1.0254	1
1.2089	0.95139	0.74904	0.6867	1.6975	0.73625	0.80778	1.9119	0.63382	0.56182	1.1231	1
1.2466	1.3959	0.72011	0.65513	0.85193	1.0002	0.93995	0.56007	0.82905	0.54824	0.57376	1
1.752	0.69874	1.4048	1.347	1.0003	1.7221	0.65613	1.9431	0.91439	0.71842	1.2142	1
1.0212	1.164	1.1199	1.07	1.5953	0.51433	1.626	0.56325	0.80938	0.60181	1.042	1
0.52998	0.90208	0.55722	0.76391	0.50278	1.1978	0.92683	0.59947	0.72251	0.83017	1.2252	1
0.5515	0.86488	0.5623	1.7599	1.1993	1.0312	0.54057	0.72495	0.58718	0.63791	1.4942	1
1.0461	0.51407	1.0213	0.89846	1.3367	0.50013	0.52898	0.94975	1.3867	0.61783	0.68589	1
0.78248	1.7939	0.54778	0.68598	0.57005	0.77582	1.0221	1.3772	1.9149	1.2857	0.76895	1
1.5184	0.92436	1.9804	0.86312	1.5804	0.77819	1.3097	1.8105	0.79707	0.64799	0.85811	1
0.71255	0.90981	0.5045	0.90854	1.2278	0.69048	0.75478	1.4424	1.2092	1.0509	0.84834	1
1.2076	1.0241	1.1079	1.138	0.66737	0.75434	0.93781	0.53419	1.6413	0.96654	1.9674	1
0.91674	0.54361	0.50326	0.86455	1.9871	0.76327	1.1214	1.4677	0.75579	1.2023	0.53605	1
1.8023	0.65341	1.2192	1.6137	0.63327	0.78452	0.80291	1.3147	0.58841	0.84183	1.6915	1
0.95982	1.4319	0.85243	1.3772	1.4761	0.52723	0.6676	1.9844	0.5202	1.5823	0.90008	1
0.66526	0.5711	1.9654	1.2783	1.0007	0.5657	0.57823	1.4241	1.2993	0.7693	1.463	1
1.43	0.85108	0.71814	1.4899	0.54666	0.56293	0.70165	0.50571	0.50734	0.5619	0.54135	1
1.7006	1.9073	1.1716	1.8569	0.77306	0.62284	0.51633	1.8205	1.0247	1.8903	0.52694	1
1.3901	1.052	0.64455	0.65218	1.9807	0.80178	0.66999	1.8608	1.2245	0.57128	0.80586	1
0.63232	1.9045	0.58273	1.0467	0.50416	1.2455	0.55421	1.1327	1.963	0.66848	0.76463	1
1.9286	1.1009	1.5024	0.64322	1.3996	0.53371	0.75624	1.7957	1.3311	0.69938	0.69032	1
1.906	1.2194	1.4953	0.89884	0.93753	0.5215	0.58289	1.5425	0.66025	0.74696	1.0346	1
1.7119	1.8188	1.9491	0.68981	1.3647	0.94299	0.67749	1.4972	0.79231	0.68301	0.61333	1
1.2857	0.52023	1.1825	0.8851	1.9284	0.78341	1.4362	1.7778	1.3341	0.72105	1.2401	1
0.9538	0.92051	0.55828	0.802	1.3383	0.62586	0.58424	1.2184	1.8937	1.1402	0.61119	1
1.6851	0.89567	1.9181	0.55754	1.1835	0.92914	0.69914	1.7603	1.7522	0.56829	0.97877	1
1.1194	1.824	0.70431	0.57138	1.3864	0.8045	1.1108	1.3011	0.75246	0.63884	0.62921	1
0.67956	0.82143	1.7113	1.916	0.6416	0.75015	0.65844	0.78497	0.6212	1.3572	1.7275	1
0.51231	0.70539	0.85762	1.864	1.4852	1.0599	0.62312	1.1671	0.70034	1.243	0.70122	1
0.62183	0.83005	0.74456	1.7164	0.55375	0.85776	1.0459	1.5576	1.4692	0.7568	0.89114	1
0.72682	0.59633	0.84086	1.693	1.8038	1.1959	0.9106	0.63606	1.2303	0.69844	1.4751	1
0.99635	1.6833	1.4051	0.53684	0.99396	0.85389	0.64973	1.4692	0.59596	0.50286	0.83258	1
1.4657	0.61192	1.0642	1.6839	0.93955	0.5432	1.0021	0.53284	1.8046	0.57748	1.7805	1
1.6798	1.02	0.66476	1.302	1.9445	1.3259	1.4746	1.7509	0.80262	0.62945	0.65233	1
0.77842	0.60196	1.237	0.98301	0.75579	0.54657	0.61513	0.52314	0.53949	0.501	0.97122	1
1.6017	0.95756	1.1086	1.4417	0.70705	0.98835	0.65124	0.76429	0.6458	0.52599	1.101	1
1.2277	0.56599	1.5289	1.2725	0.62423	0.94993	0.90353	1.669	1.7251	0.85303	0.77962	1
1.0958	0.51849	0.65591	0.59965	0.69204	0.61084	0.54121	1.011	0.83623	0.7355	0.5519	1
0.80309	0.54945	1.3427	0.99832	0.51109	0.54265	1.1226	1.8364	1.2374	0.78494	0.76929	1
1.8114	1.1121	0.71864	0.65761	0.70522	0.64139	0.59539	1.9309	0.5727	0.50335	1.3615	1
0.66447	0.87362	0.56727	1.4515	0.94999	0.64721	0.74501	0.87027	1.9355	0.52452	1.224	1
0.99926	0.8654	1.2362	1.9329	0.90349	1.8025	0.82139	1.228	0.54655	0.58838	0.87782	1
1.6253	1.3791	1.769	1.0832	0.64708	0.52037	0.6988	1.5534	0.86422	0.79076	0.53517	1
0.66937	0.58777	0.72788	1.5136	0.91989	1.0127	1.9192	1.0438	1.4094	0.70359	0.55318	1
0.72581	0.93354	0.582	1.848	1.2685	1.572	1.5012	1.2996	1.6438	0.50228	0.50048	1
0.65243	1.2289	0.53622	1.1164	1.9978	0.78495	1.206	1.8729	0.60914	0.59765	1.0405	1
1.2447	0.58957	1.1858	0.71104	0.87389	0.6957	0.6421	1.061	0.73607	0.52296	0.59609	1
1.0642	0.6921	1.9466	0.69351	1.5228	0.53626	0.74511	0.62591	1.9235	0.96229	1.2627	1
1.0016	1.2456	0.62077	1.0837	1.4581	1.5348	1.5942	1.9081	1.0346	0.84372	0.97257	1
1.6972	0.54266	0.64333	0.61826	1.7124	0.6241	1.2384	0.69882	0.61219	0.75501	0.52551	1
1.8297	1.4606	1.0483	0.90821	0.52909	1.1616	0.68185	1.8141	0.90536	1.0728	0.52708	1
0.75423	0.9834	0.5842	1.129	1.3562	0.50595	0.92141	1.0013	0.58303	0.76443	0.58825	1
1.0027	0.65998	0.74814	1.439	0.85412	1.0429	0.69056	1.6492	0.80315	0.50679	0.64294	1
1.1052	1.3418	1.9962	1.1789	0.99471	0.76138	1.1405	1.798	0.61355	1.1028	0.87824	1
1.0054	1.5164	0.54231	1.1355	0.62764	0.62019	1.1348	1.7954	1.6648	0.78337	1.8819	1
1.8029	0.96199	0.52627	1.2463	0.95723	0.69999	1.0967	0.6827	1.2159	0.71057	0.99411	1
0.78494	0.51934	0.78831	1.2151	1.4598	0.92688	1.557	1.4204	0.57741	0.52761	0.72211	1
0.54447	1.0862	0.89265	1.93	0.62538	0.66159	1.3032	1.8109	1.2123	0.59934	1.8521	1
0.69652	0.64807	0.81578	0.97761	0.88099	0.59662	0.65911	0.92395	1.0019	0.51023	0.61656	1
0.62296	1.8652	1.0389	1.2455	0.64242	1.0033	0.66613	1.613	1.467	0.78568	0.78489	1
0.9429	1.4437	1.4939	0.76837	0.92387	0.53683	1.3481	1.342	0.56871	0.56256	1.121	1
0.67672	0.72811	1.3739	1.7665	0.94472	0.5831	0.54669	1.9196	0.6001	0.5196	1.8282	1
1.6276	1.3039	0.56105	0.76614	1.4362	0.84884	0.73147	1.3148	0.63491	0.66608	0.92802	1
1.4796	1.0346	1.5444	0.57014	0.80953	0.53073	1.6286	1.0323	0.57734	0.56551	0.93081	1
1.4404	0.89665	1.2177	1.9286	0.82669	1.5102	0.61004	0.82764	0.69246	0.58097	1.7529	1
0.58432	0.95264	1.0579	1.8936	1.1519	0.76658	0.79186	0.64712	1.1739	0.52093	0.61878	1
0.78946	1.7937	1.0704	1.2355	1.342	0.54425	0.71188	1.7324	1.2174	0.71148	0.6485	1
1.8529	1.8646	1.1722	1.6564	0.66812	0.57517	1.1554	0.59151	0.92035	0.56177	0.51474	1
1.1296	0.83335	1.8441	0.58863	0.6676	0.73012	0.55715	0.7449	0.73536	0.72966	1.2297	1
0.7847	0.75369	0.77336	0.74319	1.7726	1.9558	1.0412	0.82018	0.78673	0.50309	0.56608	1
1.4813	1.9323	1.8879	0.59566	1.9281	1.7528	1.4414	1.0142	1.417	0.52707	0.63476	1
1.1394	1.0896	1.1094	1.2665	1.6045	0.76944	0.56601	1.1793	1.1897	0.53037	0.59262	1
0.93737	1.4148	0.90903	0.5824	1.311	0.55618	0.50692	0.5593	1.0396	0.81862	0.50309	1
1.1875	1.0876	1.8555	1.1402	1.2147	0.76962	0.50459	1.6986	1.7463	1.4852	0.64828	1
1.2987	1.5551	0.76877	0.87002	0.87697	0.60416	0.67507	1.4546	0.95589	0.57533	0.68053	1
0.51155	0.52076	0.5822	1.3524	1.9887	0.52648	1.7135	1.9152	1.4404	0.57862	0.59582	1
0.75397	1.749	0.67909	1.0799	1.6996	0.65625	1.0641	1.0265	0.68733	0.7001	1.4576	1
0.74562	0.6815	1.0754	1.9377	1.4644	0.65227	1.3901	0.81831	0.52663	0.50139	1.8395	1
1.0202	0.83653	0.55732	1.4091	1.3367	0.92492	1.2567	1.3391	0.5128	0.65217	1.5931	1
0.94351	1.29	0.50311	0.60391	1.6318	0.52794	0.72472	0.99726	1.4395	0.78143	0.99362	1
1.0286	1.7685	0.70485	1.4212	1.5634	0.6375	1.276	1.7421	1.1741	0.67128	1.1611	1
1.3996	0.58177	1.7397	1.6578	0.67904	1.2732	0.95521	0.87635	1.6264	0.53682	0.95288	1
1.0136	1.3227	0.68619	1.0704	1.4889	0.53591	0.97725	1.2399	1.7775	0.98961	0.55157	1
0.75166	1.8512	0.92088	0.6571	0.62447	0.5449	0.79284	0.60365	1.0748	0.6636	0.65074	1
1.173	1.4934	0.73378	0.79057	1.9573	0.70572	1.3996	1.9797	0.87869	0.51567	0.91392	1
0.89626	1.964	1.7149	1.1298	1.2589	0.55948	0.58423	0.71214	1.2898	0.67985	1.9629	1
0.73065	1.2267	0.90552	0.54105	1.4731	0.65036	1.2423	1.3093	0.96704	0.58703	1.2593	1
0.72628	0.6356	0.89919	1.5959	0.88242	1.5854	0.62638	0.87988	0.69719	0.90002	0.50842	1
0.83888	0.65085	1.9429	0.89448	1.9862	0.76078	1.1085	1.6114	0.95927	0.62849	1.2778	1
0.54583	1.1043	0.59567	0.90642	0.83616	1.366	0.72629	0.76181	1.4223	0.57823	0.5993	1
1.9196	1.8551	0.71997	0.57284	0.78815	0.59642	0.85605	1.0991	0.67416	0.51263	0.56077	1
1.3983	1.3592	0.67975	1.77	0.50871	0.79576	0.67339	1.4249	1.9885	0.6715	1.2155	1
1.286	1.4708	0.66336	1.847	1.41	0.76092	1.3328	1.0221	0.76713	0.7048	0.89744	1
0.61849	1.705	0.64799	0.59342	0.5637	0.51578	0.54577	0.66007	1.7317	0.77543	1.0894	1
1.1599	0.56486	1.3371	1.1626	0.84434	1.0493	1.3536	0.53424	0.60601	0.50064	1.3852	1
1.3218	0.53159	0.62908	1.8801	1.6986	1.8385	0.53142	1.6929	1.4012	0.93635	0.8363	1
0.63744	0.86564	1.9675	0.60274	0.53498	0.55961	0.68524	1.7447	1.3892	0.84441	1.7689	1
1.0163	1.0202	0.58208	0.68915	1.323	0.71323	0.81856	1.3574	1.6371	1.9463	0.77738	1
0.81224	0.59483	1.6019	1.1993	1.7356	0.51707	1.5727	1.5463	1.5888	0.97396	0.54735	1
0.66137	1.0225	1.8875	0.98346	1.8156	0.52184	0.54978	1.6415	1.6159	0.55714	0.63767	1
1.0514	1.6091	1.8177	0.61034	1.962	0.57127	0.62398	1.1171	0.69525	0.52584	1.474	1
0.77708	1.4254	1.4684	1.8345	1.9455	0.56313	0.55651	0.83295	1.1901	1.2557	1.7526	1
0.7287	1.7207	0.85975	0.56971	1.364	0.52123	0.85627	1.5806	1.4845	0.54994	1.3408	1
0.89737	1.1018	1.0613	1.0084	1.082	0.6414	0.58622	1.8856	1.3848	0.62896	1.4993	1
1.7589	1.9993	1.1045	0.80911	0.51696	1.2283	0.8252	1.4741	1.3993	0.6199	0.89493	1
0.53807	0.55707	0.8301	1.615	0.80173	1.9769	0.70733	1.8382	0.83665	0.72093	1.2296	1
0.64545	0.56315	1.3382	0.88	0.84253	0.57822	0.74907	1.0329	0.62234	0.67311	1.95	1
1.5958	0.74338	1.2724	0.99275	0.94853	0.66115	1.4149	1.2956	0.60777	0.53367	0.70898	1
0.63155	0.88682	0.72223	0.87716	1.0442	0.528	1.0344	1.8925	0.57186	0.8917	0.6863	1
0.70667	1.6216	1.455	1.256	1.6579	0.51711	0.82494	1.2547	0.67355	0.59929	1.8489	1
1.8762	1.0011	1.3266	0.66411	0.77658	0.69972	0.63877	1.0966	0.97885	0.81134	1.5633	1
0.5084	0.61903	0.56936	1.9761	0.76679	0.5277	0.98461	0.6787	1.6832	0.74121	0.66504	1
1.5164	1.2564	0.54963	0.9091	1.8245	0.79473	0.65833	1.8134	1.5963	0.52395	0.5594	1
0.65098	1.0026	0.60448	0.65761	1.1581	0.82143	0.69886	0.93153	0.8425	0.75757	1.4629	1
0.78669	1.0043	1.61	1.2126	0.53433	0.52845	0.58247	0.99806	0.69777	1.1695	0.55688	1
1.5492	1.0343	1.0086	1.2048	0.77516	0.64589	1.3762	0.93257	1.1722	0.50009	0.52959	1
0.6784	1.5628	0.55625	1.8687	0.80625	0.62003	0.92979	1.8537	0.70686	0.75871	0.58746	1
0.89101	1.38	0.96847	1.6498	0.75085	0.67643	0.5385	0.65997	1.3091	0.61796	0.73193	1
1.7865	1.5912	0.65864	1.284	0.66297	0.5837	0.51363	0.75957	0.96761	0.83475	0.96357	1
1.5747	1.6543	0.59022	0.77627	0.74235	0.60474	1.6095	1.5364	1.1745	0.80808	0.93507	1
1.0364	1.0806	1.4275	1.6477	0.66322	0.59765	0.96743	0.99864	0.51455	0.72171	0.56263	1
0.69273	1.3293	0.53147	0.63441	0.85338	0.6362	1.4233	0.65779	1.7175	0.64697	0.74929	1
1.285	0.62374	0.5142	1.6355	0.59605	0.96611	1.2881	0.77993	0.93044	0.71862	0.54193	1
0.67674	1.9835	0.60149	1.2089	1.9717	0.68266	0.91952	1.6014	1.5032	0.68668	0.70724	1
1.8241	1.3934	1.5161	0.5125	1.6745	0.58286	1.1171	1.9382	1.1747	0.57299	1.5857	1
1.3268	0.96918	0.93634	1.5932	1.1625	0.65028	1.0218	1.3607	1.8188	1.5409	1.0462	1
1.145	0.62246	0.67782	0.5696	1.3643	0.71701	0.69755	0.88405	0.80451	1.0227	0.82217	1
1.2203	0.73467	1.296	0.55166	1.2716	0.75721	1.1699	0.94461	1.9072	0.77281	0.93475	1
0.50993	1.6371	1.2171	0.81259	1.2629	0.59944	0.72103	0.85272	0.67002	0.51899	0.63122	1
0.84592	0.59707	0.99408	0.54252	1.2007	0.84882	1.7579	1.9033	1.3656	0.66153	0.67183	1
0.84735	0.70615	0.58886	1.7702	0.59162	1.6675	0.9882	1.257	1.2366	0.6004	1.1471	1
1.3022	1.405	0.60223	1.6123	0.75793	0.60185	0.58125	0.7186	1.1341	0.86538	1.5028	1
1.4589	0.71373	0.60304	0.78058	1.2949	0.51496	1.1769	1.8625	0.94038	0.76126	0.62852	1
1.0758	1.9144	0.75984	0.86396	0.6814	0.72222	1.4534	1.3039	0.95031	0.55867	0.52602	1
1.3904	1.963	0.8511	0.63099	1.4645	0.61683	1.1841	1.1334	0.66397	0.86993	0.83232	1
1.2072	0.51346	0.75764	0.59674	1.1801	0.60067	1.9046	0.72622	0.79807	0.62752	0.54026	1
0.60583	0.82332	1.5549	0.66566	1.491	0.64788	0.59725	1.8684	1.5138	0.95131	0.63666	1
0.91691	0.63596	1.0079	1.6354	1.8605	0.53583	0.56204	1.317	1.6616	0.96607	0.81307	1
0.50474	0.62302	0.56588	0.72841	0.6138	0.56648	1.8284	0.55428	1.6487	1.0865	1.9943	1
0.78449	1.5994	1.8163	0.65564	1.7639	0.5111	0.67463	1.9773	0.54818	1.2485	0.55615	1
1.8909	0.62211	0.6918	1.0785	1.4587	1.339	0.55425	0.95281	0.94148	0.63531	0.98176	1
1.2388	0.50898	1.6211	0.9338	1.3173	0.92205	0.58159	0.69588	0.88943	0.74088	0.51429	1
1.8772	1.0527	0.94529	1.3734	1.8793	0.61444	0.79413	1.4871	0.83906	0.57625	0.55948	1
0.77488	1.0616	1.2661	1.7513	0.62564	0.60566	0.87416	1.7354	1.6199	0.58074	1.9472	1
1.5765	1.0017	0.94294	1.2208	0.70955	0.54151	1.9041	1.1265	1.0956	1.1562	1.5246	1
1.5314	1.243	0.53257	0.9577	0.73842	1.3081	0.54424	0.54974	0.56298	0.63526	1.1069	1
1.0241	1.5665	0.75084	1.974	1.6915	0.51645	0.74952	0.98103	0.89207	0.56205	1.2335	1
1.0064	0.63414	0.65402	1.1824	0.53334	0.59655	0.99951	1.2044	0.56396	0.80801	0.5786	1
1.522	1.6275	1.44	1.0987	1.1904	0.85354	1.5527	1.9126	0.6525	1.5323	1.1483	1
1.3918	0.91681	0.70139	1.7679	0.60491	1.9599	0.85328	1.3673	1.8138	0.59776	0.70722	1
1.4064	1.3063	0.95171	1.3716	0.97072	1.3941	0.54613	1.932	0.64376	0.6078	1.6025	1
0.98251	1.3385	0.74566	1.2279	1.5262	1.0304	1.0874	1.3946	1.1806	0.60805	1.3633	1
0.95205	0.65375	0.66384	0.72457	0.76132	0.64113	0.77221	0.67231	1.747	0.62413	1.6427	1
1.3173	0.71684	0.99568	0.95218	1.3982	0.80319	0.69054	0.51154	1.0926	0.55183	0.53735	1
0.65061	0.96982	0.57712	1.2424	1.6304	0.54032	1.7303	1.7243	1.4899	0.52498	0.76362	1
0.66938	0.59406	0.60572	0.81918	1.814	1.0118	0.68649	1.7138	1.1932	1.1012	1.6995	1
1.7472	0.62158	1.5982	1.0636	0.62459	0.5355	0.89464	1.3405	1.1726	0.66504	0.66639	1
0.86818	0.86346	0.88394	0.6268	1.2461	0.7433	0.76853	0.71362	0.6239	0.73805	0.57692	1
0.6056	0.68894	1.487	1.3413	1.2302	1.2725	0.64614	0.81075	1.6772	0.6804	0.56542	1
1.9646	0.59482	0.59458	0.86675	0.52399	0.58611	0.94924	1.9561	0.97675	0.55127	1.9844	1
0.87261	0.53437	0.80876	0.54821	1.4128	0.6093	0.60269	1.5695	0.68996	1.1775	0.83301	1
0.81944	1.5681	1.9333	0.55182	1.3234	0.5452	0.51388	1.8124	1.4207	0.90266	1.1069	1
1.9608	1.1377	0.74056	0.59961	0.52147	0.64179	0.511	0.7952	1.8378	1.2978	1.3236	1
0.89358	1.2872	1.0618	1.1076	0.8764	0.77137	0.57018	0.58505	1.4628	1.187	0.52534	1
1.16	1.0307	0.68549	1.7139	1.1559	1.1945	0.53249	1.7851	1.0321	0.80487	1.6657	1
1.5408	1.7711	0.53488	1.7781	1.0294	0.58011	0.62042	1.5879	0.901	0.95908	0.76299	1
1.2868	1.1538	0.56842	1.8051	0.80704	0.67022	0.5468	1.9957	0.67189	0.57514	0.58049	1
0.74092	1.8555	0.56715	1.6248	1.7493	0.82763	1.603	0.86476	0.894	1.2489	1.5879	1
1.4073	0.88262	0.50354	0.53196	1.1329	1.2517	0.70451	1.4333	0.64316	0.64146	1.9931	1
0.67742	1.9717	1.7457	1.1992	1.4002	0.57484	1.923	1.3973	1.836	0.57937	0.5598	1
0.61334	0.77089	0.92933	0.98867	1.051	0.8301	0.58468	1.6785	0.84693	0.73577	0.57381	1
1.7541	0.53806	0.74928	1.1147	1.303	0.5177	0.84011	1.4518	0.77981	1.3485	1.0069	1
1.3564	1.0627	1.9426	1.5304	0.54946	0.64647	1.5707	1.3377	1.8869	0.55596	0.75763	1
0.8362	0.6327	1.7828	1.8449	0.99561	0.98192	0.66056	1.6074	0.74184	1.1711	1.1079	1
1.3094	0.70246	1.5637	1.4731	1.7015	0.55576	0.70393	1.3641	1.707	0.81087	0.80949	1
1.0426	0.97512	0.51465	0.84162	1.1115	0.65737	0.95679	0.67461	0.50904	0.54729	0.89254	1
0.71803	1.097	1.5426	1.0874	0.74125	1.2676	0.73781	1.9577	0.62317	1.0766	0.66522	1
0.62837	1.3933	1.808	0.59535	1.6203	0.55299	0.81682	0.62594	1.3309	0.87986	1.4948	1
0.68826	0.95147	0.57001	0.59115	0.96661	0.53453	1.9473	1.7353	1.1089	0.80695	0.62899	1
0.50903	0.51812	0.55917	0.87283	1.397	0.51022	0.69214	1.6766	0.6785	0.88962	0.68736	1
1.4411	1.2365	1.2375	1.9863	0.53271	0.88924	0.50224	0.63448	0.54938	0.57983	1.2284	1
1.2505	1.9397	0.78281	0.64992	0.86819	0.58564	0.64376	1.9472	0.90769	0.95946	1.6102	1
0.50196	0.74461	0.61093	1.1875	0.72136	1.3946	1.1066	1.091	1.1094	0.50916	1.4712	1
1.497	0.51647	1.7542	0.71319	0.75889	0.63601	1.5914	1.5858	1.6043	0.67544	0.6563	1
1.6771	1.3473	0.69965	0.5821	1.9735	0.87509	1.6802	1.9085	1.0046	0.60512	0.88256	1
1.392	1.7075	0.51003	1.6794	0.53299	0.57157	0.5093	1.6714	1.4954	1.2258	1.3507	1
1.5199	0.84515	0.92303	1.6277	0.6243	1.521	0.53008	0.61304	0.78191	0.51745	1.9587	1
0.65578	0.76007	0.69117	1.2468	0.85219	0.6358	1.4403	0.97914	1.5461	0.91305	0.58439	1
1.5646	0.69907	1.7736	1.2778	1.3951	0.61068	1.8906	1.0732	1.1888	0.93865	1.2927	1
0.61647	1.6955	1.1787	0.93438	1.7388	0.60937	0.9523	1.24	1.183	0.56883	0.9281	1
0.98293	1.5586	0.51469	1.2586	1.5032	1.6226	1.742	1.3652	1.7056	0.89453	0.60993	1
1.5435	1.9181	0.7084	0.61203	0.82135	0.63364	0.71457	0.98112	0.80659	1.4159	1.1037	1
1.0341	0.70054	1.0293	1.9389	1.3876	0.8459	0.51673	0.58945	0.70762	1.3424	1.6833	1
0.6257	0.94187	0.5499	0.64002	1.3544	0.93817	1.3729	1.8496	1.3925	0.52209	0.57995	1
0.68704	1.5023	0.62272	1.9663	1.3482	0.83757	1.8913	1.2413	0.5019	0.70074	1.459	1
0.63591	1.2558	1.4264	0.97152	1.2412	0.60496	0.70765	1.8663	1.5323	1.4178	1.2029	1
1.2878	0.96752	0.52765	1.0098	0.59383	0.55741	0.93292	0.79731	1.1745	0.68526	1.9495	1
0.84953	0.51805	0.55099	0.85811	1.0736	0.66623	1.4732	1.633	1.8051	0.6124	0.60104	1
1.3549	0.59825	1.0695	0.77947	1.0369	0.67211	0.53822	0.80653	1.1774	0.69386	1.1231	1
1.7582	1.5163	0.84158	0.58279	0.57679	0.56214	1.1749	1.6476	1.9723	0.65747	0.52014	1
1.4247	1.0418	1.7513	0.86647	0.59871	0.63164	0.5839	1.4529	0.86938	0.55403	0.72917	1
0.69352	1.5795	1.0423	0.61923	0.73931	0.64944	0.67532	1.2731	1.9801	0.6318	0.60377	1
0.62916	0.71124	0.62063	0.86764	1.8488	0.50766	0.62959	1.2519	0.66072	0.59748	1.7416	1
1.1272	0.55596	0.51803	0.70791	1.0412	0.55104	1.0923	1.5393	1.7553	0.56894	0.86792	1
1.0423	0.77524	1.3358	1.8878	0.78225	1.2359	0.56294	0.52268	1.2431	0.81268	1.8321	1
1.2081	0.84853	0.51624	1.6821	1.0035	0.88044	1.6984	0.66456	1.1317	0.59491	0.87005	1
1.4097	1.1901	0.73889	1.3945	1.5164	0.68273	0.73905	0.67171	0.66515	0.61915	0.97394	1
1.234	1.6512	1.1938	0.58942	0.91011	0.71676	0.73101	1.5124	0.82701	1.6034	1.9473	1
0.69998	1.2292	0.63583	0.73989	1.5079	0.73936	0.82626	0.87984	1.1635	0.59518	0.66012	1
0.61077	1.3357	0.57297	0.55172	1.0026	0.8884	0.852	1.337	0.66212	0.98156	0.5966	1
1.1406	1.9896	0.51035	0.5283	1.8571	0.63021	0.6481	1.1598	0.90608	0.65743	0.75754	1
0.62549	1.7466	1.0671	1.3805	1.59	0.52503	1.0853	1.9516	1.5067	0.94268	1.3906	1
0.62895	1.3383	0.98744	1.2448	1.8193	0.56743	0.52571	0.66645	0.81389	0.94378	0.65344	1
0.64997	0.9951	0.50795	0.58488	1.5919	0.77287	0.62414	1.5187	0.53252	0.626	1.4328	1
1.4279	0.61684	0.86336	1.6643	0.51883	0.50559	1.2166	1.4808	1.5159	0.75715	0.63112	1
1.8755	0.7657	1.0585	1.6227	0.78028	0.64171	1.1827	0.6097	0.71458	0.56069	0.62137	1
1.423	0.71823	1.1191	1.1633	0.89914	0.80498	0.6334	1.2763	1.5508	1.0259	1.62	1
1.617	1.6714	0.78401	1.0264	1.0504	0.87777	0.7088	0.97668	1.2875	0.50373	0.91047	1
0.71275	0.56477	1.148	0.90628	0.65548	0.56032	0.5437	0.62385	1.1572	1.9917	1.245	1
1.8296	0.65526	1.2173	1.6112	0.7165	0.85156	1.1083	1.2956	0.61361	1.1481	0.52426	1
1.1807	1.4411	0.57347	1.6375	1.0074	0.50313	1.164	1.2238	0.99678	0.92227	1.7312	1
1.3309	0.90676	0.61964	0.98624	1.6063	0.87259	0.98703	1.8405	1.1134	1.1598	0.6674	1
0.55757	1.2796	0.61467	1.1475	0.60258	0.57799	1.054	1.4012	1.6538	0.50631	1.0333	1
0.63628	0.63549	1.4303	1.6266	1.294	1.0466	1.1193	0.64374	1.2466	0.52909	1.2644	1
0.53685	0.56511	1.1023	1.4898	1.3958	0.70341	0.70498	1.3134	0.90213	0.85391	1.3911	1
1.2405	0.5577	0.52383	1.9753	1.8737	0.68842	1.1986	0.59605	0.83809	0.60046	1.3333	1
1.6816	0.85195	0.73734	1.8563	0.78673	0.57626	0.7185	1.3668	0.78484	0.77403	1.9812	1
0.78794	0.91075	1.1979	0.72707	1.8993	0.51043	0.75801	1.3457	0.61935	0.50397	0.54913	1
1.847	1.3624	0.50944	0.6996	1.5088	0.8387	1.9962	0.79937	1.2452	0.93073	0.84302	1
1.5335	0.82504	0.65961	1.9003	0.63067	0.75798	0.77606	0.5698	1.7304	0.62481	1.257	1
1.6726	0.87088	0.54548	1.1926	0.77169	0.72257	0.99939	1.6703	0.93	0.68347	1.1982	1
0.66024	0.93266	0.94175	1.1216	1.5138	1.2384	1.8959	1.114	0.53545	0.57042	1.4719	1
0.60043	1.3974	0.71672	0.57755	1.6102	0.69705	1.4203	1.9937	1.9201	0.78048	1.1497	1
1.3711	0.89295	0.71334	0.73417	1.5268	0.50361	0.53709	1.1697	1.4236	0.88635	0.56608	1
0.71561	1.6637	0.63954	0.8059	1.5643	0.70863	1.0136	0.82367	1.5793	0.57712	1.0047	1
0.96287	0.67729	0.9345	0.54246	0.53056	0.71925	0.53449	1.5935	0.60393	1.1376	0.62645	1
1.1904	1.4166	0.50915	0.95969	0.87972	0.98133	1.9233	0.83862	1.6673	0.6264	0.90304	1
1.8604	0.8246	1.3908	0.87494	0.73263	1.3747	1.0409	0.50282	1.3306	1.1701	0.56873	1
0.70302	1.442	0.84569	0.56473	0.721	0.57532	0.89893	0.55095	1.3864	0.50778	0.61119	1
1.1298	0.56623	1.2063	0.54005	0.57095	1.5768	0.61096	0.87763	0.98779	0.72293	0.78833	1
0.58031	0.56698	1.4993	0.76761	1.9777	0.86019	1.874	1.4327	1.721	1.2242	0.51602	1
1.8356	0.51078	1.0986	1.0542	1.0422	1.8191	0.97956	1.6299	1.7683	0.56006	0.97551	1
0.52715	1.643	0.61128	0.67017	0.94542	0.52192	1.4128	0.52032	1.3906	0.55469	0.92014	1
1.8518	1.4037	1.961	1.9776	0.58366	0.52729	0.51315	1.4044	1.1835	0.79467	0.90459	1
0.77901	1.0799	0.50482	0.78565	0.77672	1.1776	0.53116	1.4442	1.7631	0.86828	0.77212	1
0.58026	0.87522	0.639	1.011	1.6989	0.55862	1.5795	1.0303	0.83664	0.50208	1.01	1
1.9038	0.74268	0.56335	0.99764	0.78522	1.5628	0.5278	1.716	0.50618	0.52959	0.53298	1
0.81887	1.705	0.70669	1.1083	1.0688	0.52786	0.74195	1.182	0.99136	0.82646	0.55753	1
1.7753	1.0069	0.78291	0.7203	1.2641	0.53307	1.2698	0.6333	1.2989	0.81436	0.62073	1
1.5916	1.5149	0.84923	1.0256	1.1377	0.55766	0.61521	0.65451	0.64615	0.53214	1.192	1
1.1482	1.2418	0.55866	1.6882	0.51	0.58873	1.2136	1.6522	1.2611	0.56325	0.83555	1
1.3762	1.1694	1.1434	0.77565	1.2852	1.2352	0.73154	0.55575	1.5481	0.51924	0.83618	1
0.66191	1.1437	0.57047	1.4125	1.6914	1.6768	0.72689	0.61345	0.92967	0.81373	0.98127	1
0.55848	1.9834	1.634	1.2894	1.7396	1.0365	1.2767	0.58536	0.79256	0.50759	0.64328	1
1.7746	1.0889	1.2444	0.62735	1.0719	1.0966	0.66979	1.6465	0.95704	0.5336	0.89843	1
0.79956	0.96134	0.53098	1.0262	0.71261	0.61411	0.79975	1.2515	1.7126	0.70419	0.54324	1
0.83606	0.56834	1.2398	1.6153	0.59086	0.98754	1.8503	1.0148	1.0714	0.53031	0.51506	1
1.1043	1.355	0.54558	1.9979	0.86407	0.52219	1.249	1.447	1.4093	0.92906	1.1965	1
1.2556	1.1404	0.50708	0.58142	0.71763	1.3076	0.60558	0.91304	0.67936	0.80388	0.56717	1
1.3202	0.50101	0.54408	0.7695	1.4794	0.56621	1.0554	0.65899	1.1275	0.61796	1.0963	1
0.67051	1.1163	0.80524	1.6124	1.5679	0.7963	0.66436	0.60317	0.62716	0.54941	0.57699	1
1.0484	1.6951	1.0409	1.782	0.51279	0.53938	0.60609	0.89189	1.9249	0.76868	1.8006	1
1.4742	0.81729	0.63429	1.8125	0.50657	0.93554	0.65755	1.0504	1.9511	0.78547	0.63605	1
0.978	1.6848	0.81005	1.5926	0.67918	1.1802	0.83426	0.74128	1.9514	0.63128	0.77859	1
1.2612	1.3687	0.5277	0.8068	1.3582	0.60867	1.4735	0.80474	1.6299	0.51569	1.3402	1
1.9943	0.83256	0.95854	1.4268	1.0422	0.73843	1.1479	0.87483	0.52523	1.1827	0.65416	1
0.52464	1.2673	0.87151	0.90557	1.9457	0.86974	0.72499	0.89062	1.2439	0.50942	0.51465	1
0.81566	1.7445	0.54497	0.56283	1.3612	0.50847	0.95588	1.6705	1.9723	1.2319	0.53846	1
1.0502	1.3228	0.62292	1.5577	0.57447	0.9619	1.1526	0.82678	1.7755	0.6211	0.55542	1
0.59368	0.68261	0.7902	1.2485	1.0564	0.55814	0.51049	1.2046	0.57198	0.63657	1.1429	1
1.2239	1.551	1.0237	0.51514	1.3989	0.51008	0.57236	1.1191	1.3743	0.58993	1.7043	1
1.0386	0.54317	1.2243	0.61136	0.69139	0.67966	1.6615	0.62834	0.67809	0.61178	0.68511	1
1.4005	0.619	1.0105	0.83502	1.9374	1.613	1.1189	1.5663	0.59569	0.84608	0.53051	1
1.5099	0.52273	1.4596	1.4366	0.77637	0.72535	0.70859	1.7753	0.93051	0.53631	1.3758	1
0.60422	0.92955	1.0551	0.6973	0.93135	1.4708	0.68503	1.5627	0.89232	0.69479	1.373	1
1.1162	1.6814	0.91098	0.79264	1.3749	0.85735	1.2572	1.7795	0.86144	0.50828	0.89188	1
0.96165	1.3248	1.1085	1.459	0.62023	0.58258	1.3469	1.6642	1.8896	0.62819	1.53	1
1.1404	1.0868	1.4183	0.90693	1.6336	0.76419	0.78411	1.048	0.94435	1.2289	0.66195	1
0.57482	1.6635	0.93788	1.0598	1.6369	0.539	0.70341	1.2722	1.8916	0.79722	1.1669	1
1.7193	0.55573	1.4274	1.5101	0.95697	1.4701	1.0734	0.73433	0.55153	0.54196	1.998	1
1.2694	1.6304	0.5555	1.5955	0.65715	1.0526	0.65219	1.1168	1.0778	0.56018	0.87038	1
1.0486	0.72028	1.3891	1.435	0.62264	1.0502	0.56642	0.6034	1.9198	0.72734	0.59351	1
0.59967	0.50418	0.83788	0.79186	0.82532	0.60698	0.53401	1.591	1.1902	1.8707	0.80593	1
1.7282	1.353	0.64911	1.3561	0.63692	0.51116	0.59045	1.251	0.77053	1.0095	0.53793	1
0.55048	0.53174	0.52562	1.3718	1.0902	0.5046	0.85383	1.3911	0.55743	0.78878	1.9513	1
1.737	1.1281	0.64093	0.82809	1.2409	0.53304	0.53944	0.66239	1.5888	0.91606	1.5416	1
0.66485	1.5303	1.26	0.90066	0.93806	1.4333	0.56347	0.88554	1.4929	0.59093	0.67588	1
0.70031	1.4927	1.3056	1.9713	1.7187	0.98764	0.90291	1.9143	1.4413	0.77552	0.70974	1
0.51152	1.2257	0.85723	0.54091	1.5974	0.80679	0.84473	0.5044	1.7866	0.5516	1.5067	1
1.7435	0.73856	1.1711	0.6894	0.89586	0.63801	1.1966	1.2779	1.1182	0.73475	0.92113	1
1.5922	0.9742	0.52425	1.7016	1.2392	0.75638	0.5636	0.91041	1.7405	0.63917	0.77461	1
0.64956	0.80321	1.6452	1.922	0.55558	1.536	0.73571	1.089	1.1938	1.0152	1.46	1
1.3142	0.83357	1.9249	1.0184	0.86581	0.74478	0.68657	1.9289	0.89484	1.5651	1.5363	1
0.5458	0.79568	0.7367	0.51107	0.59108	1.1473	0.95801	1.3657	0.93941	0.88233	0.55235	1
0.68989	0.88963	0.95726	1.3955	0.60679	0.50938	1.2582	0.83037	1.0348	0.54955	0.60603	1
0.80769	1.8726	0.90031	0.53027	0.87923	0.86243	1.1499	1.0241	1.523	0.70194	0.93834	1
0.80318	0.76327	1.9164	1.8273	0.51458	0.81208	0.59164	1.404	1.7719	1.8346	1.1392	1
1.0545	1.3592	0.59587	1.7801	1.817	1.0534	0.64066	1.7705	1.2391	0.99813	1.7792	1
1.1259	1.5788	0.6876	1.245	1.6117	0.54792	0.69913	1.7142	1.6692	1.6096	1.1955	1
0.76919	1.3267	1.7524	0.74787	1.7131	0.60519	0.84279	1.1954	0.58989	1.2131	1.0742	1
0.81083	0.92439	1.7869	1.2745	0.58364	0.92551	0.81513	0.66001	0.51445	0.71894	1.199	1
0.81222	1.4853	0.68739	1.7512	1.0912	0.74991	0.56683	0.97144	1.2934	0.51138	1.616	1
1.9843	1.1355	0.59129	0.51804	1.2421	0.55365	1.0261	1.4671	1.8468	1.0397	0.80313	1
1.1048	1.35	1.1111	0.94365	0.52987	0.73167	1.1857	1.835	1.256	0.63357	1.3978	1
1.405	1.857	1.4063	0.96851	1.4218	0.90829	0.51506	1.0439	1.1585	0.68921	0.69368	1
0.71246	0.82701	0.51441	1.8718	0.98231	0.70528	1.1572	1.2059	0.82404	0.64918	0.59515	1
0.50074	0.66673	1.8525	1.771	0.98825	0.51532	1.5578	0.86598	0.82128	1.4942	1.1598	1
1.6562	0.75101	0.65009	0.5108	1.3927	0.57986	0.79731	1.4465	1.1529	1.261	0.79582	1
0.83087	0.96761	0.64929	1.146	0.79942	0.67201	1.2639	1.2774	1.934	1.4622	1.0006	1
1.133	0.9782	1.2359	0.50033	1.7047	0.98986	0.66465	1.1043	1.8627	1.1618	0.54075	1
1.7267	1.0788	0.6905	0.59659	0.79216	0.53562	1.2753	1.5421	1.4123	0.61972	0.58267	1
1.545	0.58147	0.85056	0.505	1.201	1.0431	1.6078	1.1521	0.9271	0.65672	0.53053	1
1.4126	0.77279	1.1824	0.78504	1.0722	0.61772	0.82054	1.3213	0.65747	0.8498	1.3037	1
1.8632	1.8934	1.9159	1.2606	1.9376	0.79507	1.1018	1.1705	1.053	0.64281	0.79631	1
0.80511	1.4794	1.4246	0.96005	0.87331	0.7659	1.8793	1.2619	1.4657	0.98097	0.56112	1
1.3204	1.8845	0.56714	1.1018	1.6324	0.65054	1.4249	0.89104	1.081	0.75836	1.5191	1
0.95929	0.91625	1.8454	1.3789	0.85663	0.64872	0.58641	1.3653	0.77136	0.84448	1.7134	1
0.61501	1.8898	0.59782	0.86828	0.63448	0.52847	0.50233	0.87728	0.68455	0.64145	0.84776	1
1.5694	1.5351	1.1359	0.929	0.67863	0.50754	0.55336	1.5502	1.8571	0.52616	0.7843	1
0.8228	1.1161	1.8701	1.5833	0.6013	0.5822	0.68445	0.9453	1.7766	1.078	0.87581	1
1.8593	0.92675	0.61708	0.5041	1.3169	0.98606	1.4892	1.9598	0.62125	0.83737	0.93861	1
1.2959	1.4244	0.56129	1.1141	1.2094	0.67565	0.71642	1.4415	1.2109	0.64842	1.0578	1
0.81169	0.98419	1.2819	0.68764	1.5355	0.54742	1.3974	1.2806	0.63495	1.9683	1.0031	1
0.86943	1.4403	0.66647	0.8573	0.93718	0.56339	0.50659	1.7589	1.8202	0.63307	0.99282	1
1.7126	1.0125	0.99755	0.625	0.92593	0.50328	0.68077	0.66778	0.84097	0.64418	0.53325	1
1.1569	1.4243	0.51796	1.171	1.5276	0.80003	0.67866	0.95441	1.5364	0.66672	0.51296	1
0.77373	1.0699	1.2708	0.8965	0.99266	0.73903	0.82073	0.57363	0.59107	0.89554	0.55405	1
1.704	0.57268	0.92357	1.1217	0.98194	0.7952	0.5163	1.0809	1.1764	0.5536	0.82988	1
0.8258	1.9988	1.3931	1.2293	1.3257	0.72674	1.2085	1.8048	0.69417	0.61603	1.732	1
1.03	0.96727	1.749	0.88669	0.6103	1.3864	0.61385	1.8464	0.92973	0.87907	1.5901	1
0.93517	0.80284	1.6774	1.9238	0.69345	1.5512	0.97493	1.7692	0.64097	0.57554	0.81298	1
1.8177	1.0113	0.62151	1.0979	0.5216	1.7678	0.54625	1.1433	0.83603	0.53048	0.56481	1
1.8881	0.9264	1.3479	1.3688	1.178	0.96089	1.1928	1.4487	0.62647	0.57607	1.1384	1
0.63033	0.58016	0.80561	0.51229	1.1012	0.93189	0.54819	1.631	0.55681	1.5026	1.4077	1
1.0896	0.5136	1.0089	1.6389	1.0719	0.54146	0.9132	0.90294	0.92843	0.65799	1.9511	1
1.5316	1.0488	1.7869	1.3023	0.79284	0.78376	0.59849	0.76762	1.7099	1.0506	0.64691	1
1.3683	0.96896	0.84839	0.68161	1.1257	1.6118	1.4213	0.8103	1.4181	0.57692	0.95936	1
0.99615	1.6177	0.64967	0.82894	0.82242	0.59904	1.063	0.60619	1.5755	1.4148	0.73516	1
1.7984	1.7442	0.60054	0.87883	1.2856	0.99015	0.50953	0.89179	0.68658	0.57384	1.8831	1
0.71105	0.67581	0.90186	0.70583	0.52341	0.76694	0.59707	0.57372	0.97353	0.99238	0.53994	1
1.007	0.5422	1.2877	0.7977	0.93901	0.51933	1.0913	1.1063	1.2077	0.56555	1.869	1
1.2179	0.91523	1.8358	1.5026	1.6489	0.58645	0.52984	0.80948	0.98323	1.4275	1.0165	1
1.3157	1.2404	0.60775	0.67104	1.6273	1.2245	1.3876	0.68296	0.90162	1.0582	0.90996	1
1.4374	0.50789	0.64134	0.85115	1.3762	1.0576	1.3632	1.0262	0.92321	1.3237	0.65365	1
1.4221	1.1924	0.83514	0.61566	0.50933	0.53342	0.94229	0.72663	0.61614	0.83458	0.66674	1
0.94932	0.92342	0.67484	1.7023	0.69745	0.88573	1.2576	1.695	1.066	1.9672	0.57112	1
1.3141	1.8115	1.3368	1.2664	1.2004	0.57746	0.51717	0.88672	0.5935	0.86778	0.53868	1
1.8386	0.92902	0.83168	0.59927	1.6314	1.6153	0.64194	1.7518	1.612	0.91589	0.85664	1
1.1674	0.66096	0.8721	1.7574	1.3906	0.77569	0.6204	1.8732	0.87791	0.5268	0.84545	1
0.90533	1.763	0.95252	1.3243	1.9716	0.53486	0.88767	1.3066	0.56339	0.8285	1.7339	1
1.6919	0.53298	0.78752	1.933	0.89723	0.74711	0.82375	0.64718	1.602	0.54627	1.234	1
0.83959	0.95775	1.9284	0.81295	0.60194	0.59693	1.0547	1.4213	0.81466	0.6736	1.1024	1
1.1575	0.88402	1.2554	1.837	1.8034	0.60817	0.73364	1.7055	1.7321	0.54899	1.0461	1
0.63831	0.52867	0.5854	0.56146	1.8711	0.6846	0.89986	0.88557	1.231	0.71069	0.97221	1
1.7808	1.269	0.71738	0.6814	0.83695	0.55902	1.4896	1.2287	1.0452	0.66792	1.1826	1
1.604	0.60339	0.56071	0.6804	1.5959	0.70036	1.6888	0.58048	0.73879	0.67981	0.55522	1
0.77958	0.63127	0.63322	0.94741	1.8514	0.54402	0.8485	1.5788	1.2555	1.0818	0.55298	1
1.7467	1.9855	1.4352	0.9989	0.62715	0.7351	0.75425	0.92738	0.94155	1.5594	0.8447	1
1.3459	1.4	1.3978	0.54232	1.9495	0.94017	0.63375	1.4165	1.4333	0.60674	1.1039	1
1.144	1.527	1.3905	1.044	1.093	0.52373	0.65483	0.91625	1.673	0.94362	0.59194	1
1.6924	1.1729	0.73991	1.1807	1.2916	0.72357	0.53169	0.68163	0.87472	0.57871	1.5088	1
0.87294	0.50542	1.0823	1.8823	0.55022	0.8491	1.0758	0.82248	1.0974	0.56827	0.73256	1
1.7343	0.81959	0.78877	0.53935	0.63709	1.3126	1.0676	0.72115	0.55355	0.5964	0.72618	1
1.1838	0.97814	1.2879	1.2241	1.1417	1.7825	1.7156	0.55683	0.52723	0.65752	0.54611	1
0.5216	0.81638	0.69531	1.1951	0.76727	0.52335	1.1584	1.9856	0.53602	1.2085	0.5555	1
0.79533	1.5163	1.2634	1.6808	1.8691	0.87491	1.2137	0.90581	0.62354	0.52123	0.53159	1
0.87411	0.50063	0.8091	0.9914	1.5194	0.77398	1.6605	1.8579	0.80058	0.62467	1.6103	1
0.72148	1.7831	0.65413	0.8363	1.4171	0.51114	0.97472	0.81957	1.6854	0.85828	0.57671	1
0.89669	0.87239	0.5426	0.60996	0.50001	0.50445	1.5746	1.1312	1.3062	1.8468	1.6759	1
0.7136	1.3346	1.7819	1.863	1.1698	0.55329	1.2181	0.52061	0.77537	1.0062	0.64074	1
1.7026	0.54588	1.6636	0.62408	1.1169	0.52717	0.59818	1.2861	1.3071	0.65074	0.6262	1
1.6992	0.53958	0.9416	0.87315	1.3938	0.8356	0.90509	1.6244	1.0798	0.65392	0.7083	1
1.0987	0.58071	1.0195	1.791	1.7802	0.60161	0.59897	0.71263	0.93266	0.58019	1.6926	1
0.82953	0.63615	0.55567	0.54843	0.87557	1.1337	1.6272	0.67869	0.5784	0.81871	0.85315	1
0.9835	1.3317	0.79636	1.0613	1.1058	1.6332	0.59803	0.69907	0.53863	0.52673	1.7383	1
0.65084	0.64828	0.75081	1.8584	0.91258	0.86104	0.59168	1.47	1.8137	0.56368	1.302	1
0.59396	0.83025	1.7223	1.8665	0.88936	0.66533	1.4868	1.0031	0.89087	0.65969	0.50637	1
0.61557	0.84362	1.9864	1.0253	0.5148	0.5549	0.99024	1.9015	0.67789	1.025	0.71171	1
0.83926	0.57554	0.75053	0.71234	1.0539	1.1031	0.63863	0.85144	0.97987	0.72982	0.87595	1
0.91409	0.51887	0.81751	1.1944	0.80369	1.3092	0.81786	1.0413	1.4338	0.62556	0.61089	1
0.58481	0.5139	0.79961	1.9999	0.62131	1.3415	1.2075	1.0164	0.60449	0.95188	1.3921	1
0.70418	0.70155	0.61357	1.636	1.9064	0.59549	0.54034	0.93659	1.5757	0.70322	1.4352	1
0.82952	1.8836	0.53207	0.76137	1.047	0.5243	1.3193	1.1816	1.2215	1.1005	1.4706	1
0.50166	1.0308	1.1025	0.56007	1.4289	0.60171	1.6348	1.7805	1.1911	0.60215	1.681	1
0.59514	0.70786	0.50626	1.6428	1.8839	0.5971	1.492	1.5802	1.302	1.3854	0.55157	1
1.138	1.8368	0.84772	0.90649	0.53369	0.60755	1.9971	0.92984	1.2112	0.7504	1.9746	1
0.83497	0.95373	0.54363	0.89664	1.3346	1.7748	1.3338	1.4868	1.3444	0.61558	0.54412	1
1.6949	0.92573	1.7578	0.65536	0.86487	0.86525	0.54299	1.6364	0.63273	0.88776	1.9031	1
0.89319	0.54747	1.5563	0.58282	0.99745	0.50338	0.81799	1.0726	0.53872	1.6542	0.52813	1
0.62597	1.7248	1.7954	0.52253	1.5222	0.7187	0.92203	1.3884	0.86016	1.1722	0.60763	1
1.319	0.82527	0.61873	1.1979	0.94181	0.87974	0.70248	1.0799	0.93505	0.7766	1.0555	1
0.73069	1.1861	0.7435	1.447	1.8787	0.55179	1.1561	0.85715	0.88274	0.63104	0.69424	1
1.2384	1.4033	0.73816	0.769	1.4072	0.92141	0.95231	1.6383	0.86889	0.99731	0.99027	1
1.584	1.2224	1.9416	1.8193	0.51111	0.56116	1.998	0.56534	0.57845	0.81697	1.0168	1
1.4067	0.98326	1.5425	1.675	0.87416	1.6836	0.70724	1.7584	1.5537	0.73595	0.90054	1
0.99475	1.9259	0.67826	0.62283	1.5172	0.74237	0.55025	0.88149	1.9296	0.78229	1.2467	1
1.9591	0.90436	0.69181	1.3195	1.7093	0.69527	1.7164	1.9078	0.8909	1.5662	0.78325	1
1.6538	0.53856	0.61577	1.1361	0.6753	0.88708	0.8583	1.855	0.86885	1.096	1.1044	1
0.98414	0.78342	0.82496	1.9728	1.8785	0.74595	0.55249	1.5291	0.56464	0.54273	1.4469	1
0.62437	1.5149	1.7801	1.3089	0.54367	0.69562	1.2951	1.3434	0.91039	0.51101	1.6599	1
1.6065	1.2575	0.9363	0.83478	0.68417	0.6377	1.2416	1.6738	1.5412	0.50213	0.54515	1
0.52571	0.52696	0.62949	0.72847	1.0453	1.9798	0.57324	1.4129	0.94541	0.63674	1.2507	1
1.1719	1.9233	0.85716	0.59458	1.5944	0.559	0.87621	1.621	1.5599	0.66702	1.1932	1
0.52971	1.7941	0.69726	1.1977	0.76237	1.5524	0.70263	0.91273	0.63949	1.3694	0.63227	1
0.55332	0.64928	0.77763	1.7846	1.6217	0.59474	1.5147	1.6248	1.1004	1.029	0.77835	1
0.79502	0.83886	1.6415	0.66636	0.50307	0.92299	1.3757	1.0131	0.53004	0.54163	1.1432	1
0.61999	1.4463	1.6711	0.56289	1.8415	1.1761	1.1165	1.544	1.8556	0.51695	0.81048	1
1.1399	1.7476	1.0356	1.5256	1.0182	0.68842	0.61359	1.2971	1.1282	1.4809	0.57932	1
1.5278	1.9026	0.77581	1.7689	0.69171	0.76248	1.0449	0.90468	1.8825	0.64884	0.81622	1
1.2036	1.9707	1.0738	1.0035	1.1318	0.80619	0.67309	0.67722	0.56491	0.55047	0.53523	1
0.53069	0.98012	0.96929	1.7829	0.64173	0.50021	1.3503	1.4204	1.3314	1.032	0.53227	1
1.1642	1.1601	0.5836	0.63963	1.1377	0.66983	1.077	0.56652	1.6954	0.85348	0.74433	1
1.1319	0.77794	0.8531	0.74969	0.58552	0.96389	1.3906	0.54816	0.97618	0.97239	0.58261	1
1.9519	0.89153	1.8664	1.5721	0.55444	1.5691	0.59743	0.5496	1.4029	0.55265	1.1877	1
0.70433	1.2483	1.7166	0.93053	0.78962	0.68558	1.5387	1.9954	1.6128	0.93813	0.54138	1
0.64577	0.65616	1.8528	1.2971	1.6298	0.54406	1.5225	0.72305	0.54358	0.55454	1.4836	1
0.52764	0.63777	0.9551	0.55868	1.5347	0.51346	0.62086	0.59181	0.93447	1.1135	0.89186	1
1.3729	0.87297	0.54777	1.1442	1.2801	0.6396	0.52184	0.96024	0.87403	0.69618	0.59425	1
0.59244	0.92181	1.4835	1.6409	0.8151	0.62234	1.1826	1.1306	0.81315	0.51024	0.51798	1
0.5206	0.88685	0.80621	1.2688	1.1453	0.868	0.7855	1.2194	1.9688	0.51586	1.5397	1
0.5086	0.50477	0.55052	1.4075	0.64694	1.1173	0.70908	0.89477	1.0046	0.90406	1.1354	1
0.89302	0.68371	1.1443	1.2526	1.8202	0.80784	0.91857	1.5671	1.7975	0.51087	0.96815	1
1.5259	1.7905	1.1664	1.2512	0.63543	0.52329	1.4232	0.86194	0.69909	0.54896	1.6419	1
1.5482	1.0138	0.95374	1.1777	0.6005	0.92265	0.64383	1.1566	0.62081	0.64603	0.77762	1
1.3402	1.1514	0.81409	1.2425	0.95495	0.57731	0.83894	0.80368	1.2644	0.76299	1.7466	1
1.849	0.58181	0.91858	1.7468	0.56261	0.82682	1.5221	0.84173	1.0816	0.58989	0.75244	1
1.4899	0.61892	1.1091	1.8959	1.5605	0.68508	0.70013	1.1599	0.53405	0.57861	0.79824	1
0.99165	1.1293	0.58155	1.2027	1.5083	0.81431	0.52966	1.0339	1.4292	0.62089	0.72645	1
1.3618	1.2205	0.92057	1.573	0.83962	0.97572	0.81701	0.68523	0.72333	0.76475	0.64886	1
0.97485	1.9296	0.61019	1.8764	0.61047	1.0656	0.6636	0.97609	0.65151	1.0663	0.54393	1
1.0506	1.2463	1.5665	1.6664	1.1698	0.6173	0.65191	0.67728	0.78776	0.61621	0.89157	1
1.989	0.56996	1.3261	1.9304	0.50407	1.3376	0.58695	1.8427	1.3514	0.85748	0.73298	1
1.2426	0.71672	1.7625	0.52504	1.4997	1.0177	0.77911	1.8311	1.1593	0.61833	0.73307	1
1.0863	0.92354	1.6055	1.9417	1.6831	0.5694	1.1458	1.7445	0.74051	0.88515	1.4952	1
1.9246	0.54942	0.57675	0.86102	0.57033	0.60756	0.55498	1.5855	0.85893	0.54452	0.64325	1
1.2525	1.5369	0.63577	1.7233	1.4393	1.2306	1.5694	0.83862	1.2545	0.69945	1.1526	1
0.79023	0.56444	1.0948	0.65709	1.3244	0.55266	0.86585	1.5435	0.579	0.74202	0.95426	1
1.4935	1.5985	0.62111	1.5166	0.6475	0.51542	0.5872	1.0219	0.86113	0.58227	0.90288	1
0.71262	0.9024	0.80776	1.4546	0.75282	0.56884	1.1216	1.6981	0.84832	0.63889	0.71963	1
0.77282	0.79141	1.187	1.0296	0.91939	0.55395	0.59569	0.89289	1.0528	0.8963	1.2064	1
1.6251	0.88681	1.83	0.78528	0.909	0.72483	0.95465	0.97981	1.1298	0.69016	0.91096	1
0.91371	1.7801	1.5842	1.9807	1.5204	1.2158	0.58355	1.3145	0.70907	0.52402	0.89422	1
1.5084	0.87424	0.59829	1.7611	0.60983	0.60928	0.50243	1.4039	1.4999	0.66008	1.7565	1
1.1928	1.8683	1.5357	1.5253	0.61843	0.63828	1.6747	0.74915	0.98706	0.58342	1.7243	1
0.91337	0.83776	1.3133	1.9229	1.6324	1.8271	1.5645	0.69065	0.62098	0.92357	1.3391	1
1.2624	0.71375	0.75065	1.0563	0.76184	0.50398	1.274	1.8815	1.5392	1.2863	0.5031	1
1.7649	1.1007	0.52117	1.0366	1.1075	1.6461	1.4757	0.60047	0.63589	0.60247	0.61962	1
0.8385	0.69297	0.6303	1.63	0.76583	0.80316	0.5541	1.9642	0.63242	0.64338	1.447	1
1.4374	1.0876	0.73767	0.59815	0.89456	0.87254	1.0994	0.59841	1.3	0.62527	1.2522	1
1.1997	1.1946	0.71546	1.7191	1.2555	0.65279	1.6774	1.3281	0.57704	0.51608	0.95116	1
0.76133	1.7055	0.71665	1.4868	1.7283	0.69795	0.54144	0.82826	0.61286	0.7665	0.96254	1
0.99408	1.8502	0.87181	0.56503	1.8391	0.51096	1.7845	1.1338	0.55874	0.75753	0.53703	1
1.8405	0.60973	1.3093	1.3374	0.57244	0.59219	1.4425	1.2989	0.61738	0.80365	0.55232	1
1.0254	0.58388	1.747	1.7348	0.98762	0.63639	0.62496	1.3842	0.59233	0.52943	1.7922	1
1.937	1.1246	1.8884	0.64982	0.7649	0.56313	0.98105	0.86663	1.6096	0.51326	1.8884	1
1.737	0.90777	0.56685	0.69965	0.73008	0.63559	0.50393	1.0335	1.3608	1.7653	1.3747	1
1.6329	1.5756	0.82624	0.81173	1.5203	1.4734	1.2335	1.8774	1.315	0.66956	0.85146	1
0.90409	0.61592	0.95122	0.60247	0.77873	0.59501	0.66697	1.831	0.94214	1.1644	0.74854	1
0.90683	1.127	0.62428	1.0761	0.68747	0.5044	0.54178	1.5535	0.98939	0.50442	1.7588	1
0.64009	1.9766	1.2281	0.55007	1.4065	0.58299	1.0024	1.9044	1.6595	0.79605	0.98153	1
0.86384	0.9079	0.53006	1.2735	1.9186	0.54582	0.78689	1.5058	0.9701	0.58822	1.6218	1
1.3326	0.62938	1.7654	1.4743	1.2357	0.68442	1.4242	1.1174	1.003	0.5647	1.0022	1
1.1365	1.8564	0.56521	0.89164	0.82077	1.1022	0.51844	1.6935	1.0199	1.1491	0.71965	1
0.75378	0.71743	0.80486	0.65659	0.87623	0.75973	1.1749	0.64139	1.1615	0.567	1.9437	1
0.86298	0.5087	1.8036	0.96221	0.70133	0.56532	1.0377	1.0443	0.89724	1.008	1.1835	1
0.59211	1.4844	1.0394	1.5808	0.63165	0.60718	0.87678	1.7388	1.7999	1.2011	1.8066	1
1.3515	1.9201	0.50435	1.2047	0.6836	0.94431	1.1117	1.8674	1.9845	0.85624	0.82572	1
1.6393	1.1533	1.9753	0.88736	1.9044	0.56239	1.2241	1.3375	1.2288	0.69489	0.50409	1
1.0237	1.985	1.2447	0.7163	0.67634	0.62129	1.3749	0.52405	0.97566	0.86834	1.7361	1
0.91231	0.8569	1.0673	1.4217	0.79106	1.1257	0.5138	1.3071	1.7409	0.87446	0.56999	1
1.5752	1.8777	0.61308	0.522	1.8682	0.64818	1.8994	0.5323	0.73956	0.74391	0.85922	1
0.99281	0.5667	0.63423	1.4855	0.65495	0.51318	1.2378	1.8584	0.55041	0.93696	0.57993	1
0.92514	0.95891	0.77216	1.2443	0.93039	0.66088	1.5182	1.4373	1.093	0.73703	0.54423	1
1.4884	1.6916	1.5622	1.0687	0.70322	0.83193	1.3309	0.63165	1.3177	0.62053	0.65541	1
1.0407	0.56701	0.86121	0.97085	1.2031	0.73195	0.64845	1.7023	1.9714	0.54314	0.79154	1
1.9479	1.0465	0.65883	0.68298	1.5927	0.73295	1.5051	1.7117	0.78428	1.0429	1.8387	1
1.2161	0.63194	1.7463	1.8744	0.69678	0.61212	0.68835	0.95975	1.3488	0.7578	1.5715	1
1.5162	0.90115	0.88426	1.4278	0.78341	0.67119	0.98117	1.9961	0.5398	0.671	1.1043	1
1.7544	0.68657	0.57075	1.0093	1.4939	0.68954	1.0378	1.051	0.81446	0.56018	0.73659	1
1.9	0.57562	0.63618	1.3968	1.0394	1.2241	1.1504	1.6323	1.1471	0.50811	1.6975	1
1.1468	0.74977	0.58186	1.9128	1.2619	1.7347	1.1383	1.1198	1.7596	1.018	0.73807	1
1.0662	0.84574	0.62347	1.0245	0.96303	0.54282	1.2633	0.99732	0.81484	0.60805	1.9497	1
0.58028	0.97111	0.55884	1.036	0.8973	1.234	1.0989	1.5043	1.6265	0.65833	1.2991	1
0.94051	1.232	0.5307	0.9589	0.51066	0.63007	0.9064	1.017	0.82411	0.87199	0.94015	1
0.69471	1.7716	1.3355	0.57633	0.97535	0.54663	0.82427	0.70177	1.0989	1.227	0.64369	1
0.6455	0.8604	1.035	1.7283	1.4074	1.2041	1.4252	0.82957	0.59318	0.5558	0.5479	1
1.6654	1.2461	0.95793	1.7661	1.4293	0.67621	1.4616	0.57136	1.477	0.91037	0.73568	1
1.182	1.7164	1.4527	1.911	1.7696	0.60462	1.9885	1.8215	1.4767	0.50758	0.84162	1
0.54944	1.4348	0.51642	1.5254	0.56817	1.0155	0.7311	1.1114	0.92772	1.2601	0.75662	1
1.6394	1.3301	0.91209	1.3123	1.104	1.0055	0.67862	0.88202	0.53842	0.65174	1.3551	1
1.5035	1.8964	1.0316	0.84858	1.3792	0.82214	0.96902	1.3642	1.1242	0.5159	1.0228	1
0.91576	1.7752	1.9177	0.58671	1.1411	1.4145	1.108	0.54408	0.53593	0.57864	1.1559	1
0.67583	0.66763	0.53029	0.8618	0.74545	1.4542	0.67063	1.1855	1.8697	0.53293	0.62079	1
0.7006	1.8849	0.64542	1.2401	1.9857	0.55985	0.76051	1.0553	0.69017	0.57528	1.089	1
1.7757	1.4902	1.3322	1.768	1.1036	0.87606	0.52588	1.5206	1.4965	1.7623	0.76813	1
1.016	0.75504	0.55945	0.52884	1.7386	0.68737	1.1139	1.1362	1.0596	0.77747	1.2296	1
1.3393	0.85121	0.57413	0.60203	0.55663	0.63549	0.5046	0.54068	1.3628	1.0239	0.95115	1
1.8796	1.2749	1.2707	0.69654	1.4605	0.52329	0.87266	1.7618	0.60535	0.55979	0.78808	1
1.0675	1.4702	0.78066	0.9241	1.7997	1.3488	0.7392	1.5699	1.7871	1.3526	0.79391	1
1.1635	0.72288	1.9441	0.59172	0.7175	0.54883	0.55093	0.55156	0.66379	0.7105	0.54541	1
1.3753	1.0921	1.805	1.023	1.1201	0.98563	1.368	1.0731	0.66342	0.57377	1.7115	1
1.7604	0.84561	0.88206	1.8217	0.74292	0.53336	0.94976	0.88186	1.529	0.68315	0.62584	1
1.7045	1.9343	0.64286	0.69319	1.2076	1.2807	1.5465	1.5004	1.2546	0.50431	0.54666	1
0.82407	0.93467	0.56913	1.5959	0.67	0.67957	1.2423	0.70195	1.6892	0.91915	0.52918	1
1.0564	1.8316	1.0194	0.79968	1.4828	0.79833	1.5759	1.3849	0.84209	0.8937	0.67487	1
0.71079	0.51889	1.0775	1.7957	0.9687	0.50363	0.75498	1.2932	1.4966	1.3097	0.56336	1
1.4397	0.77696	0.59017	1.7275	0.71625	0.67471	1.2737	1.9917	0.88174	1.9393	0.52369	1
1.1521	0.86371	0.79439	1.5513	1.7149	0.79722	0.85695	1.97	1.0945	0.51103	0.88929	1
1.92	0.51395	1.0924	0.60403	0.67174	0.58797	0.54138	1.6197	0.7378	0.77442	0.5574	1
0.72687	0.93832	1.6222	0.53365	1.4289	1.0052	0.74885	0.58471	1.809	0.69236	1.3386	1
0.96931	1.671	1.1636	0.88833	0.52755	0.82396	0.68316	0.60581	0.89346	0.58369	0.6414	1
1.5557	0.63786	0.9418	1.8344	1.4877	0.57296	1.4167	1.8656	0.5336	1.1009	0.9378	1
0.67325	0.58343	0.57846	0.99461	1.561	1.3884	1.866	0.57968	0.79847	0.6482	0.90212	1
1.0216	1.2111	0.62167	0.94231	0.56723	0.65078	0.73804	1.1546	0.86087	0.75129	1.0088	1
0.6145	1.6245	0.90394	1.5164	0.88337	0.56346	0.81522	1.7042	1.6237	0.61769	0.5662	1
0.92056	0.59219	1.6107	0.81619	0.52734	1.1358	0.52106	0.86099	1.8581	0.76438	1.7468	1
1.0971	1.8319	0.56683	0.59154	0.74273	0.56825	0.79298	0.68979	0.52864	1.0086	0.6824	1
0.51855	0.62082	0.55648	1.3962	0.77417	0.91965	1.6573	1.484	0.8561	0.72199	0.70767	1
0.6638	1.8273	0.71519	1.3148	0.64093	0.89566	0.61284	0.62058	1.4594	0.587	0.98067	1
1.3388	0.75541	1.7853	0.5657	0.76051	0.55873	0.75476	1.8027	1.9305	0.72293	0.81704	1
0.8554	0.77236	1.4385	1.2542	0.51131	0.61163	0.55603	1.2451	0.534	0.51623	1.9793	1
1.8222	0.96122	0.75014	1.3481	0.88717	0.84967	1.6616	0.76001	1.422	0.55787	1.8317	1
0.59045	0.9345	0.91113	0.65196	1.5888	1.4404	1.5697	0.84497	0.64551	0.52433	0.69439	1
1.0432	1.1286	0.51658	0.80395	1.9219	0.60117	1.5644	0.97679	1.2358	0.50217	0.91211	1
0.976	0.83643	0.92367	1.5258	1.1095	0.79269	0.93895	1.3518	1.9745	0.7486	1.0515	1
1.2065	1.2971	1.5359	1.8609	0.85247	0.99541	0.75947	1.0452	1.5392	1.3463	1.4684	1
1.7924	1.3531	0.87521	1.6984	1.5515	0.52096	0.60862	0.94357	1.0365	0.58367	0.78428	1
0.91094	0.82009	1.1962	0.59046	0.55501	1.3092	0.80746	1.6426	0.82869	0.62593	0.50798	1
1.3769	0.5617	1.0744	1.7744	0.6733	1.2076	1.7866	1.4098	0.98188	0.64047	1.5031	1
1.7641	1.6657	0.5462	1.5059	1.4374	0.51995	0.85786	1.3043	0.71333	1.4487	0.62372	1
0.53912	1.1063	0.53097	0.68981	1.0267	0.52409	1.3505	1.3209	1.1379	0.56651	0.90239	1
1.4992	1.0912	1.5171	1.4245	1.5926	0.66259	1.2736	0.91469	0.58366	0.50983	1.753	1
1.1688	1.3463	1.2875	1.4753	0.6243	0.95729	1.0007	1.5277	0.62524	0.61329	1.1015	1
1.2675	0.55633	0.75208	1.5114	1.9777	0.60405	1.3996	1.9445	1.4331	0.57873	0.55503	1
0.84434	1.8049	0.96235	1.9416	0.57473	0.65077	0.81636	1.161	1.7031	1.2794	0.59853	1
1.7069	0.65117	0.72758	1.3114	1.6347	0.50202	0.67195	0.92962	1.3084	1.1868	1.942	1
1.102	0.54962	0.86456	1.137	1.4216	0.57239	0.73329	0.9315	0.65192	0.50721	0.7437	1
1.039	0.75854	1.0902	1.0081	1.0497	0.59839	0.62296	0.58361	1.7625	1.025	0.73724	1
0.85845	1.6353	1.6852	0.73478	1.7795	0.50667	0.8984	1.816	1.1574	0.61103	0.59158	1
0.96625	1.067	1.4858	1.8124	1.2083	1.8019	0.61786	0.7632	0.65685	0.53925	1.0327	1
1.6121	0.61737	1.6457	1.2261	0.75207	0.53039	0.89619	1.9786	0.81026	0.87325	0.92198	1
0.73949	0.83294	0.57653	0.78795	0.71756	0.83257	1.182	0.62661	0.75443	1.078	0.68028	1
0.97934	0.84378	0.61307	1.2073	1.0135	0.76763	0.84167	1.1818	1.5464	1.0785	1.3625	1
1.1365	0.76321	1.6186	0.86297	0.55067	0.6273	0.60858	1.6661	1.6288	0.72237	1.3113	1
1.5328	1.1226	0.79219	0.58606	1.0045	1.1103	0.97171	0.65181	1.0535	0.56175	0.59709	1
1.7062	1.81	1.8024	1.3293	0.84075	0.85142	1.1408	0.57236	0.95741	0.94389	1.5199	1
0.70349	1.8751	0.51513	0.91814	1.3208	1.4156	1.9564	1.033	1.9292	0.84008	1.2312	1
0.54448	1.5331	1.0049	0.95986	1.3138	0.70979	0.52166	0.89254	1.1523	1.1283	0.50357	1
1.6484	0.71645	1.3509	0.68579	0.79618	0.91282	1.7515	0.72216	0.87245	0.51669	0.58891	1
1.6248	0.68458	0.7189	0.73118	1.5941	0.67282	0.84131	1.5817	0.77521	1.0954	0.59036	1
0.92443	0.93278	1.6309	1.0048	1.1406	0.50338	0.77828	0.66419	1.9126	0.58748	1.3693	1
1.2729	0.8146	0.50296	1.1352	0.51272	0.63104	1.5248	1.3866	0.9155	0.51664	0.90242	1
1.9728	1.7428	1.2801	1.3303	1.5861	0.52018	0.82423	1.3287	0.74359	0.7236	0.62703	1
1.2339	1.896	0.59608	1.5485	0.55509	0.96789	0.61368	1.3546	1.054	1.4517	0.85645	1
1.4891	1.0459	0.90991	1.4467	1.9531	0.63483	0.5075	1.8533	1.1347	0.6801	0.7767	1
0.66327	0.69068	1.4577	0.96951	0.57248	0.75005	0.51598	1.0365	0.95303	0.58051	1.5049	1
1.9874	1.6152	0.76001	1.2144	1.463	0.56516	0.91577	0.93808	1.0275	1.2757	0.6737	1
1.3273	1.1872	1.4133	0.84164	1.375	0.61199	1.3229	0.67424	0.58984	0.90145	0.62584	1
1.8463	1.6345	0.75275	1.1847	1.5348	0.85183	1.6155	1.9026	1.4238	0.68814	0.89938	1
0.76847	1.8014	0.69012	1.2965	0.99182	0.61074	1.28	0.94867	1.615	0.5309	1.3267	1
0.77681	1.3537	1.5778	1.9275	0.50403	0.86719	0.92027	0.71697	0.72996	0.51741	0.51014	1
1.523	1.1849	1.422	1.8799	1.5679	1.0395	0.89337	1.4917	1.5464	0.54674	0.85424	1
0.93147	1.7372	1.8437	1.1341	1.9552	0.92075	0.57412	1.8712	0.51789	0.54908	0.62453	1
1.2988	0.83995	0.73937	1.81	1.0296	0.96376	0.69361	0.79933	1.0021	0.66874	1.3931	1
1.5408	0.50561	1.553	1.1182	0.70958	1.0753	0.64102	0.62449	0.66979	0.83034	1.0424	1
0.8089	1.5103	0.58579	1.6691	1.4566	0.64081	0.87427	1.1869	0.9092	0.90299	1.8327	1
1.5911	1.146	1.6041	1.842	0.57993	0.51778	0.78916	1.3645	1.2205	0.50474	0.8911	1
0.53723	1.8152	0.68376	1.0297	0.97485	0.74094	0.66791	1.846	0.7854	0.51339	1.7481	1
1.0341	0.83652	1.0793	0.73329	1.1625	1.1727	1.8582	0.6006	1.0326	0.62785	0.51054	1
1.0295	1.3706	0.58813	1.3303	1.1486	1.6456	1.2135	1.6279	1.8295	0.52036	0.88979	1
0.70713	0.91831	0.81913	1.3543	1.9179	0.60486	0.5579	1.5846	1.6784	1.727	0.64494	1
0.5417	0.72984	0.58927	1.9845	0.60457	0.54523	1.3357	1.297	0.84087	1.488	0.56531	1
0.52352	0.73227	0.5242	0.60473	0.7887	0.99843	0.9628	0.96203	0.6956	0.56381	1.2411	1
0.85439	1.9725	1.2779	1.1	0.7603	0.52795	0.50682	1.0509	1.7333	1.0049	0.99042	1
1.5129	0.71631	0.95626	1.3966	0.60833	0.69322	1.3289	1.4858	1.6517	0.76524	0.58087	1
0.95007	1.2751	1.5128	1.0192	0.71499	0.51972	0.63634	1.0833	0.79583	0.57375	0.86369	1
0.99554	0.56014	0.53618	0.72318	1.4796	0.81481	0.83471	1.7309	0.92675	0.65163	1.7884	1
0.8818	0.99177	1.6839	1.9811	0.78524	0.72605	1.9274	1.9894	1.6412	0.50137	0.7016	1
0.77179	0.65857	1.5431	0.85076	0.53844	0.97983	0.73386	1.9201	1.8438	0.73981	0.5088	1
1.4349	1.626	0.91709	0.68685	1.2331	0.8195	1.0534	0.87825	1.2955	0.67562	0.73043	1
1.2086	0.88231	0.53746	0.87727	0.6798	0.75712	1.7038	1.7461	1.1418	0.84971	0.57467	1
0.64899	0.60616	0.90835	0.98814	1.4992	0.89155	1.0215	1.6658	1.3474	1.481	0.50459	1
1.9716	0.6859	1.6903	1.2751	0.7078	0.97641	0.5753	1.2214	1.7998	0.6657	0.78326	1
1.884	0.92164	0.66713	0.54705	0.95358	0.60245	0.61949	0.52019	1.7236	0.8584	0.8094	1
0.85187	0.72305	0.77501	1.1949	1.2762	0.62255	0.87117	0.55687	0.76536	0.97163	1.7789	1
0.78708	0.87973	0.85395	0.75814	1.4444	0.70457	0.53966	0.52847	1.1462	0.71722	1.1231	1
0.92766	0.98768	1.4518	1.0286	1.0865	1.0265	1.6274	0.73811	0.95508	0.51889	0.63616	1
0.57372	0.54298	1.0055	1.5596	1.9936	0.8068	1.6482	0.66413	1.0615	0.84234	0.77594	1
0.59797	1.4948	0.61113	1.5073	1.5331	0.86491	1.1875	1.6568	0.82931	0.67146	0.67795	1
1.3002	0.57901	0.66927	0.82513	1.3882	0.66829	0.92558	1.3488	0.66161	0.85045	0.94104	1
0.88603	0.5731	0.92058	1.9441	0.5427	1.456	1.1154	1.6916	0.5745	0.69844	0.62581	1
1.3847	0.83747	0.58326	0.54613	1.1028	0.50527	0.90103	1.2299	1.8612	0.93885	0.57826	1
1.0991	0.57748	0.75494	1.4067	0.60606	0.98393	1.5404	0.51149	1.6919	0.53927	0.51794	1
0.70763	1.1244	0.56028	1.2736	1.3379	0.52449	1.5927	1.9396	1.2437	1.0425	1.6615	1
0.90751	0.64024	1.6617	0.63082	1.4538	1.7164	0.50965	1.7054	0.58487	0.9417	1.0578	1
1.2568	0.52731	0.6516	0.7883	1.5131	0.98944	0.60073	1.8119	1.353	0.85632	0.51679	1
1.0956	1.0163	0.86099	1.9656	1.5264	0.98103	1.2995	1.6808	1.8164	0.62204	1.9792	1
1.6118	1.0945	1.1939	1.1974	0.76168	0.68155	1.7201	0.52671	1.4854	0.53811	1.0765	1
0.96864	0.87468	0.5642	0.59454	0.59988	0.68103	0.70701	1.1515	0.5655	0.54062	0.95331	1
1.5868	0.76825	0.52518	0.90889	0.91608	0.5126	1.0188	1.225	1.7551	1.5708	0.51782	1
0.69508	1.1505	0.5095	1.9198	0.59241	0.52067	0.59833	0.55086	0.57204	0.6488	1.9786	1
0.50635	0.58751	0.60417	0.82023	1.9161	0.73556	0.61292	1.261	1.9912	0.73705	1.583	1
0.69429	1.6523	0.61544	0.62544	0.90868	0.59026	0.56102	1.6934	0.9747	0.70806	1.8175	1
1.4534	0.7686	0.70255	0.84359	0.51168	1.6524	1.173	1.7603	1.3943	1.0394	1.3618	1
1.012	1.7527	0.99538	0.78077	0.9786	0.75389	0.56694	1.16	0.51626	0.51108	0.79276	1
0.76187	1.5483	1.8267	1.0872	0.951	0.62311	0.65151	0.53696	1.0082	0.60242	1.1012	1
1.3008	0.53161	0.61705	0.94372	1.662	0.80898	0.82795	0.70731	1.1874	0.65687	1.7742	1
1.7553	1.1004	1.072	0.53745	1.283	0.68474	0.58144	0.77714	0.75865	0.59751	0.62757	1
0.59668	1.0816	1.3275	1.9164	0.67823	1.0467	1.3099	1.5191	1.7422	0.79117	0.82705	1
0.50131	0.60787	0.87852	1.7467	0.88964	0.51167	1.6071	0.91987	1.572	0.95147	0.62156	1
0.62907	0.55231	1.6954	0.81656	1.6498	0.71799	1.0943	1.5902	1.8098	0.56578	0.70479	1
1.2353	0.92516	0.56878	1.8378	1.3245	0.71775	1.3095	1.5946	0.78153	0.68865	0.64096	1
1.1573	1.4866	0.68674	1.1102	1.665	0.95047	0.82696	0.55767	0.68842	0.5319	0.65851	1
0.61949	0.71266	0.52396	1.1057	1.7401	0.52739	0.54539	0.91121	1.1578	1.8286	1.012	1
1.0187	1.2635	0.99395	0.75557	1.9559	0.52806	0.64328	1.7734	1.4785	1.4242	1.7923	1
1.5484	1.3524	1.9841	0.61408	0.95734	0.71669	0.65298	1.0544	0.73059	0.69114	0.63317	1
0.56585	1.5929	1.4	1.7226	0.85422	1.1623	1.0387	0.53462	0.65254	0.53833	0.50673	1
0.63926	1.1326	1.8879	1.753	0.88527	0.50392	0.95643	0.94884	0.67291	1.1906	0.62571	1
1.0398	0.63866	0.57902	0.52806	0.62494	0.79907	0.55279	0.72239	0.59501	0.82145	1.2648	1
0.94438	0.50881	1.3542	0.56954	0.56002	0.6157	0.78207	1.371	1.207	1.4267	0.70691	1
0.72549	1.7914	1.5348	0.80525	1.4104	0.61392	1.1923	1.5264	0.71167	0.54073	0.66363	1
0.53509	0.71369	1.9951	0.57589	0.51417	1.7118	0.58438	0.64917	1.3432	0.71383	0.62165	1
0.86092	0.75396	0.65026	0.89248	1.7782	0.90932	1.5233	1.6683	0.88385	0.91278	0.63735	1
1.4165	0.84878	1.9859	0.54404	1.0916	0.59834	1.2578	1.348	0.66931	1.0943	1.9869	1
1.1768	0.68759	0.75737	1.2542	0.60079	0.77181	0.6692	0.7479	0.76165	0.84469	0.70339	1
1.6854	1.6918	1.0335	1.2125	0.8426	0.5272	0.96435	0.7768	1.383	1.0263	0.87174	1
1.2979	0.96483	0.51946	0.97999	0.81997	1.1749	1.3934	1.6217	1.1173	0.54931	0.54036	1
0.83599	0.6001	0.67232	1.6169	0.74293	1.4036	0.78006	1.8421	1.7562	0.67617	0.82099	1
0.64062	0.53216	0.94727	1.4038	1.0353	1.0444	0.70809	0.63477	1.4757	0.77742	0.6737	1
1.164	1.3696	0.55595	0.88952	1.2554	0.50813	0.75175	1.6635	0.88625	0.80927	1.0272	1
1.0358	1.0309	0.66468	1.7742	1.7685	0.66475	0.7609	0.67217	1.8541	0.64736	0.84655	1
1.2883	0.63354	1.8337	1.6437	0.77827	0.75377	0.62469	1.2514	0.51311	1.0916	0.50328	1
0.6081	0.79844	1.3403	1.9978	1.177	0.72373	0.57715	1.4013	0.89257	0.67634	1.1486	1
1.8766	1.2145	1.3552	1.5014	1.3775	0.62971	0.56954	1.8384	0.50725	1.4268	1.6324	1
0.88605	1.8938	0.56152	1.0256	1.9142	0.83512	0.66303	0.99569	0.62746	1.033	0.65143	1
1.9516	1.9988	0.65921	0.60205	1.2983	0.51648	0.79448	1.8806	1.225	0.85929	0.76201	1
0.65514	0.76836	0.84998	1.0401	1.1369	0.51523	0.96104	1.1751	1.0523	0.56186	0.50782	1
1.601	0.63083	1.1088	0.61734	0.67066	0.67644	0.9921	1.2992	1.2723	1.171	0.68779	1
1.3256	1.521	0.68543	1.3229	1.7611	0.56587	0.71816	0.91885	1.91	0.66547	0.52352	1
0.86606	0.71641	0.97208	0.6163	0.50728	0.57829	1.3617	1.3093	1.1968	1.5647	0.58318	1
1.3939	0.57713	0.90282	1.3475	1.2053	0.52174	1.101	0.63327	1.0659	0.76395	0.73871	1
0.77034	0.79267	0.55528	0.68745	0.63831	0.68181	0.99155	0.54008	1.5303	0.55448	1.1378	1
1.4086	0.67832	1.0615	0.50397	0.55152	0.6785	0.65131	1.9754	1.6405	0.52861	0.50794	1
1.1961	1.4859	0.7091	1.2094	1.1735	0.50694	1.0683	1.5815	1.7767	0.60834	0.52803	1
1.0111	0.51606	0.51249	0.53552	0.51805	0.60359	0.51957	1.748	1.0099	0.69364	0.91061	1
1.6472	0.50597	0.77137	1.6199	0.51482	0.52597	1.4449	0.74624	0.51087	0.82891	0.83145	1
0.53193	0.75434	1.2645	0.53538	1.9769	0.58204	0.72279	0.63034	1.9838	0.63256	0.81412	1
0.73474	1.2938	1.4248	1.5303	0.51233	1.8414	1.1871	1.5214	0.8822	0.63159	0.66969	1
0.71505	1.5251	0.55532	0.62303	1.3634	0.51633	0.53318	1.497	1.6882	0.71275	0.77824	1
0.96386	1.2149	0.52548	0.79364	1.1395	0.60105	1.0756	0.60395	0.66828	0.58201	1.0098	1
1.55	0.54265	1.0301	1.1745	1.3202	1.1195	0.62954	1.0474	1.652	0.61659	1.3169	1
0.55275	1.2811	0.55048	0.63538	1.7061	0.85819	0.52139	0.55734	1.6755	0.77574	0.6218	1
0.66168	1.0029	1.5338	1.5962	1.1965	0.5447	1.4983	1.9354	0.58451	0.67668	0.53527	1
0.95676	0.67035	0.54655	1.0939	0.55257	0.81724	0.77952	1.2607	0.61816	0.54354	1.8166	1
0.977	0.60279	1.0903	0.61432	0.77863	0.5741	0.53991	1.8147	0.91631	0.80225	1.5825	1
1.2665	0.89254	0.50051	0.77842	1.8093	0.74586	0.72824	0.9687	0.91151	0.50031	0.78693	1
1.657	1.9805	1.5616	1.5267	0.70296	0.50831	0.51515	0.64032	0.94639	1.8529	1.5813	1
1.1641	0.87535	0.65874	0.68402	1.3379	0.80433	0.94332	1.4672	1.8149	0.92578	0.55553	1
1.6809	1.1513	0.58262	0.52154	1.6105	0.56746	0.61014	0.85845	0.92775	0.86463	0.61555	1
0.69789	0.57217	1.5203	1.4329	1.0148	1.1054	1.075	1.8419	1.0983	0.54176	1.144	1
1.7125	0.56618	0.6014	0.65566	1.9235	0.89869	0.64916	0.8944	0.69158	0.63296	0.82156	1
1.805	0.67913	1.0489	0.53037	1.0634	1.1475	0.77266	0.91085	1.1826	0.55488	0.62181	1
0.88837	0.86978	0.91093	1.4992	0.63664	1.0705	0.53593	0.50027	0.52089	0.51065	1.4616	1
1.9305	1.3056	0.89164	1.7033	1.015	0.5455	1.0224	0.61962	1.5685	0.9698	0.77234	1
1.7776	0.71453	0.68359	1.229	0.50849	1.5685	0.59961	1.5186	1.6967	1.2664	0.55256	1
1.4947	0.92293	1.038	0.62729	1.1803	0.50691	1.0062	0.89025	1.1799	0.50667	1.9493	1
1.0256	0.66335	1.4438	0.95994	1.9518	0.79827	1.1656	1.0697	0.84826	0.66612	0.90346	1
1.0088	0.61918	1.0657	1.7673	1.7064	0.76041	0.72773	1.1226	0.5183	0.63002	0.95548	1
0.55461	1.9881	0.64234	0.76515	1.9341	0.78676	0.73628	0.99119	0.96708	0.92886	0.93503	1
0.54349	1.1187	1.6109	1.8507	1.1547	0.60725	0.55296	0.88063	0.89566	0.8644	0.6287	1
1.9982	0.50975	1.1233	0.55801	1.4266	0.52708	0.79716	1.2717	1.1909	0.60343	0.74176	1
0.61066	0.61989	0.67983	1.5432	0.54557	0.52963	1.4121	0.83882	1.5443	0.7688	1.0646	1
1.4943	0.67322	1.5328	1.1309	0.64752	0.78757	0.94339	1.2934	0.63762	0.57945	0.53088	1
1.9456	0.76648	0.67991	1.149	0.80216	0.76075	0.63102	1.6221	1.2505	0.90595	0.52137	1
0.83698	0.8698	1.255	1.3856	0.70261	0.57824	1.0969	1.5637	1.7918	0.75708	1.9803	1
0.7283	1.637	0.50816	0.63712	0.59467	0.55294	0.74455	1.4438	1.2325	0.74691	0.61391	1
0.75077	1.5654	0.77252	0.54897	0.95223	0.96966	1.3553	0.67739	1.1025	0.55301	1.2657	1
1.0192	1.4046	0.58077	1.7309	0.55228	1.3059	0.5276	1.1438	0.61001	1.0495	1.2396	1
1.3192	1.5047	0.55487	1.2594	1.3134	0.93285	0.63449	0.84611	1.6039	1.0716	0.86771	1
1.1459	0.76388	0.62087	0.65654	0.61152	0.51123	0.5134	1.7299	1.0348	1.5949	0.70606	1
1.0104	1.633	0.51761	1.9015	0.76424	0.67846	0.71011	1.8731	1.0898	1.2169	1.5036	1
1.897	1.2327	0.71017	1.802	0.93038	1.3818	0.99564	1.1462	0.91572	1.0962	0.82951	1
1.0786	0.57534	1.702	0.76324	1.0574	1.8411	1.4363	0.89489	0.58578	0.66256	0.97551	1
1.3577	0.99628	0.76014	0.81951	0.92697	0.52824	0.59604	0.71503	1.0015	1.0314	1.7104	1
1.6007	0.62351	0.67008	1.3541	1.4946	0.70747	0.52032	1.6374	1.0971	1.1965	0.55956	1
1.7627	1.3274	0.50313	1.3728	0.53449	0.52333	0.53057	0.75904	1.9844	0.63955	0.63707	1
1.8947	1.9906	0.50993	1.7924	1.2579	0.67355	1.4124	1.7966	1.427	0.6135	1.1777	1
1.872	0.65918	0.51696	0.51352	1.1643	0.56707	1.1095	0.57497	0.80048	0.56192	0.86387	1
0.52365	1.0481	0.96021	0.64234	1.9103	0.57125	0.51525	1.2367	0.96222	1.0871	1.6138	1
0.69918	0.71737	1.7817	1.3913	0.64635	0.82436	0.91712	1.6405	0.71113	0.5799	1.2555	1
0.50429	1.9924	1.8194	1.7634	0.79435	1.9288	1.7489	0.77825	1.4279	0.51447	1.2535	1
1.5455	0.88274	0.55763	0.86942	0.52921	0.64664	0.753	1.2118	0.67467	1.2582	1.2202	1
1.7298	0.59884	0.78662	1.7847	1.2354	0.81346	0.95163	1.1408	1.9165	0.68531	0.65605	1
0.75668	1.0411	1.2104	1.6994	0.64	0.59698	0.6967	1.1252	0.56576	1.2086	0.70478	1
1.0993	1.219	0.86914	0.81194	0.76588	0.58274	1.9905	0.52327	1.5076	1.0973	0.71364	1
0.65967	0.66725	1.9193	1.1116	1.7267	0.51326	0.93443	1.1599	0.75446	1.086	1.0805	1
1.7982	0.72172	0.5347	0.70381	1.6965	0.84797	0.51028	1.5604	1.4786	0.70652	1.9287	1
0.81094	1.1475	0.59539	0.73283	0.87703	1.0028	1.1419	0.59968	0.52756	1.4297	1.4848	1
1.133	0.75013	1.276	0.95727	1.1515	0.8296	0.64767	1.7161	1.1544	0.70211	1.2272	1
1.3421	1.6518	0.51656	1.7871	1.0862	1.0881	0.52067	1.3999	1.7564	0.6913	0.6973	1
1.4598	1.8599	0.60935	1.8817	0.62186	0.5208	0.78925	1.789	1.9093	0.66592	0.56561	1
0.72237	1.3833	0.86365	0.76082	0.78488	0.62728	0.52716	1.2823	0.56038	0.55518	1.964	1
1.4087	1.3524	0.70205	1.6886	1.0012	0.62364	1.0247	1.9124	1.6559	0.58018	0.91929	1
1.8238	0.67422	1.0102	0.61188	1.1367	0.59525	0.67541	1.7256	0.57785	0.61912	0.64523	1
0.51777	1.7304	0.91087	1.2352	0.61329	0.51845	0.84964	0.9217	0.7903	0.86133	1.0454	1
1.4769	1.7147	1.5057	1.0373	0.56548	1.2832	0.90519	1.8835	1.814	1.2478	0.92695	1
0.60669	1.3238	1.0146	1.02	1.0897	0.87807	1.9379	0.69204	0.62511	0.6378	1.1392	1
0.92244	1.3797	0.74358	0.81471	0.83356	0.5541	1.6706	1.5754	1.4924	1.0576	1.2481	1
0.69208	0.72069	1.2143	0.51767	0.76729	0.72286	0.76495	0.65442	0.76334	0.90226	0.70462	1
0.8739	0.64635	0.54009	1.4116	0.7917	0.70686	0.9779	1.3594	0.82706	0.51589	1.1391	1
1.2239	0.61073	0.58542	1.2719	0.79758	1.5669	0.89009	1.7643	0.62472	0.56122	1.9685	1
1.1625	1.0951	0.50428	1.4289	1.4819	0.5103	0.53569	0.60159	1.336	0.83119	1.1853	1
0.87988	0.6917	1.628	1.4196	1.6925	0.67187	0.71041	1.66	0.54742	0.52022	0.80934	1
0.73122	0.97654	1.1863	0.70936	0.50099	1.6099	0.82674	1.6846	0.51111	0.51795	0.74234	1
1.9809	1.4733	0.60189	0.92027	1.2262	0.76263	0.80372	1.712	1.999	0.71899	0.67505	1
1.2864	0.52234	0.90102	1.4988	0.91023	1.2887	1.2601	0.55424	0.81911	0.53918	0.57016	1
0.92766	1.2604	0.66934	0.59185	1.357	0.89572	0.85272	0.5039	1.3821	0.58692	1.1896	1
0.74232	1.3459	1.5679	1.3086	1.2389	0.76387	1.1778	1.4071	0.85429	1.1144	0.63757	1
1.2123	0.98222	0.56601	0.83267	0.84068	0.7083	0.6755	1.1198	1.4849	0.80079	0.98563	1
0.67636	0.54377	1.0397	1.6074	0.87074	0.74277	1.938	1.6795	1.3272	0.62136	0.81735	1
0.53723	1.4866	0.70539	0.7142	1.2831	0.58576	1.2209	1.2626	1.391	0.69816	0.85558	1
1.1174	0.7711	0.70306	1.1388	1.6346	1.2791	1.8426	1.4411	0.67033	0.91864	0.96748	1
0.77332	1.9314	1.0369	0.63778	0.73793	0.59039	0.75935	1.4979	1.7957	1.4159	0.61709	1
1.8131	1.9822	0.98411	1.1384	1.3296	0.9722	1.0355	1.2211	1.8571	0.5533	1.1303	1
0.99289	0.83949	0.60864	1.157	1.346	0.59425	0.87031	1.7946	1.126	0.81584	1.1715	1
1.7462	0.75932	0.76576	0.95122	0.50183	0.68898	0.58802	0.53147	1.3673	0.5312	0.80058	1
1.7862	0.87639	0.69234	1.1978	1.7991	0.57967	1.3634	1.7882	1.3239	0.66525	0.87143	1
1.5775	1.6208	0.58379	1.5823	1.6744	0.52573	1.3135	1.5398	1.0649	0.55385	0.50299	1
1.4608	1.8927	1.3586	1.9097	0.56562	0.74358	1.7113	1.7141	1.9861	0.54289	0.69829	1
1.1499	0.92605	0.64719	1.472	0.52311	0.78246	0.84033	1.4209	1.4164	1.6314	1.1373	1
0.9444	1.2353	0.58887	0.78076	0.7728	1.4051	0.53856	0.51977	1.4588	0.56542	1.3729	1
1.1509	1.5211	0.82123	0.9998	1.4416	0.82781	0.76364	1.2989	1.9514	0.78743	0.6558	1
1.4529	0.55489	1.5967	1.2407	0.77221	0.58921	1.0749	1.7808	1.4554	0.51623	1.0203	1
1.5466	0.8635	1.7685	1.9203	1.7293	0.53631	0.848	0.55021	1.3675	0.92093	0.93501	1
0.97581	0.55419	0.62446	1.6394	1.1804	0.78872	1.5241	0.87433	0.66161	0.52135	0.93961	1
1.3936	1.1757	0.81035	0.70441	0.84167	0.67671	0.98046	0.86951	1.0576	0.53853	0.93513	1
1.3461	1.6931	0.53635	1.3052	1.077	0.6233	1.017	1.1341	1.734	0.81868	0.63124	1
0.55561	1.8417	0.70104	0.60746	1.0063	0.65221	0.84635	0.73902	1.7406	0.63342	0.65098	1
0.74683	1.7023	0.57102	0.72719	1.8863	0.56916	0.61297	0.73519	1.2067	1.7681	1.0258	1
1.4867	0.89207	1.3263	1.1143	1.9513	0.53391	0.5048	0.74556	1.3595	0.5382	0.55766	1
0.50387	1.1863	0.55462	1.6723	0.97332	0.53808	0.95022	1.0581	0.69107	0.58453	1.3641	1
1.0375	1.0001	0.62884	0.66918	0.8354	0.53373	0.93266	0.52741	0.96381	0.94006	1.4584	1
0.84761	0.77284	1.3912	0.69122	0.5252	1.1277	0.67794	1.27	0.76183	0.57822	1.1466	1
0.82921	0.54942	0.5679	1.8591	0.98687	1.9745	1.2499	1.1241	1.0558	0.70887	1.7355	1
1.1703	1.4949	0.75193	0.60126	1.5619	0.72405	0.72903	1.8363	1.5126	1.1556	1.1475	1
1.3751	0.95572	0.90108	0.5223	1.2229	0.94103	0.71902	0.62174	0.98257	0.97761	0.50612	1
0.72911	0.63038	1.589	1.4833	0.50537	0.62716	1.5805	1.3842	0.55175	0.80666	0.8599	1
0.79501	1.6888	0.54309	0.89561	1.9519	0.50783	0.858	1.7642	1.036	0.56441	1.7377	1
1.5685	1.0266	0.60328	1.929	0.84919	0.73677	0.64337	1.2426	1.6819	1.3444	0.96621	1
0.60278	1.4386	0.92352	0.64961	1.0864	0.55155	1.0883	1.8435	0.79887	0.95305	1.2983	1
1.6272	0.90998	0.53399	1.6223	0.54823	0.64535	1.3364	1.3723	1.0588	0.79032	0.75718	1
0.60481	1.063	0.77745	0.93858	1.3402	0.87578	1.0065	1.8887	0.59378	0.54027	1.1118	1
1.7847	0.83992	0.78252	1.4275	0.7346	0.777	1.6371	1.5737	1.9832	0.52851	0.66698	1
1.8254	1.7495	1.459	1.0042	0.60849	0.83111	0.70931	1.3651	0.56743	0.56799	1.7373	1
0.65342	0.87235	0.54409	0.67793	1.7553	0.55843	1.1119	1.5	0.90627	1.6267	0.87026	1
0.78361	0.53827	0.89243	0.52463	1.2921	0.6325	1.6769	0.86228	0.80404	0.5067	0.53353	1
0.8348	1.4454	0.861	0.60045	1.8674	0.9795	1.7793	1.1692	1.51	0.51338	0.60962	1
0.85816	0.50798	1.5465	1.3992	1.4389	0.79904	0.6631	1.4391	1.0463	0.65761	0.64632	1
0.59607	0.54155	1.168	1.9783	0.59877	0.86478	1.1227	1.5758	0.55253	0.65332	0.70738	1
1.4531	0.50666	0.69356	1.3363	0.55087	0.6431	0.97283	0.86216	0.55647	0.59017	0.85378	1
1.5333	1.6935	1.6112	1.7095	1.9051	0.53661	0.64564	1.8827	0.86116	0.52771	0.70695	1
0.60447	1.5272	0.95072	1.0083	1.8225	0.58775	1.0582	1.816	0.85589	1.2457	0.70705	1
0.63999	0.51644	1.6015	0.70765	0.57317	1.1266	0.68085	0.54229	0.99357	0.68325	1.0701	1
1.4065	1.3921	0.94418	1.0623	0.90333	0.88578	0.50277	1.4111	1.4439	0.56245	1.3479	1
1.9723	0.62604	0.50373	1.3679	1.2356	0.66349	0.63989	0.52999	1.4995	0.5726	1.2091	1
0.83524	1.0139	1.4803	0.73595	0.66284	1.2469	1.1754	1.633	0.54945	0.77231	0.90431	1
0.60542	0.87717	1.1869	1.9112	0.75486	0.63572	0.5343	1.02	1.5806	0.81681	1.8056	1
0.81335	1.4678	0.61915	0.54764	1.5899	0.53353	0.58619	0.53367	1.2265	0.91155	1.3193	1
0.64778	1.0335	0.63155	1.8838	1.2514	1.0179	0.79964	0.73909	0.67477	1.0051	0.86087	1
1.7852	1.9662	0.57116	1.8232	1.2499	0.85065	0.77069	0.63074	0.96645	0.50534	1.3274	1
1.8568	0.60091	1.2171	1.4763	0.51295	1.4174	0.6226	0.57219	1.7158	0.54633	1.7245	1
0.89744	0.93248	0.82234	0.51575	0.99302	0.53657	0.50593	1.1789	0.88507	1.3217	0.92645	1
0.7202	1.3181	1.8737	1.8524	1.7403	0.61874	0.66451	1.8283	1.1216	0.52233	0.67024	1
1.8585	0.57529	1.8787	0.71642	1.7336	0.5188	0.74803	1.0791	1.5385	0.93023	0.89278	1
1.0078	0.87884	1.5631	0.76275	0.68329	0.59437	1.338	1.1377	1.8459	0.76864	0.52143	1
1.801	1.0531	1.5613	0.57194	0.95875	1.2001	0.63755	1.1172	0.51138	0.57907	0.86353	1
1.4452	1.4038	0.64153	0.62826	1.0163	0.68889	1.6825	1.9266	0.62319	0.59131	0.81593	1
0.60291	0.77737	1.4991	1.3623	0.80332	0.53274	1.1428	1.5361	1.859	0.51824	0.83318	1
1.7701	0.50202	1.8218	1.1303	0.71397	1.349	0.66847	0.94456	1.2793	0.69702	1.0646	1
0.69294	1.312	0.54074	1.5668	1.0867	0.78971	0.70062	1.688	1.0897	1.4989	0.52463	1
0.9027	1.3576	0.52671	0.74968	1.1848	0.6771	0.59392	0.5241	1.7066	0.5228	0.61362	1
0.72319	1.3175	1.5962	1.1991	0.58701	0.67049	0.66825	0.89666	0.52621	0.90905	1.1307	1
1.2403	0.62084	1.3295	1.8826	0.54912	0.70137	1.2816	1.5684	1.0353	0.65947	1.9042	1
1.6734	0.86298	1.2186	1.5009	0.55797	1.3765	0.67372	0.66109	1.0813	0.58075	0.548	1
0.53969	1.3061	1.5689	0.51484	1.6465	1.5121	0.79105	1.464	0.53278	0.82313	0.80788	1
0.60176	0.68047	0.5561	0.75404	0.99113	0.81763	1.6241	1.4225	0.53864	0.52037	1.7025	1
1.1311	0.92188	0.73161	0.59823	0.53097	0.66088	0.90139	1.9591	1.3047	0.72307	0.87459	1
0.74743	0.84557	1.4531	1.2718	1.6074	0.94511	0.50374	1.7099	1.3397	1.1171	0.51371	1
1.3321	0.64517	0.95481	0.87735	0.51712	0.62965	0.63432	1.6939	0.76119	0.7213	0.69678	1
0.7289	1.4508	0.56863	1.4096	1.0836	0.69559	0.56938	1.5979	0.98027	0.85042	0.69045	1
1.3993	0.71836	0.69742	0.91199	0.72877	0.74032	0.91567	0.83102	0.58546	0.54596	0.53335	1
0.67852	0.78469	1.9697	1.1351	1.3011	1.4105	0.93829	1.7009	0.56233	0.60581	0.73493	1
1.7631	1.1362	1.5053	0.55401	0.69215	0.72357	0.78087	1.154	0.5042	0.88075	1.3914	1
1.627	0.88399	1.6205	1.3198	0.84945	0.73519	0.84871	1.8569	1.2975	0.84431	1.4947	1
0.83447	1.8017	0.86855	1.2249	0.80918	0.51687	1.1788	1.3925	1.4067	0.58615	1.0066	1
1.7252	0.74942	0.7124	1.9289	1.3876	0.72127	0.52465	1.6326	1.5191	0.85423	1.2452	1
0.81805	0.50163	1.4091	1.9251	0.79689	0.8134	0.75409	1.5031	1.0575	1.9764	1.7367	1
1.9029	1.7087	1.9669	1.2994	1.1068	0.96721	0.79036	1.1014	1.8188	0.66259	1.7587	1
1.4798	1.3347	0.73465	0.80143	1.1478	0.64954	1.1551	1.9771	0.82421	0.60721	0.5474	1
1.092	0.72915	1.4725	1.7876	0.91568	0.54334	0.70192	1.8301	0.93783	0.69729	0.69757	1
1.9356	1.4867	0.83106	1.4371	0.8394	0.57889	1.6705	1.1274	0.8385	0.55107	0.86315	1
1.0406	1.7489	0.61175	0.58604	0.58484	0.52202	0.85839	1.0952	1.3189	1.8367	1.7799	1
0.95198	0.74427	0.52957	0.66466	0.81219	0.54889	1.9268	1.551	0.88379	0.65922	0.67802	1
1.0368	0.52462	0.63886	1.6717	1.2	0.76218	0.85245	1.5767	1.5461	0.55839	1.1201	1
0.77219	1.0242	1.8083	1.9769	1.2821	1.7666	0.86015	0.56034	1.3535	0.77938	0.64513	1
1.8572	0.70535	0.9105	1.2302	1.1789	0.57339	0.58379	1.5942	1.9968	1.1319	0.89591	1
0.77125	0.94124	1.3015	1.6906	0.77049	0.61801	0.6556	1.3217	0.64662	0.51915	1.4942	1
1.2206	0.57467	0.64868	1.2472	1.6518	0.52471	0.93535	0.76302	1.8502	0.68335	0.91994	1
0.74507	0.84718	0.7803	1.3608	1.502	0.83384	1.2909	1.1189	1.8828	0.62099	0.5137	1
1.7814	1.5373	1.8904	0.65304	0.59711	0.50607	0.74361	1.8365	0.67792	0.64769	1.4814	1
1.7918	1.0933	0.52592	0.55514	0.75734	1.1695	1.0064	0.89647	0.62552	0.65661	0.56241	1
1.9141	1.8374	1.8934	1.678	0.65187	0.59904	0.63357	1.2285	0.82755	0.69206	0.78066	1
0.75206	1.5858	0.78063	1.258	0.83322	0.64059	1.7387	1.5704	1.0287	0.62079	0.87858	1
0.5458	1.7789	1.1356	1.7731	1.6091	0.71876	0.73278	1.0105	1.2088	0.5381	1.5681	1
1.7218	1.9666	0.61497	0.68764	0.87159	0.66627	0.50604	1.6343	0.5771	0.74281	0.64427	1
0.58261	1.5938	0.53319	0.67786	1.193	0.59236	0.53175	0.54708	0.8125	0.71489	1.3689	1
0.55975	0.81649	1.3921	1.4611	1.1637	0.58547	0.67505	1.0396	0.84092	1.5824	0.88166	1
0.57536	0.70285	1.8696	0.59778	0.57656	1.0347	1.6449	0.66999	1.2699	0.78409	1.5204	1
0.73579	0.99444	0.62049	1.6882	0.57323	0.59887	1.9436	1.5552	1.3036	0.5831	1.4195	1
0.7893	0.83244	1.9581	1.24	1.4192	1.0335	0.87727	1.127	1.8574	0.53349	1.5886	1
1.4895	1.4445	0.51051	0.57909	0.62862	0.8929	0.74002	0.99212	0.69035	0.68958	0.80067	1
1.8324	0.64416	0.68635	1.955	0.63447	0.75234	0.92207	1.9773	1.0262	0.8143	0.77122	1
0.67015	1.236	0.57143	0.68489	0.62086	0.87306	0.53275	1.4894	1.6908	0.62287	0.64087	1
1.6214	1.506	1.2601	1.1016	0.87389	0.55967	0.59132	1.2597	0.99253	0.72749	0.73107	1
1.4574	1.4404	0.51928	0.54445	0.96352	0.65751	1.6697	1.9196	0.73791	0.70531	1.1619	1
0.50671	0.56383	0.94993	1.6985	0.63845	0.80901	0.73908	0.89963	1.0657	0.6302	0.83544	1
0.68882	0.84101	1.752	1.3755	1.2417	0.91735	0.76803	1.9546	0.7329	1.0677	1.4675	1
0.50938	1.034	0.79689	1.3845	0.81834	1.4099	1.135	1.7555	0.63899	1.2464	1.0003	1
1.6381	1.0788	1.0934	1.2567	1.7937	0.67514	0.52633	0.92557	0.681	0.58492	0.84557	1
1.1091	1.9991	0.57763	1.0994	0.83562	0.74097	1.0665	1.998	0.86411	0.75966	0.8652	1
1.2366	1.7253	0.5651	1.086	0.90945	0.79391	1.3503	1.8888	1.406	1.1877	0.59807	1
1.6994	0.96108	1.0081	0.8951	0.77204	1.6066	0.79109	1.3012	0.63808	0.90469	0.69055	1
0.56063	1.0369	1.1672	0.87112	0.59925	0.96055	0.91511	0.53497	1.6157	0.56075	1.8256	1
0.64278	1.6931	0.67915	0.6875	0.94292	1.6362	0.59404	0.56476	1.3536	0.67832	0.51477	1
0.59886	0.78813	0.79335	0.62764	1.9048	0.79872	1.0826	0.54601	0.50409	1.4462	0.91365	1
0.96571	0.66536	0.67255	0.72389	1.2547	1.7483	0.91	0.76163	0.73615	0.68339	0.50226	1
1.5191	0.59913	1.4426	0.95732	0.95212	0.53068	1.3775	1.2075	1.3807	1.1516	0.68687	1
1.4939	0.88184	0.65723	1.0428	1.128	1.2065	0.5312	1.08	0.66756	0.77505	0.87812	1
0.80224	0.68474	1.4171	0.69254	0.73269	0.65841	1.3455	1.3689	0.71854	0.82582	1.2996	1
0.54338	0.50916	0.76778	1.6833	0.68425	0.52596	0.72148	1.0874	1.1826	1.1579	0.55774	1
0.5078	0.59886	1.1607	1.3977	1.7119	0.94392	1.9485	0.91229	1.5783	0.58989	1.2875	1
0.8788	0.55776	1.3418	1.2599	1.6786	0.57048	0.91699	1.1524	1.4263	1.1129	1.5784	1
1.0194	0.89745	1.3633	1.2897	1.0034	0.71553	0.61581	1.4134	0.63336	0.53351	1.316	1
1.9347	0.58762	0.83066	1.1529	1.483	1.5324	0.58115	0.90485	1.5286	0.57662	0.83169	1
0.6924	0.9391	1.3644	0.63384	1.765	0.86095	1.5423	0.64918	0.65324	0.82188	1.4796	1
1.6854	0.64008	0.77129	1.2682	0.50411	1.2405	0.85029	0.59048	1.1912	1.8208	0.87609	1
1.8295	0.93014	1.2915	0.9607	0.90139	1.3968	0.85292	1.4917	0.76521	0.59909	1.7266	1
1.8584	1.0302	1.0647	1.8973	0.57639	0.61398	0.55939	1.8181	1.5901	1.3773	0.5778	1
1.8732	0.50877	0.88753	1.3984	0.97263	0.62612	0.67882	1.8822	0.87612	1.5459	0.70138	1
1.5108	0.63151	0.92947	1.7592	0.83569	0.5937	1.5175	1.4907	1.5092	0.61171	1.0295	1
0.86528	0.71659	1.9797	0.93689	0.85962	1.7517	0.50717	0.54281	0.54374	0.5581	1.9101	1
1.1864	0.63013	0.8097	1.3857	1.2951	0.65764	1.2986	1.4128	1.6053	0.51277	1.8211	1
1.889	0.98531	0.5912	0.70684	1.1094	0.52776	0.60981	1.3048	0.80186	0.69277	1.4071	1
1.5271	0.98009	0.87451	1.981	0.70892	0.61911	0.54441	1.5048	1.8006	0.58314	0.67832	1
0.72682	0.70846	0.53586	0.54157	0.84148	1.6628	0.70755	0.66664	1.8719	0.94106	0.50268	1
0.93273	0.5892	0.88483	1.6864	1.7852	1.4343	1.0902	0.51999	0.64788	0.65034	0.9276	1
1.0753	0.68885	1.0549	0.80482	0.83096	0.72482	0.92716	1.2532	1.9709	0.511	1.3222	1
1.2722	0.6351	1.6951	1.4808	0.63871	1.8071	0.5662	1.4547	0.50458	1.1185	1.207	1
0.55127	0.57992	1.7618	1.6446	0.94934	1.7184	0.98697	1.2539	1.4861	0.59918	0.98575	1
0.92746	0.87337	0.52611	1.4429	0.55457	1.1814	1.2109	0.72769	1.7134	0.62728	1	1
0.55624	0.92501	0.53178	1.9312	0.56524	1.5679	0.80448	0.52512	1.2167	0.84417	1.2788	1
1.7054	0.64835	0.58467	1.5865	0.61871	0.65157	0.60692	0.99327	0.78405	0.60301	1.5703	1
1.1997	0.8472	1.6758	0.57684	0.64832	0.97151	1.274	1.0737	0.7868	0.98153	0.50743	1
1.0655	0.52799	0.80198	1.3804	1.9793	1.149	0.85009	1.8524	1.9076	0.63909	0.99695	1
1.8048	0.50978	0.50916	1.9454	1.3969	0.58494	1.2177	0.69119	0.74505	1.3189	0.50793	1
0.85735	0.7554	0.58502	0.66124	0.7363	0.73297	1.9501	1.4019	1.1232	1.2368	0.50912	1
1.9153	0.52276	1.4588	1.6776	0.59895	0.53107	0.60782	1.3649	1.3879	0.53483	1.5601	1
1.9986	1.8001	0.63203	0.92631	1.545	1.0839	0.53601	1.1985	1.819	0.7647	0.8836	1
0.6649	0.76295	0.73971	0.61661	1.6986	0.589	0.67507	1.278	0.77422	0.75296	1.2859	1
1.8349	1.6861	1.6928	1.6672	0.68238	0.55033	0.88031	0.78313	0.5075	0.81772	0.8954	1
0.54754	0.66093	1.0913	0.66013	0.58478	1.2277	1.9149	0.81991	0.58745	0.559	0.84765	1
1.5673	1.6869	1.1407	0.96438	1.3736	0.6117	1.0345	1.6221	1.8087	0.8068	1.5787	1
1.0556	0.69512	1.5394	1.7931	0.60454	0.60793	0.80749	1.8034	1.0263	1.4261	0.67166	1
1.0857	1.3614	0.71946	1.2155	1.0658	0.7179	1.0757	1.8216	1.0738	0.54304	1.7214	1
1.0944	0.67024	1.4422	1.5044	0.51543	0.73158	1.6552	1.3331	1.0591	0.62941	1.2321	1
1.9299	1.5761	1.186	0.70383	0.91464	0.66027	0.83847	1.0395	1.9809	0.5301	1.134	1
1.1286	1.0188	1.8396	1.4225	1.4607	0.61856	0.51494	1.0125	1.5888	0.80726	0.64186	1
0.69363	1.355	0.87355	1.6113	0.88861	0.53924	0.83368	1.3793	1.4861	0.65102	1.1138	1
1.3079	1.7243	1.4687	0.8689	0.67177	0.51557	1.0792	1.7259	1.2133	0.73199	1.8555	1
1.6761	0.65302	0.8812	0.78189	0.73953	1.1734	0.599	1.5505	0.74238	0.57968	0.65605	1
1.8009	0.92042	0.61662	0.94533	1.2365	0.52929	0.55637	1.116	0.60579	0.58549	0.77374	1
0.81362	0.51856	0.52658	1.0289	1.796	1.0505	0.96446	1.7794	1.0396	1.5463	0.87219	1
1.5378	0.79984	0.66234	0.62748	1.1763	0.51514	1.1219	1.7834	0.56671	0.92518	0.54807	1
0.68879	1.4002	1.1377	1.8735	0.90923	0.61752	0.81068	1.8251	0.95846	0.50045	0.58113	1
1.9239	1.3164	0.79295	1.0677	0.69974	0.79511	0.6169	1.2824	1.5378	0.51753	0.83534	1
1.1246	1.1638	0.54173	0.81731	1.2743	0.59137	0.784	1.2764	1.1408	0.58642	1.5317	1
0.75295	0.92822	1.2617	0.63057	1.4146	0.61813	1.5376	1.7826	0.75141	0.60653	0.7221	1
0.82658	1.2359	1.5919	1.1403	0.54314	1.1087	0.79675	1.2114	0.50779	0.5031	0.76705	1
1.5734	0.72902	0.93807	0.94457	0.62826	1.2121	1.4591	1.3515	1.2775	1.0002	1.0463	1
0.79574	1.3358	1.2935	1.6694	0.75912	0.52844	1.1159	1.6656	1.2715	1.1113	1.0872	1
1.0706	1.366	0.95933	0.71459	1.4777	0.57139	0.53289	0.96982	1.1448	0.57134	0.61472	1
0.75665	1.0223	0.76866	0.94996	1.6904	0.91569	0.63602	1.8182	1.4317	0.92079	1.0858	1
1.2746	1.0403	0.85672	0.62719	0.62651	0.61453	0.57914	1.6079	1.1584	0.75907	0.71368	1
0.67279	0.69218	0.69582	1.4438	0.80896	0.50579	1.1614	1.2395	1.8482	1.795	0.69218	1
1.2122	0.92873	0.82737	1.1339	0.54982	0.88388	0.55821	1.2508	1.5759	1.643	1.7808	1
1.7742	0.96719	1.8594	1.619	0.54097	0.88065	0.77222	0.85758	1.9115	0.96059	1.179	1
1.7078	0.81766	0.51857	0.60868	1.0448	0.81803	0.81655	1.3456	1.0616	0.53307	0.77404	1
0.86651	1.8549	0.62053	0.85771	1.2417	0.53269	0.8275	1.6335	0.92102	0.60329	0.81285	1
1.5098	1.0148	0.936	0.79154	1.3651	0.52647	1.1223	1.8943	1.7968	1.5372	0.62348	1
1.5972	1.5412	0.53882	1.8221	0.75851	0.95709	0.55249	1.5569	0.71436	0.50616	0.52345	1
1.543	1.5146	0.66293	0.55294	1.0857	0.59999	1.4463	0.82046	0.9392	0.50967	0.7231	1
1.4304	0.56119	1.7975	1.7043	0.50245	1.4669	0.91944	1.9199	0.84889	1.5234	0.73793	1
0.59576	0.76511	1.6355	1.5744	0.87798	0.59823	0.57064	1.2124	0.67481	1.0727	0.86811	1
0.83106	1.8746	1.1117	1.1679	0.78153	0.86406	1.223	1.9302	1.0099	0.73323	1.2561	1
0.68033	1.3499	0.8971	1.0328	1.2209	0.50237	1.5168	1.0173	1.5355	0.51178	0.55918	1
0.88492	0.92203	0.68101	0.72567	0.69973	0.5995	1.4861	0.83499	1.1193	1.6311	0.911	1
0.54895	1.7691	0.70728	0.77351	0.76487	0.72874	0.62783	1.8306	1.7439	0.63081	1.2874	1
1.1344	0.84357	0.97508	0.7962	1.1055	0.66859	0.97207	0.76799	1.4606	0.94789	1.7247	1
0.5243	0.53073	0.54964	0.90254	0.9015	0.67872	0.78686	0.77268	1.2374	0.91528	1.8149	1
0.65725	0.51864	1.2844	1.525	0.98738	0.77894	0.52472	1.1474	1.0919	0.58345	0.54891	1
0.9002	0.88458	1.6114	1.1375	0.63535	1.3033	0.55149	1.9094	0.60822	0.95658	0.64137	1
0.53553	1.8535	0.59329	0.83812	0.77232	0.61341	0.50705	1.5981	1.8196	1.3535	0.72031	1
1.0001	1.5117	0.55823	0.76746	0.87229	0.88905	1.4927	0.79556	1.4945	0.91204	0.71692	1
0.68569	0.62368	0.99478	0.57673	1.4726	0.65214	0.64426	1.3204	0.64772	1.4582	0.53941	1
0.80676	1.5295	0.56934	0.57747	0.75878	0.76048	1.8536	1.2794	0.89117	0.95319	1.0103	1
1.3783	0.93179	1.6871	0.5129	0.99977	0.70769	0.91712	1.8799	1.2159	0.62627	0.89765	1
0.67337	1.5136	1.2576	0.59779	1.2008	1.05	1.0026	1.4734	1.4851	0.52839	1.8165	1
0.75114	1.0607	0.73261	1.7659	0.88599	0.65634	1.344	0.82467	0.69798	0.70005	1.9512	1
1.2382	1.152	1.2324	1.7994	0.70817	0.52886	0.61502	1.3671	0.51354	0.53914	1.7574	1
1.4335	1.0807	0.57759	0.50411	0.84433	0.80626	1.2354	0.99802	1.7474	0.68225	0.8208	1
1.5004	0.83344	0.6569	1.1765	1.5173	0.72782	0.67096	0.64478	0.60346	0.5245	1.6727	1
0.60047	1.5503	1.0485	1.723	0.75917	0.75358	1.0418	1.6122	0.87018	0.80485	0.54492	1
0.81689	1.2968	0.8082	1.4815	1.8088	0.52961	1.039	1.7097	0.93751	0.65599	0.84203	1
0.91598	1.7245	0.64734	1.6387	1.0987	0.51459	0.59444	1.3797	1.1973	1.4554	0.64697	1
1.3354	1.5382	0.58213	0.76255	0.81316	0.90999	0.73821	0.68609	0.57959	1.4987	0.61004	1
0.84392	0.62774	0.7277	1.0574	1.0714	0.69123	0.75009	1.0252	1.3586	1.0179	0.99213	1
0.9866	0.64603	0.50889	0.88197	0.68542	1.3676	0.58607	1.0219	1.408	0.55132	0.94707	1
1.2154	1.0925	1.3072	1.8884	1.2424	0.50947	0.52595	0.81972	1.1428	0.5784	0.51528	1
0.95422	1.873	1.2624	0.50437	1.7466	0.65899	0.65975	1.4031	1.1091	0.65781	0.68833	1
1.2962	1.3403	0.73301	1.4979	0.83685	0.59177	0.97597	1.6347	1.0588	0.86588	0.60005	1
1.0659	1.7228	0.81688	0.8692	0.86417	0.53651	0.58899	1.6143	0.64395	0.52477	1.5254	1
1.1816	1.2937	0.51437	0.54233	1.8495	0.98037	1.535	1.9739	0.93288	0.55227	0.73392	1
0.60843	0.84694	1.9182	0.86342	1.3671	0.62178	1.0041	0.60777	1.4576	0.78728	0.93141	1
1.6345	1.3348	0.72292	0.68413	1.2506	0.94718	0.65174	1.2573	0.74251	0.56489	0.69125	1
1.3934	0.63655	0.68023	1.6328	0.88976	1.0214	0.50372	0.7965	0.74341	0.54928	0.59921	1
1.216	0.76663	1.4039	1.103	0.61603	0.8279	0.87759	1.0299	1.355	0.87739	0.53825	1
1.4459	0.69837	0.66254	0.61295	0.78042	0.68703	0.57746	1.8458	0.69881	1.1241	0.59115	1
0.94684	0.5328	1.0348	1.4977	0.8018	0.62586	0.67497	1.3181	1.1994	0.93277	0.55977	1
1.4385	0.94729	0.9016	1.491	0.6476	0.58658	0.79417	1.9196	0.5532	1.0938	1.237	1
1.2956	0.51994	1.2851	1.4286	0.93751	0.57748	0.52526	0.54579	1.8051	1.7238	0.91769	1
1.7317	1.7623	1.5274	0.53578	0.63619	0.52086	0.59721	0.65068	1.4825	0.62149	0.71789	1
1.3198	1.6171	0.50157	0.94379	1.1952	0.66726	1.1357	0.62421	0.99129	0.51676	1.2376	1
1.8948	1.1949	1.0621	1.4306	0.69906	1.278	0.97859	0.61395	1.595	0.51852	0.92552	1
1.1696	0.77249	0.59311	1.8524	0.54893	0.84024	1.2579	0.91847	0.58173	0.53148	0.53706	1
1.6806	1.6878	1.0424	0.93008	1.1211	0.52943	0.61241	1.3616	0.8865	0.73858	1.8293	1
1.2427	0.79553	1.6946	0.69566	0.50484	0.89598	0.82547	0.58212	1.9052	0.6152	0.89444	1
0.89267	0.64809	0.94379	1.3656	0.81808	1.2602	1.6544	0.53842	1.1984	0.55533	1.2118	1
1.1565	0.8446	1.3867	1.4545	1.3565	1.6028	1.0246	1.8372	1.0955	0.58776	0.92905	1
0.92776	0.99407	1.9689	1.6718	1.6238	0.83204	0.50709	0.88096	0.5396	0.84053	0.7472	1
1.098	1.0346	0.77411	1.2029	0.91424	1.4422	1.7249	0.62849	1.928	0.56928	0.85649	1
1.9252	1.2638	1.2367	0.89781	0.90065	0.54779	0.52085	1.3828	1.0866	0.87554	0.51562	1
1.4193	1.5776	0.59585	1.1988	1.6401	0.60085	1.2544	1.5595	1.7084	0.51254	0.52581	1
0.58835	0.51649	0.58998	1.381	0.74887	0.78536	0.7454	0.64984	0.75884	0.50316	0.64166	1
1.9428	0.63447	0.62066	1.2195	0.94818	0.87401	1.8937	0.83494	1.9933	0.56157	0.90638	1
0.97445	0.56921	1.0123	0.70212	0.91937	0.89349	0.59984	1.3758	1.6897	1.4623	0.5246	1
1.8208	1.8487	0.71721	0.59947	1.3424	0.61618	1.2287	1.0833	0.91181	0.59984	1.3438	1
0.96112	0.94563	1.0273	0.83033	1.6555	0.50366	1.4618	0.72315	0.58011	0.90375	0.5743	1
0.57566	0.7906	1.1285	1.4362	1.863	0.58608	1.4757	1.3063	1.3918	0.97164	1.9135	1
0.9943	0.65003	1.5608	1.3097	0.70249	0.82152	0.74824	1.7607	0.77993	0.56038	1.301	1
0.9585	0.67607	1.903	0.92604	0.74272	0.5272	1.9468	1.363	1.4319	0.55265	1.3519	1
0.84711	1.3594	0.80853	1.6003	1.0095	0.56252	1.5352	1.5925	0.56617	0.89754	0.61253	1
1.228	1.5659	0.79289	0.50989	1.4431	0.60152	0.99247	1.3909	1.1264	0.94126	1.0764	1
1.3949	0.91988	0.8149	0.74966	0.98377	0.55878	0.60894	1.3851	1.3187	1.3361	1.0412	1
1.5815	1.2108	1.0121	1.0358	1.0377	0.55862	1.1678	1.4627	1.0858	0.65475	0.71353	1
0.52363	0.61575	0.74558	1.3368	0.8188	0.53967	1.3101	0.76296	0.87345	0.60785	0.79053	1
0.69966	0.51932	1.0789	1.9144	0.84358	0.64937	0.79782	1.3029	1.0358	1.108	1.1495	1
1.3941	0.71935	0.88828	1.8752	1.8696	0.71959	0.54491	1.0828	1.3814	1.0958	0.76441	1
1.3652	0.69873	1.0658	0.66263	1.0319	0.72029	1.5479	1.9566	0.78182	0.80699	1.0229	1
1.0943	1.0647	1.2854	0.572	1.2474	1.5604	1.0666	1.1188	0.55008	0.59684	1.0119	1
0.87723	1.39	1.8181	1.3878	1.3243	0.73617	1.0177	1.1253	1.2851	1.0472	0.92294	1
1.2725	0.51231	0.63314	0.72563	1.8259	0.62077	0.65263	0.63221	0.74718	0.66215	0.60495	1
0.94742	1.7101	1.1144	1.6028	1.8563	1.8991	0.67372	0.5434	1.0986	0.51635	0.87676	1
1.5021	0.52487	1.513	1.0509	0.88933	0.92303	0.90394	1.4455	1.5169	0.64013	1.7301	1
1.2248	0.52399	0.66506	0.71558	1.4333	0.74793	0.63194	1.0887	1.1279	0.64765	1.5603	1
1.7221	0.74297	0.87001	1.0445	1.7651	0.64737	0.73362	0.65919	0.74451	1.0433	0.77367	1
1.0616	1.2888	0.82692	0.55581	1.3295	0.96884	0.5785	0.65963	0.60282	0.77678	1.0244	1
1.9118	1.1193	0.899	0.66716	0.86121	0.51471	1.7646	0.74933	0.66909	0.78461	1.8109	1
0.73801	1.5261	1.0996	1.3812	1.3202	0.76952	0.67538	1.5394	1.4909	0.50481	0.56199	1
1.058	0.62389	1.5554	1.4847	0.52791	0.89305	1.3171	1.8148	1.2401	0.67416	0.76957	1
0.99491	0.96796	0.78256	1.8673	0.53444	0.55981	1.5711	1.8999	0.73935	1.146	0.61713	1
0.71305	1.817	1.1357	1.7446	0.65299	0.51627	0.68028	1.2225	0.61729	0.537	0.52642	1
1.1248	1.4319	0.52785	0.97715	1.6093	0.94927	1.4451	1.3947	1.0845	0.96189	1.705	1
0.85616	0.85951	0.71068	0.77503	1.6175	0.62005	1.3252	1.4652	0.94355	0.85969	0.61027	1
0.93807	0.51268	0.90998	1.0035	0.95204	0.50073	0.6547	0.9963	0.59685	0.85535	0.85648	1
0.5579	1.225	0.7212	0.96343	1.0321	0.59339	0.50696	0.61713	0.69165	0.55171	1.2974	1
1.3922	0.63855	1.4255	0.87455	0.7528	1.5321	0.91971	1.9137	0.56113	1.6604	0.63859	1
0.89052	1.9028	1.2201	0.80151	0.83365	1.1512	0.52644	0.7158	1.7664	0.61835	0.96821	1
1.7473	0.70851	1.3772	0.50554	1.0755	0.53822	0.53464	0.50482	1.7764	0.54479	0.51123	1
0.72653	1.5866	1.0818	1.2726	1.9196	0.50787	0.52636	1.1744	0.93717	1.3415	0.82073	1
0.71315	0.64047	1.1043	0.72466	1.4987	0.52004	0.50353	1.1175	1.174	0.61476	1.9602	1
1.5157	1.0675	0.79807	0.90189	1.8293	0.81738	0.54945	1.1205	1.7642	0.8545	0.7412	1
0.95655	1.7411	0.58835	0.8291	1.7011	0.63581	1.3088	1.0467	1.0285	1.0294	0.90549	1
1.681	1.4531	1.9959	1.4429	0.83361	0.59122	0.95731	1.6967	1.1319	0.53095	0.59308	1
1.0322	1.317	0.6278	1.3506	1.5821	0.50277	1.4105	1.505	1.3699	1.6594	1.3748	1
1.0264	0.5123	1.7985	0.64497	0.50102	0.84093	0.96104	1.1181	0.63437	0.67948	0.85641	1
0.55355	1.8334	0.59269	1.1062	1.801	0.80086	1.0315	1.8686	1.4324	1.1062	1.3176	1
0.88848	1.1163	0.82238	0.57962	1.7717	0.53478	0.68127	0.62722	1.9111	0.5624	1.1102	1
1.5444	0.85368	0.61796	0.75642	0.64233	0.54729	1.0145	0.71681	1.9664	0.6465	1.9096	1
0.72533	0.52156	0.83011	1.8943	1.9757	0.5265	1.2461	0.62992	1.8276	0.77439	1.3658	1
1.1174	1.1873	0.77488	0.93059	1.3887	1.1074	0.53947	1.0223	1.2796	0.54954	0.84367	1
1.0607	0.59121	0.87633	0.94263	1.5105	0.5532	0.51294	1.557	0.62778	0.67232	0.53156	1
1.7935	1.5139	1.5084	1.5463	0.50775	0.51407	0.63844	0.86222	1.8645	0.59013	1.4685	1
1.6104	0.64366	0.9171	1.7282	1.4847	0.58593	1.0485	1.0292	1.935	0.55091	1.0381	1
1.4787	0.90979	1.6773	0.61049	0.56246	0.73296	0.78079	0.99087	0.93771	0.52293	1.6781	1
0.93108	0.52585	0.8105	0.59732	1.7726	1.2507	0.72979	1.8332	1.8393	0.82015	1.4941	1
1.0614	1.5808	1.1795	1.8031	0.76046	0.72521	0.6651	1.4626	0.53113	0.54068	0.71315	1
1.2386	0.77537	1.2011	1.11	0.81443	0.95237	0.74716	1.4188	1.2406	1.1144	1.4354	1
0.73169	0.52811	0.63221	1.6635	0.58151	0.72939	0.53187	0.57426	0.71982	1.1166	1.3162	1
0.56921	0.86749	1.6519	0.58529	1.8037	0.72239	1.4049	1.2888	0.90406	1.0238	0.67287	1
1.8876	0.54436	1.3053	1.9697	0.72221	1.3571	0.99533	1.0567	0.80611	0.62224	1.3159	1
0.68055	0.70586	1.7497	1.7634	0.85264	0.54875	0.86614	1.8271	0.6006	0.51834	1.7119	1
0.86564	1.2493	0.66813	0.84575	0.51146	0.69133	0.60474	0.98329	1.7902	1.3791	0.52632	1
1.3606	1.0791	1.0003	1.4992	0.83925	0.74383	1.7492	1.6911	0.9539	0.61431	1.2267	1
0.76269	1.6776	1.5706	1.0542	0.64828	1.1473	0.68949	0.85782	1.1286	0.63335	1.4674	1
1.1942	1.1942	0.75405	1.4914	0.71216	0.65311	1.8878	0.77139	0.74945	0.66667	1.1484	1
0.97027	1.5106	1.7644	1.4067	1.3425	1.2106	0.71183	1.4763	1.4232	0.51036	1.6092	1
1.0884	0.55537	0.54197	1.3805	1.4402	0.55719	0.52674	1.0017	1.5945	1.0023	0.77161	1
1.8963	1.0732	1.2838	0.80238	0.52747	0.87649	1.3611	1.2927	1.6452	0.71004	1.5884	1
1.9076	0.86578	0.57333	1.6084	1.0327	1.1154	0.77011	0.51559	0.51753	0.56343	0.59514	1
0.89026	1.9242	1.0287	1.2896	1.3279	0.61433	0.65158	0.6437	0.77703	0.94448	0.50741	1
1.2995	0.82268	0.55149	1.7714	1.234	0.54525	1.0004	1.6528	1.3084	0.59821	0.92581	1
0.80575	0.70517	1.9057	1.2874	1.0502	0.68967	0.84451	0.6501	0.5553	0.90977	1.6244	1
0.51076	1.6303	1.3179	1.2855	0.71946	0.7475	0.61769	1.4228	1.0376	0.58035	1.1634	1
1.544	1.3165	1.1377	0.77063	0.89251	0.50254	1.4367	1.0888	0.51098	0.778	1.9852	1
0.67089	0.78902	1.3376	0.73653	1.4236	0.51616	0.93526	1.065	0.94608	0.65691	0.54593	1
1.7156	1.3099	0.9121	1.1425	0.70787	0.59852	0.81495	1.4881	0.51615	1.2187	1.566	1
1.163	0.67847	0.76687	0.83392	1.229	0.53361	0.9222	1.9686	0.5722	0.53045	0.78069	1
0.50162	1.7024	0.91688	0.6126	0.73992	0.65078	0.54867	0.53495	0.97706	0.8028	0.57392	1
1.1404	1.5112	0.50795	0.61581	1.51	0.84202	0.69352	1.734	1.3495	0.64551	1.1945	1
1.7387	0.50446	0.88921	1.1412	0.59297	0.52604	1.1042	1.5471	1.5425	0.99458	0.70781	1
1.8806	1.1165	0.79926	1.322	1.0171	0.64392	0.80282	1.156	0.67007	0.79632	0.5195	1
0.99757	1.7934	0.83039	0.58934	1.0356	0.57372	0.50267	1.7351	0.53362	0.69356	0.52005	1
1.1575	0.81259	1.634	1.3083	0.5024	1.4568	1.0904	0.52757	1.0011	0.69689	1.0139	1
1.208	0.92604	0.7267	0.55143	0.67789	0.76766	0.91869	1.0421	1.8747	1.0819	1.0089	1
0.55813	1.0943	1.6234	0.53499	1.2819	0.52251	1.0136	0.75154	1.9454	0.68572	0.71466	1
1.4196	0.755	1.3255	1.5907	1.99	0.97604	1.0717	0.63951	0.63884	0.69736	1.1556	1
1.0971	1.3111	0.8698	0.54627	0.61953	1.5062	0.59058	0.67667	0.94887	0.71662	0.54065	1
0.62452	1.9908	0.53956	1.1963	1.0284	0.70244	0.98142	1.4528	1.6366	1.7227	1.2187	1
0.78327	1.7423	1.1131	0.89847	1.014	0.96898	1.3006	0.61212	1.9819	1.0396	0.63491	1
1.2653	0.77597	0.78214	1.8905	0.67149	0.51832	0.80284	0.92248	1.9724	1.1496	0.65427	1
1.0799	0.83615	1.2484	1.8677	0.95536	1.2535	0.78452	1.5718	1.1632	0.50081	0.86408	1
0.54892	1.5275	0.55092	1.044	1.7608	0.58447	1.8604	1.3889	1.9505	0.87698	0.8777	1
1.6234	1.3917	1.8077	1.8714	1.0896	0.82317	0.55277	1.4875	0.62989	1.4448	1.8724	1
1.8393	0.56247	1.0328	0.94944	0.81691	0.54329	1.5291	0.65199	0.74008	0.56392	1.1516	1
0.62063	0.98125	0.62882	0.62345	0.77756	0.54373	1.2084	1.4403	1.2138	0.68129	1.0064	1
1.6047	1.0103	0.98177	1.2603	0.72638	1.8877	0.67337	1.8763	1.699	0.97458	1.6311	1
0.90343	0.87955	1.0172	1.6612	0.69034	1.9845	0.64097	0.58827	0.82814	0.54997	1.7287	1
0.90008	1.0122	0.80172	0.70832	0.54513	0.55726	0.64095	1.4732	0.71126	1.2777	0.72165	1
0.69418	0.54501	1.2931	1.9364	1.1279	0.75002	0.71147	0.93282	1.3231	0.62972	1.8326	1
1.0655	1.6224	0.63921	0.56399	1.706	0.50385	1.9406	0.68072	1.0097	1.1067	0.79262	1
1.7156	1.157	0.51823	0.77793	1.855	0.79869	0.6713	1.5709	1.9695	1.611	0.76931	1
0.71554	1.6222	0.51559	1.8107	0.87034	0.67887	0.70598	1.8357	1.0421	0.78555	1.3843	1
1.548	0.88881	0.7361	1.9102	1.421	1.22	1.2043	1.8962	1.0593	0.57491	1.3758	1
0.72686	0.63474	0.78619	1.5486	0.68687	0.53118	1.2689	1.2183	0.56967	0.58374	1.1418	1
1.102	0.75786	1.072	0.63119	1.1668	0.78375	0.6822	1.0799	0.69464	0.67313	1.8439	1
1.3156	0.79959	0.51623	0.68547	1.8981	0.60355	1.0231	0.92261	1.56	0.67689	0.83037	1
0.87057	1.9384	1.4298	0.51828	1.8189	0.50242	0.50324	1.065	1.5123	1.8541	0.61845	1
1.5087	0.59434	1.6387	0.81277	1.5193	1.3998	0.61216	1.2583	1.764	0.55103	0.55362	1
1.3997	1.2948	1.2227	1.6224	0.87658	0.64822	1.1986	1.2147	1.1339	0.74952	0.65572	1
0.67604	0.90496	0.83009	1.4157	0.98965	0.53484	1.0256	0.8853	0.87617	1.6052	1.655	1
1.978	1.006	0.71155	0.67595	0.62866	0.58279	1.2213	1.3294	0.56567	0.57064	1.8435	1
1.1757	1.0947	1.4889	1.0765	0.89814	0.98136	1.25	0.59683	0.94974	0.75597	1.8911	1
0.58976	1.184	1.9621	1.0181	1.3434	0.87993	0.67191	0.859	0.9091	0.51197	1.0349	1
1.5174	1.2755	0.64273	0.96163	0.86718	1.1709	1.268	0.69131	0.53486	0.59512	0.75986	1
1.3273	1.2213	0.59112	1.0365	1.3073	0.64069	1.4754	1.545	1.3544	0.95437	1.0528	1
1.6575	0.79932	1.475	0.66271	0.50225	0.54249	0.5534	0.7451	1.114	1.5627	1.1685	1
0.68244	0.94892	0.64027	0.79375	0.55365	0.54068	1.3702	0.69982	0.56827	0.51804	1.3209	1
0.93608	0.61812	0.53783	0.79522	0.8171	0.97296	1.725	1.433	0.873	0.56582	0.56627	1
1.0591	0.58065	0.55751	0.86296	0.50047	0.6253	1.2585	1.0996	1.6122	0.8081	1.6349	1
0.83846	1.0831	0.80187	0.84736	1.4081	0.59657	0.85991	1.977	1.5272	0.89125	1.9011	1
1.7322	1.8439	0.90389	0.66943	1.4159	0.68953	0.98652	1.0049	1.0207	1.6204	0.63626	1
0.50615	1.0757	1.1722	0.79554	0.86689	0.98235	0.99482	0.92716	1.8029	0.8184	0.73887	1
1.6438	1.1922	0.51582	1.2842	0.85492	0.6636	0.91982	0.72661	1.1769	0.56928	0.59615	1
0.65036	0.61068	1.5291	1.3365	0.60689	1.4628	1.7414	0.60471	0.66935	0.51857	0.69794	1
0.64976	1.6372	0.62805	1.4166	0.98876	0.53724	0.59666	0.8379	1.6946	1.1198	1.5307	1
1.4224	1.4798	0.56167	1.2586	0.5049	0.50493	1.32	1.9965	1.1879	1.1803	0.59486	1
0.99601	0.784	0.68776	0.71872	0.56312	0.78206	1.5528	1.3929	0.69876	0.61689	0.90823	1
0.97808	0.95332	1.1089	1.0121	1.2161	0.58916	1.1419	1.3501	0.53079	0.59976	1.918	1
1.4607	1.0209	1.8259	1.3402	1.8192	0.73623	1.005	1.4202	1.398	0.67666	0.59707	1
0.79251	1.2033	1.134	0.92669	1.8403	0.51035	0.80302	0.58557	1.8522	0.55977	0.77282	1
1.6558	0.76155	0.52265	1.3603	0.64659	0.77634	0.86637	1.6755	1.8597	0.67899	0.98436	1
0.57476	1.9251	0.91935	0.99842	1.6118	1.0617	1.6067	1.4669	0.88739	0.56196	1.2434	1
1.7406	1.8518	0.94096	0.9834	0.75232	1.8359	0.80377	0.52595	0.83781	0.70799	0.69906	1
1.1298	0.97703	1.7706	0.95014	0.70737	0.50085	0.53186	1.6514	1.2177	1.0148	0.50974	1
1.9067	1.1142	0.60006	1.4906	0.63297	1.4849	1.5007	1.9314	0.85035	0.70525	1.4587	1
1.699	0.51586	1.4178	0.63063	0.69586	1.3083	1.4195	1.0902	0.98258	0.71953	1.1884	1
0.64677	1.4695	0.59095	1.2357	1.8508	0.88969	1.4085	1.5378	1.7594	0.69416	1.1242	1
0.77897	0.79148	0.51216	1.6352	1.1382	0.53395	0.77793	0.57417	0.77472	0.63527	1.9118	1
0.55525	1.803	0.69596	0.83764	1.9811	1.1837	1.0876	0.5003	1.8573	0.75132	0.66889	1
1.0374	0.72691	1.5166	0.9901	0.70354	1.2681	0.58426	1.2993	0.94232	0.78139	1.0117	1
1.9887	1.2625	1.5275	1.3347	0.92337	0.51135	1.1364	1.241	1.2603	0.52504	0.6003	1
0.52858	1.8938	0.83044	1.3574	0.62025	0.55169	0.62101	0.60831	1.3931	0.50378	0.7554	1
1.1133	0.82354	0.89824	1.576	0.91237	0.56555	0.95514	0.64431	0.9381	1.7145	0.55497	1
0.63484	1.2745	0.78846	1.841	1.0254	0.72632	0.56943	1.8918	1.0972	0.93906	0.62404	1
0.74442	1.2334	1.565	0.55534	0.60229	0.76795	0.53901	0.97576	0.71297	1.4886	0.52701	1
1.524	0.76604	1.9586	1.3826	0.99527	1.1641	1.8641	0.83693	0.5554	0.54585	1.3613	1
0.76479	1.8189	0.59828	1.974	1.1713	0.53253	1.8318	1.9636	0.6014	1.0882	1.4747	1
1.8487	1.264	0.55767	1.444	0.9242	0.54316	0.96906	1.6831	1.308	0.95449	0.64426	1
1.9613	1.5411	0.50559	1.9082	0.56543	1.0053	0.87597	0.64063	1.3986	0.55086	1.1512	1
0.53863	1.2251	1.8081	1.0533	1.3365	0.62886	1.1763	1.7943	1.7195	0.62611	1.1827	1
0.56273	1.5768	1.2126	1.4504	0.74031	0.79649	1.5188	1.4237	1.5119	0.77407	1.4197	1
1.3791	0.70015	0.79159	1.0811	0.66311	0.54657	0.51047	1.0225	1.1195	0.63904	1.2739	1
1.8995	1.024	1.4252	1.5076	1.1765	0.66605	0.5994	0.56026	1.8241	0.69278	1.5077	1
1.7994	1.3925	1.3976	0.99264	1.4014	0.61779	0.5576	1.8768	0.6254	0.61214	0.59878	1
1.6252	1.9986	0.94665	0.6239	0.84908	0.5721	1.1226	0.90943	0.89839	0.58776	0.5633	1
0.60136	1.0878	0.54482	1.5488	1.0345	1.2428	1.8382	0.99174	1.637	0.52829	0.56031	1
0.50127	0.76291	0.53153	0.50484	0.55797	0.68134	0.5888	0.89755	1.4005	0.60089	0.84042	1
0.90903	0.71145	1.9834	0.56189	0.54658	1.8903	1.4558	0.691	1.682	0.60794	0.56832	1
1.2465	0.7039	1.1292	0.54677	0.66135	1.5541	1.5001	1.6002	0.94286	0.62566	1.1755	1
1.1738	1.8036	0.85558	1.3327	0.65297	0.76056	0.50254	0.52696	1.4555	0.87491	0.68014	1
1.7956	0.71379	1.4805	1.8377	0.55502	0.6541	0.74457	0.57307	0.51443	0.86153	1.5207	1
1.4239	0.84703	1.1006	1.6067	1.132	1.748	1.7722	1.0465	0.59855	0.52139	1.6203	1
0.84795	0.71134	0.93743	1.9087	0.52837	1.897	0.58447	0.79416	0.54103	0.70712	0.55706	1
0.6577	1.0636	0.54837	0.57202	0.59705	0.50897	1.2779	1.2912	1.0322	0.86167	0.97196	1
0.83164	1.6915	0.53682	1.2719	1.7826	0.8969	1.0777	1.9204	0.7473	1.0513	1.6694	1
0.62929	1.1667	1.0623	1.2447	0.88105	0.61071	1.8338	1.0224	0.92757	1.1631	1.1678	1
1.6545	0.85588	0.56725	1.0362	1.4018	1.6578	0.63867	1.6759	1.7671	0.73965	0.57552	1
0.51058	0.50724	1.0913	1.7292	0.9321	0.65288	0.86217	1.5442	0.72736	0.97617	0.59706	1
1.391	0.50863	0.58567	1.8151	0.63253	0.68345	0.77653	1.7423	0.51181	0.92541	1.2075	1
0.74385	1.7622	0.60638	1.1308	1.8217	0.51518	1.8497	1.9481	1.485	0.51255	1.7561	1
0.55937	0.54007	1.2418	1.2128	0.63596	0.55042	0.70456	0.91381	1.8517	0.85657	0.93599	1
1.5793	0.56173	1.4212	1.9155	0.64731	1.6794	1.4388	1.609	1.0316	0.67042	1.0319	1
1.4381	0.5462	1.2023	1.1597	0.54486	0.53061	0.55474	1.1834	0.98459	0.62189	1.1002	1
1.4775	1.299	0.74207	0.61697	0.61406	0.7467	0.51033	1.9919	0.53128	1.3411	1.47	1
0.95	0.65368	1.2038	0.83596	1.504	0.61037	1.1614	1.5743	1.0706	0.93157	1.001	1
0.65506	0.6938	1.5764	1.5282	1.4543	0.61992	0.55213	0.57054	1.0081	1.1989	1.2199	1
0.70458	0.9518	0.98215	1.3569	0.85192	0.51887	0.50323	0.52109	0.64025	0.67121	0.98626	1
0.51975	0.5496	0.50977	1.4943	0.79829	0.57335	0.93768	1.1485	0.57035	0.77145	0.54601	1
0.80553	0.62768	0.55325	1.6684	0.6136	0.57105	0.51139	1.3183	1.5362	1.3838	1.8246	1
0.91255	1.1915	0.59507	0.54638	1.3336	0.60651	0.636	0.91468	1.9301	1.1721	0.8067	1
0.85786	0.65213	0.73759	0.70739	0.56423	0.50652	1.5359	1.509	1.6057	1.6368	0.7189	1
0.56715	1.1856	0.516	0.83047	0.66283	0.65636	1.2002	1.3121	1.336	1.372	0.60059	1
1.9718	1.1912	0.97137	0.96024	1.1544	1.5227	1.2174	0.69195	1.2424	0.53429	1.1203	1
1.0107	1.7915	0.51941	0.55932	1.5898	0.57776	1.1467	1.0119	1.4377	0.79685	0.86712	1
0.82774	0.61615	1.4558	0.93516	1.0844	1.1997	1.8833	1.6895	0.5126	1.1995	0.58317	1
1.3963	0.61734	1.3936	1.9783	0.71989	0.86959	1.7937	0.65756	1.9822	0.6603	1.6962	1
0.75488	0.55343	1.7471	1.8514	1.1011	0.55976	1.5499	0.86429	0.66762	0.66598	0.78118	1
1.0633	0.62624	0.90212	0.81273	1.3065	0.65682	1.3894	0.83724	0.60908	0.77075	0.9777	1
1.2876	0.79482	0.86464	0.7379	1.4483	0.52711	1.6492	0.63674	0.70112	0.5952	0.95614	1
1.4268	0.61932	1.1407	0.8595	0.76078	0.51863	0.61758	0.97797	0.56982	1.3197	0.65966	1
1.7574	1.3596	1.1799	1.4941	0.94073	0.51662	1.4995	1.3503	1.1179	0.62306	1.4498	1
0.65629	0.60316	1.2324	1.0273	0.58497	0.60527	0.73403	0.85689	1.4523	0.56949	0.8998	1
0.55155	0.71133	0.98358	0.86276	1.2232	0.95399	0.70672	1.7647	0.77802	1.1225	1.3835	1
0.56971	0.50861	0.57395	0.68836	1.6302	0.6358	0.92268	0.51818	0.61371	0.56045	0.66202	1
0.8035	0.63927	1.7518	1.1443	0.67077	0.50085	0.76621	1.3744	0.72498	1.0051	0.71515	1
0.64546	0.5351	0.61137	1.0879	0.69722	0.74187	0.67244	1.9002	1.674	0.59292	0.56139	1
0.65986	0.60419	0.86727	1.3374	0.78099	1.5735	0.97752	0.57025	1.9532	0.50676	0.76835	1
1.1322	1.9805	1.0061	1.8252	0.59521	1.4177	1.4244	0.9353	1.0221	0.51923	0.79574	1
0.69377	1.4468	0.58976	1.7193	1.2435	0.63571	0.83826	1.0931	1.189	0.79344	0.65007	1
1.1118	1.9047	0.79699	1.7694	1.9009	0.59582	0.65356	1.4847	0.83151	0.73511	0.66262	1
0.60835	0.85335	0.64306	1.6559	1.7649	0.87187	0.59417	1.8864	0.83907	0.66785	0.98283	1
1.4285	0.69791	1.8501	0.8815	1.0532	0.95265	0.84954	1.0969	0.65211	1.2035	1.1519	1
1.0945	0.95918	0.9978	1.813	0.55645	0.64902	0.5355	1.9481	1.5697	0.5225	1.4417	1
0.53275	0.56312	1.5494	0.65559	0.87826	0.84498	0.78047	0.72889	1.4908	0.70013	0.98629	1
1.905	1.2245	0.69039	0.80936	1.1282	0.71208	0.83325	0.70139	0.81267	1.0944	0.59393	1
1.3699	0.67881	1.4775	1.1381	0.79514	0.61209	0.81501	0.85741	1.8507	0.58879	0.75806	1
1.0978	1.0199	0.54689	0.54018	1.7325	1.4359	0.94584	1.1079	1.0065	0.58561	0.56474	1
0.58705	1.3665	0.89371	0.8093	0.6074	0.5929	1.2072	1.048	1.8033	1.3175	1.2336	1
0.66046	0.53368	1.1511	1.241	0.89966	0.76017	1.2499	0.57144	0.8072	0.54824	0.9259	1
0.64818	1.6607	1.1162	1.4723	0.60419	0.71302	1.9884	1.4326	1.2967	0.98106	0.83783	1
1.469	1.1103	0.79578	1.0342	0.81799	0.5498	0.61602	1.865	1.9526	1.7928	0.88099	1
1.9552	0.77189	0.8192	1.0916	1.7951	0.71041	0.50416	1.4168	1.9169	0.51921	1.8669	1
1.4053	1.1817	0.6299	0.89553	1.4675	0.52115	0.57004	1.6094	1.735	0.55029	1.2543	1
0.75415	1.4011	0.5929	0.62384	0.92478	0.56789	1.2781	1.6684	1.1914	0.62132	0.6759	1
1.347	0.57289	0.69008	1.7221	0.64597	1.3698	0.77182	0.62828	0.57918	0.79836	0.72485	1
0.72621	1.2205	1.0278	1.2837	1.6384	0.67479	0.68129	1.2645	0.76547	0.6982	1.5031	1
0.55718	1.4904	1.0665	0.81474	0.82038	0.67009	1.4478	1.386	1.6827	0.71915	0.63546	1
1.0419	0.59457	1.2468	1.9344	0.81374	0.70983	1.6277	1.9067	1.8806	0.51525	0.59132	1
1.9665	0.7126	0.9226	0.76855	1.2773	0.54515	0.77449	1.2201	0.98321	1.0435	1.4431	1
1.0584	1.9489	0.62917	0.50723	1.2151	0.69526	1.8292	0.85717	1.5767	0.50834	0.79756	1
1.5821	1.3426	0.55848	0.96731	0.96622	0.67321	1.2818	1.5765	1.4611	0.51781	0.9267	1
1.5108	1.6377	0.50658	0.85425	1.4578	0.6569	0.57151	0.75535	1.8128	0.63289	0.92638	1
1.0614	0.62342	1.8635	1.0126	0.82269	0.75667	0.55228	1.8332	1.6833	0.63845	1.6237	1
0.7082	1.0398	1.1079	0.91617	0.62324	0.55744	0.65504	1.1108	1.5982	1.3748	0.74757	1
0.52844	1.0662	0.50456	0.7289	1.9626	1.0164	1.2822	1.6454	1.5401	1.013	1.1437	1
1.9881	0.85746	1.3537	1.2647	0.99141	0.51825	0.80988	1.1397	0.64905	0.73723	0.69385	1
1.1997	1.1696	0.79041	1.1281	0.68344	0.51007	0.92086	0.57015	0.93105	1.4248	1.1591	1
1.3711	0.91987	0.94198	1.9534	1.1345	1.279	0.6974	0.55534	1.6113	0.64292	0.62022	1
1.9615	1.2108	1.6895	1.708	0.58322	0.62215	1.7103	1.6723	1.2454	0.5212	0.67351	1
0.50327	1.8987	0.62175	0.63208	1.7039	0.67055	1.8806	0.82938	0.61416	0.53899	1.0751	1
1.5904	1.9307	1.071	1.8126	1.1686	0.58012	0.87933	1.036	0.92604	1.0533	0.60928	1
1.784	1.2919	1.2396	1.3069	0.83394	0.58509	0.61744	0.66963	0.85763	0.70706	0.65916	1
0.69598	1.4688	0.69726	0.57415	0.53204	0.55546	0.57861	1.5536	0.62887	1.635	0.95319	1
1.4055	1.0497	0.73846	1.5668	1.8433	0.71439	1.3979	1.0655	1.3329	1.2517	0.53367	1
0.56117	0.99455	0.70345	1.6546	1.0106	0.58451	0.82834	1.3341	0.78189	0.68993	1.2859	1
0.53056	1.9542	1.5566	0.80782	0.63356	1.1048	1.6635	1.6891	1.6659	1.116	0.71272	1
1.3563	1.0866	0.56652	0.72595	1.2169	0.61226	0.69988	1.3788	1.3293	0.72375	0.62213	1
1.6386	0.50872	0.68922	1.8773	0.83111	1.0412	1.242	1.6959	0.96709	0.52055	0.57126	1
0.60709	1.1028	1.5074	1.7775	1.1963	0.5132	1.0453	0.72005	1.2411	0.65755	1.339	1
1.0861	1.842	0.84017	1.4498	1.5172	0.52106	0.78866	0.66057	0.87879	1.2942	1.5253	1
1.9258	0.69146	0.67984	1.2757	1.9254	0.82132	0.60105	1.2042	1.3905	0.85472	0.97912	1
1.0101	0.72092	1.9165	1.5175	0.59134	0.97843	1.8072	1.2653	0.84053	1.8502	0.69066	1
0.65787	0.59816	1.7887	0.79062	0.73131	1.6065	0.99596	0.63566	0.88489	0.55968	0.78264	1
0.58257	0.84414	0.88175	1.7911	0.59944	0.55389	1.1075	1.604	0.51049	0.62601	1.4468	1
0.94547	0.53518	1.1691	1.1976	1.8995	0.71337	0.71835	1.8953	0.5072	0.50034	0.91804	1
1.1063	1.546	0.79995	0.93301	1.2534	0.72677	0.62215	0.58763	1.1873	1.0091	0.85369	1
0.63445	1.6698	0.56661	1.114	1.1798	0.54396	1.3121	1.7331	1.2674	0.74931	1.8824	1
1.1994	1.6871	0.79903	0.62396	0.53429	1.8101	1.4381	1.2065	0.54421	0.61778	1.2434	1
0.53596	0.83038	0.643	1.9929	1.5462	1.329	0.6832	1.6601	1.753	1.241	0.50532	1
1.241	1.3034	1.0256	1.6146	1.6458	1.2646	0.81759	0.60952	1.0466	0.55932	0.62004	1
1.6582	1.8174	1.6494	1.7823	0.5451	0.9026	0.70847	0.82345	0.71969	0.8927	0.5825	1
0.57685	1.2515	1.5916	1.3201	1.7719	0.8508	0.77037	1.8731	1.6909	0.78285	1.1877	1
1.3132	1.0508	0.94263	1.8985	1.0283	1.0042	0.55112	0.8324	1.1458	0.58962	0.63337	1
1.183	0.58284	0.592	1.5072	0.5572	1.7001	0.61845	1.8186	0.8317	0.60245	0.90611	1
0.6731	1.3176	0.93878	1.9923	1.5875	0.53196	1.3695	1.7012	0.8373	0.98815	0.56926	1
1.1394	0.59004	1.3034	1.1944	0.65378	0.53415	1.3755	1.0691	0.60499	0.79763	0.7028	1
1.4706	0.55392	0.66534	1.6767	0.92367	0.56285	1.2646	1.1521	1.5971	0.56258	1.2271	1
1.5602	1.7531	1.0696	0.92656	1.8742	0.60187	0.84023	1.6767	0.8102	0.62857	1.4702	1
0.65149	0.81078	0.85275	0.81007	0.51545	0.66158	0.50846	1.1699	1.4992	1.1174	0.7211	1
1.3728	0.57076	0.92672	1.8338	1.1586	0.51431	1.8057	1.3029	0.85008	0.51285	1.0687	1
0.58093	0.92436	0.70657	1.5139	1.9468	0.70984	1.7408	1.7129	1.5247	0.61241	1.2252	1
1.5679	1.2688	0.75097	1.8849	1.732	1.1812	0.62701	0.69182	0.60481	0.58638	0.53153	1
0.79667	1.5653	1.122	1.381	1.6311	0.92223	1.0221	1.5681	0.51754	0.60681	0.94062	1
1.31	1.0106	1.7132	0.73377	1.7901	0.6022	0.57204	1.76	1.2705	1.3489	1.1849	1
0.71898	0.53038	1.0246	0.64366	0.55226	0.51956	0.67176	0.52736	0.89718	1.0651	0.57704	1
1.1663	1.8969	0.51072	0.85474	0.65773	1.4637	0.88443	0.76208	1.1697	0.5224	0.52602	1
1.0423	1.131	0.84474	1.4128	1.1018	1.5145	0.83023	0.78987	0.56998	0.59819	0.61713	1
1.2048	0.57438	0.52418	0.51243	0.97145	0.53572	1.6781	1.6006	1.578	1.2076	0.82418	1
1.4737	1.9317	0.6374	0.71917	0.51718	0.91938	1.1645	1.5054	0.58869	0.52995	1.8204	1
1.5721	1.365	0.8179	0.96051	0.83912	0.50339	1.6531	1.4726	1.4442	0.81689	0.91756	1
1.6593	1.112	1.4261	0.801	0.56399	0.74537	1.1846	0.9279	1.993	0.64568	0.69716	1
0.89833	1.0411	0.63755	1.2749	0.8074	1.5254	0.84564	1.4622	1.1679	0.52683	0.65136	1
0.78906	0.60088	0.8802	0.50074	1.8778	0.77565	0.7219	1.9721	0.9502	1.0667	1.1665	1
0.66688	1.8664	1.5601	1.7426	0.73501	0.62889	1.124	0.52919	1.0175	0.85756	0.5326	1
0.6203	0.87391	0.59736	1.0226	1.0477	0.5062	0.88005	1.9486	0.89859	0.61029	0.59339	1
1.0862	0.91191	1.472	0.61713	0.5345	0.67015	1.5154	1.2358	1.4781	0.93306	0.55574	1
0.52408	1.8926	0.65396	0.73177	1.0418	0.86933	0.55603	0.50338	1.7499	0.63809	0.60361	1
1.0543	0.95316	0.53799	0.85883	1.3637	1.0648	0.5505	0.72811	0.70514	1.8415	1.2097	1
1.2312	0.87488	1.4775	1.6132	1.1551	0.77659	1.1628	0.58532	1.2615	0.72314	0.59142	1
1.0643	1.5573	1.7085	0.72704	0.57354	0.51643	1.1964	0.53668	0.77823	0.6025	1.6398	1
1.0574	1.1155	0.54105	0.65892	1.9009	0.80606	0.59585	0.64506	1.1794	1.7406	0.75299	1
0.70301	1.7264	0.9795	1.2024	1.1968	0.5543	0.60384	1.9583	1.6521	0.67008	1.1892	1
0.68899	1.9394	0.52535	0.63684	0.90009	1.0688	0.56059	0.65013	1.3689	0.56314	1.3098	1
0.8562	0.65	1.6699	0.99264	0.57468	0.53982	0.52307	1.8646	0.51586	0.92501	0.69006	1
0.97389	0.56798	1.3145	1.2471	0.93133	0.67173	0.72284	0.68201	1.8416	1.1235	0.61758	1
1.4237	1.1697	0.87377	1.0331	1.3821	1.2996	0.56263	1.4613	1.1606	1.3145	0.68014	1
0.79373	1.315	0.88236	0.65596	0.98979	0.63109	0.59621	1.7311	1.0829	0.9713	0.70878	1
0.52036	0.54814	1.5697	0.8248	1.8299	0.6377	1.9624	1.348	1.2112	0.85626	0.55041	1
0.55452	1.2169	1.2736	0.79103	1.0409	0.59073	0.69554	1.0792	1.1038	0.65358	1.8981	1
0.64451	0.53252	0.52227	0.53701	0.61458	0.55377	1.7698	1.5006	1.2498	0.86191	1.4564	1
0.91846	0.63401	0.66943	0.70693	1.3559	0.64594	1.828	1.8289	0.99023	0.51142	0.60582	1
1.603	0.55922	0.83991	0.74435	0.75241	0.51322	0.92638	0.81726	1.2734	0.53802	1.4476	1
1.7888	1.2028	1.6464	1.584	0.61309	1.7634	0.87701	0.51626	0.98175	0.76781	0.60591	1
0.63556	1.5737	1.8944	0.80569	1.9445	0.61188	0.55531	0.57213	1.1939	0.5156	1.5357	1
1.3834	1.2132	0.69078	1.7115	0.81022	1.9113	0.63854	1.3373	1.3528	0.74536	0.67426	1
0.92719	1.2307	0.60861	0.93204	1.6453	0.76081	0.8133	1.9081	0.78376	0.69787	1.461	1
1.8294	0.51682	0.57156	1.874	1.6209	0.61351	1.4043	1.764	0.71441	0.50497	0.66673	1
0.60745	0.69139	0.71143	0.82793	0.6932	0.50765	0.65135	1.6025	1.2588	1.1547	0.9085	1
0.80281	0.79503	0.75425	0.50221	1.2934	0.56007	1.4559	0.68042	0.55803	1.1547	1.1283	1
1.0721	0.63558	1.9833	1.3086	1.0259	0.54534	1.1465	1.3016	1.9267	0.59035	1.3034	1
1.1609	1.3803	0.85367	1.0252	1.2641	0.51025	1.4975	1.1985	1.3954	0.81388	0.73748	1
1.9002	1.7559	1.0082	0.89683	0.81843	0.5195	1.0694	1.7074	1.0061	0.55162	1.0022	1
0.95002	0.55192	0.86978	1.9367	1.5353	0.57763	1.8442	0.8759	1.1715	1.1674	1.0619	1
1.0784	1.0917	0.53517	0.66889	1.2893	0.64058	1.1033	1.8388	1.7043	0.50408	1.5113	1
1.3141	1.6812	0.65028	0.65897	0.73582	1.1501	0.5292	1.6253	1.0158	0.52876	0.77569	1
0.75471	1.2193	1.7683	1.7325	0.86573	0.82258	1.4487	1.8701	1.0995	0.96583	1.1364	1
1.0659	1.153	0.88175	0.61621	1.1599	0.58896	0.5015	0.80889	1.3269	0.94018	1.2705	1
0.53323	1.1623	0.59867	0.94228	0.9554	0.5158	0.5713	1.8207	0.76844	0.98779	1.0741	1
0.81107	1.5741	1.7664	1.244	1.4123	0.53896	1.9984	1.6932	1.6046	0.83473	0.97343	1
0.57716	0.54942	0.60137	1.089	0.88322	0.55635	0.78732	0.94008	1.9892	1.08	1.466	1
0.51177	0.78442	1.3928	1.4339	0.60044	1.0972	1.4131	1.9932	1.4502	0.84207	0.67545	1
0.55966	1.3658	1.949	1.23	1.2253	1.961	1.1944	1.0958	0.92488	0.55187	0.54866	1
1.4732	1.7621	0.6285	1.9745	1.3262	0.57067	1.7643	1.5649	1.179	0.5923	0.75836	1
1.0237	1.7263	0.7434	1.9445	1.9852	0.56458	0.71529	1.3317	1.168	1.0695	0.53497	1
0.63507	0.99229	0.54101	1.2622	0.71637	0.52646	0.74646	1.695	0.65018	0.82964	0.59703	1
1.5029	0.84919	0.50531	0.63939	0.50342	0.51727	0.9723	0.55559	1.0207	0.96258	1.1952	1
0.73536	0.66739	1.4443	0.79982	1.0819	0.51017	1.0183	1.6071	1.9622	0.77786	0.93262	1
1.6029	1.9074	0.58716	0.82493	0.54311	1.427	0.82373	1.4964	1.6868	1.2206	1.7652	1
0.59176	1.144	0.51439	1.6344	0.70081	0.91813	0.97263	0.52075	0.92646	0.51754	1.2501	1
0.88451	0.69863	0.8424	1.6382	0.92163	1.2844	0.76419	1.6853	1.1023	0.60672	0.76313	1
1.8871	1.0736	0.5739	1.4419	1.4081	0.68435	0.51188	0.6893	1.0019	1.3365	1.1718	1
1.232	0.63909	0.88873	1.0204	1.7919	0.51088	0.82727	0.62	0.5923	0.50421	1.664	1
1.765	0.67649	0.76927	1.4524	1.3878	0.59541	0.64405	1.6597	0.80985	0.59261	1.2326	1
1.4011	0.6797	0.77158	1.9325	1.3976	0.97557	0.894	0.52717	0.70696	0.61522	0.82689	1
0.73498	1.6704	1.6371	1.1193	1.884	0.52482	0.65501	0.73545	0.6929	0.75096	0.62909	1
0.72748	1.0706	0.859	1.4567	0.59222	1.1198	0.86423	1.3731	0.86603	1.0213	0.55239	1
0.76499	1.5718	1.3914	0.9028	0.63688	0.57982	0.8518	1.439	0.70846	1.2006	1.4049	1
1.7807	0.52482	1.5018	0.80294	0.73195	0.78514	0.60595	0.5029	0.62842	0.576	1.3336	1
0.75322	1.0599	1.395	1.8577	0.58029	0.52708	1.155	1.0732	1.76	1.8761	1.2807	1
1.3576	1.0588	0.67556	1.6199	0.5008	1.1226	0.81888	0.73824	1.3998	0.65001	0.63864	1
0.56544	1.3473	0.5484	0.59265	0.84891	0.52306	0.82648	1.1799	1.0113	0.62746	1.387	1
1.1591	0.61244	0.82112	0.92964	1.9529	0.67502	0.90908	1.3391	0.53621	1.0959	0.7628	1
1.1289	1.3811	0.5836	0.5448	1.8486	0.67536	0.85057	1.2002	0.98712	1.9158	0.51165	1
1.311	1.1387	0.55143	1.8648	1.0276	0.81274	1.5026	1.5909	0.5931	0.67291	0.62844	1
1.3885	0.66834	1.081	1.7605	1.561	0.59025	1.4351	1.6285	0.84616	1.4374	0.52461	1
1.6256	1.3171	0.69017	1.6967	0.56021	0.73064	0.74021	1.7131	1.7063	1.871	0.51774	1
0.73564	1.5816	0.82526	1.288	0.64145	0.61145	1.1311	1.9972	1.1685	0.55676	0.67675	1
1.5262	1.9227	0.71394	0.59689	0.67288	1.0921	0.75189	1.6551	0.75597	0.61489	0.67588	1
1.5927	0.72376	0.60682	1.8072	1.3057	0.87651	0.56952	1.1289	1.0814	0.76932	0.62517	1
0.97242	0.98839	1.9061	1.3819	1.3444	0.53329	1.7434	1.4358	0.80338	0.88112	0.87696	1
0.58742	0.53015	0.59226	0.67607	1.3667	0.75399	0.51007	1.3183	0.91981	0.70129	0.74459	1
0.73722	1.6337	0.89511	1.482	0.60935	0.82889	0.57259	1.8353	0.72754	1.0861	1.2462	1
0.51817	1.5506	1.3475	1.8778	1.8332	0.54955	0.77591	1.213	1.195	0.54612	1.2022	1
0.56707	1.4187	0.96533	1.9533	1.4894	0.51173	0.75093	0.65715	1.2832	0.85492	0.55605	1
1.8149	1.4268	1.7104	0.70677	0.55786	0.5436	1.0997	1.2749	1.738	0.55901	1.0824	1
0.83546	0.98787	1.0236	1.6246	1.8045	0.569	0.97611	1.3587	0.81592	1.0867	0.89986	1
1.0971	1.1363	0.77244	1.3032	1.5332	0.65123	1.4809	0.94025	0.88384	0.56393	0.76254	1
0.65501	0.57092	1.5827	1.0888	0.76478	1.3332	1.1393	1.0971	0.8552	0.51309	0.82805	1
0.58078	1.5229	0.68226	0.67301	1.6249	0.51239	0.54456	0.81662	1.2907	1.0477	0.62847	1
1.2871	0.62983	1.4593	0.74661	1.6238	0.7044	0.70329	1.7778	1.9416	0.67523	1.0054	1
0.51598	1.8897	1.1916	1.6158	0.51704	0.56311	0.69191	1.0784	0.95083	0.85307	0.57483	1
1.0642	0.79723	0.84913	1.7895	0.59495	0.65093	1.7066	0.63088	0.60668	0.52596	0.74308	1
0.81019	0.71899	0.73935	0.96252	1.5102	1.6163	0.67	1.098	1.4183	0.58595	0.57731	1
1.1731	1.896	0.72009	1.2214	0.59813	0.60571	1.0157	1.3578	0.60248	0.95387	0.65959	1
1.5942	0.69918	0.7141	1.2543	1.4405	0.89464	0.86106	1.0315	1.2118	0.51431	1.5889	1
1.2349	1.4915	1.6291	0.74595	0.86955	0.55353	0.59349	1.2735	1.0125	1.5312	0.50356	1
1.4698	0.96665	0.78732	0.83987	0.65104	0.94433	0.67622	1.3077	1.0509	0.53349	0.56704	1
0.51377	1.4066	0.59056	1.5884	1.6524	0.75085	1.2133	0.66641	0.96172	0.84651	0.64473	1
1.4087	1.7261	1.6931	1.1838	1.6962	1.4987	0.972	1.641	0.95863	0.73231	0.66102	1
1.2577	1.2678	1.1685	0.77244	1.094	0.78287	0.64238	1.9523	1.2195	0.73592	1.1931	1
0.89853	0.66861	1.1026	0.62317	1.9278	0.8855	0.50984	1.8034	1.7381	1.3215	0.98362	1
0.95137	1.6548	1.0537	1.055	0.88922	0.51758	1.0276	0.87412	0.96402	0.56433	1.1808	1
1.2334	1.8158	1.9326	1.2039	1.2454	0.59607	0.91307	1.3816	0.60545	0.5904	0.58347	1
0.74817	1.1101	1.5662	0.58002	0.84746	0.55875	0.50096	1.1172	1.1448	0.8348	0.54383	1
1.663	0.60282	0.96499	1.507	1.5218	0.90156	0.66185	0.87826	1.254	0.83756	0.63727	1
1.0192	0.51462	1.1472	1.8109	0.55969	1.3998	1.5642	0.93324	1.2147	0.80915	0.8557	1
1.4761	1.3108	0.58736	1.288	0.83612	1.1413	0.70844	1.219	1.3069	0.88163	0.68346	1
1.8057	1.2927	0.56297	0.53831	1.0942	0.7243	1.2256	1.6579	1.1838	0.50143	0.51635	1
1.4	1.1599	1.3082	1.1795	0.53737	0.76446	0.52025	1.2377	1.019	1.4759	1.0895	1
0.71247	1.6101	0.56285	1.4354	0.88223	1.2842	0.9425	0.57714	1.4133	0.50047	1.0184	1
1.0384	0.83869	1.5453	1.0153	1.3251	0.50042	0.87824	1.806	0.71682	0.79429	0.51346	1
0.53056	0.63259	0.87937	1.9777	0.55238	0.50019	0.97787	1.5269	1.3387	0.87801	0.54149	1
0.83011	0.74683	0.5195	0.84887	0.80144	0.90028	1.2326	1.8172	1.4039	0.50006	0.52708	1
0.83648	0.57388	0.62285	0.95549	1.6955	0.90255	0.59377	0.9432	1.1417	0.59246	0.9222	1
0.64165	0.52335	0.63395	1.8218	0.52618	0.52685	0.63215	1.2243	1.7173	0.63626	1.1404	1
0.52873	0.83519	0.76011	0.83899	1.4493	0.72522	0.67023	0.80639	0.95225	1.2261	1.1096	1
1.7219	0.86194	1.5426	1.352	0.80135	1.1724	1.0284	1.3165	1.6961	0.73227	1.6669	1
1.8609	0.99055	1.8432	1.3033	1.706	0.79024	0.52927	1.3906	0.5557	0.90093	0.53792	1
0.85715	0.53551	0.66266	1.0138	1.8945	0.94522	0.69262	1.9418	1.1296	0.73139	1.0729	1
1.334	1.5143	0.56043	1.0708	0.62232	0.50646	0.52861	0.51769	1.1181	0.61728	0.62151	1
0.91109	1.6889	1.2662	1.6581	1.4931	0.64833	1.268	1.821	1.7413	0.8968	1.3278	1
0.51748	1.711	0.51056	1.4022	1.2017	0.60988	1.236	0.98933	0.7513	1.2101	0.67641	1
0.68036	0.61441	1.496	1.7538	1.4459	0.68204	0.6057	0.68906	1.7101	0.79495	0.88269	1
1.1149	1.5397	1.6099	1.7669	1.0712	1.9769	0.58195	1.2042	1.6873	0.86756	0.91686	1
1.8181	0.6601	1.0785	1.9032	0.60377	0.53496	1.4172	1.8374	1.1363	0.51858	1.9822	1
1.7936	0.50743	1.3133	1.9794	0.61725	0.55937	1.8203	1.897	1.3641	0.68091	0.84716	1
1.1651	1.0402	0.5788	0.88349	1.271	0.54996	0.99885	1.5189	1.6054	0.69176	1.5273	1
0.50656	1.4031	1.1947	1.4384	1.2218	0.93026	1.3005	1.7874	1.2692	0.61339	0.65879	1
1.6752	0.8706	0.51939	0.59554	1.6327	0.95959	1.7234	1.7701	1.0301	0.58655	0.83469	1
0.7397	1.3654	0.57566	0.89956	1.7085	0.88146	1.9667	1.3846	1.6424	0.53648	0.75202	1
1.273	0.76449	0.54339	1.5674	1.9039	0.80083	1.2207	1.5495	1.3349	1.2041	0.92024	1
1.0177	1.5583	1.7154	1.159	0.87214	0.5428	1.1431	1.2606	1.7065	1.5264	0.59388	1
0.7662	1.3573	1.1627	0.55815	1.6901	0.76466	1.4519	1.5618	0.70174	0.5094	0.64996	1
1.2397	1.0461	1.383	1.7952	1.2398	0.70584	0.70158	0.70368	0.61096	0.58643	1.1532	1
0.70516	0.64662	0.61113	1.8271	0.96463	0.67163	0.58011	0.86844	1.7122	0.62545	0.51829	1
0.80582	1.1915	0.53199	0.57534	1.3721	0.9667	1.5025	1.7296	0.79805	0.77001	0.59867	1
1.132	1.5818	1.2544	0.95482	0.59482	0.6023	0.99474	1.0598	0.60561	0.56872	0.68307	1
0.66231	1.5767	1.4667	0.75265	1.4884	1.0551	0.85348	1.0521	1.22	0.91206	0.98996	1
1.8334	0.89521	1.0873	1.9148	0.56234	0.70358	0.64935	0.86131	1.2867	1.2469	0.90082	1
0.63043	1.5818	0.68618	0.67853	1.8552	1.0926	1.8144	1.2718	1.5669	1.3763	0.52347	1
0.85697	1.3017	0.79763	0.98274	0.57716	0.50106	0.74412	1.1071	1.2517	1.3244	1.6598	1
1.077	0.90319	0.62933	0.51306	1.7816	0.5162	0.65699	0.54184	1.5634	0.70498	0.5016	1
0.81208	1.2534	1.2677	1.8109	0.73881	1.5622	0.516	1.4433	0.91211	0.54635	0.60425	1
1.0343	0.71939	1.2735	0.66912	1.0429	0.66558	0.90806	1.8612	1.3645	0.51847	0.738	1
1.8114	1.2014	0.55718	0.6507	1.1446	0.55339	0.50915	1.0429	0.59239	1.1296	1.9459	1
0.55056	0.97188	0.76598	1.0082	1.07	0.85751	0.91109	1.6384	0.77997	0.55369	0.73815	1
0.93759	0.999	1.6776	1.0208	1.8689	0.71347	0.5377	1.6255	1.9698	0.97917	0.71538	1
1.0658	0.81318	0.61258	0.90803	0.71601	0.52951	1.5703	0.81757	0.89282	0.53253	0.92571	1
0.83395	1.5491	0.67636	1.0913	1.8326	0.50941	0.50323	1.1023	1.7059	0.50773	1.2451	1
0.73934	1.2839	0.68194	1.991	1.6066	0.91858	1.1526	0.87711	0.56413	1.2722	0.6885	1
1.029	1.6681	0.51144	1.7112	1.0929	0.66483	0.95447	0.93176	0.67284	0.51679	1.9702	1
1.4381	1.4143	0.51511	1.3535	0.88053	0.50285	1.1075	0.70294	1.6494	0.55928	0.55174	1
1.9879	1.1444	1.7996	1.3388	0.54164	1.2192	1.3781	0.8991	0.92922	0.56219	1.2124	1
1.8969	0.87689	0.8192	0.83764	1.038	0.62394	1.2561	1.4308	0.84658	1.3455	0.54849	1
1.5559	1.1485	0.5762	0.58973	1.6077	0.68618	0.52882	1.2188	1.363	0.71072	0.56009	1
1.3472	1.9179	0.79055	1.9885	1.7507	0.58139	1.1607	1.5692	0.80241	1.8306	0.90836	1
0.55863	0.9597	0.64927	0.7718	0.5208	0.66085	1.9107	0.57596	1.5201	0.60233	0.6139	1
0.8649	0.64722	0.68952	0.69108	0.86936	0.54922	0.99845	1.3051	0.5013	0.83095	1.6737	1
0.62981	0.68494	1.155	1.3942	0.66373	0.79763	0.5781	1.4106	1.8606	0.72777	0.87267	1
1.0849	1.6064	1.0142	1.7077	0.59912	0.69235	1.0703	1.601	1.2151	0.53237	1.0192	1
1.5198	0.93107	0.59737	0.5171	1.8774	1.9866	1.3179	0.61727	1.469	0.906	1.8469	1
0.94776	1.8439	1.7047	0.56138	0.84549	1.9471	0.95939	1.4619	1.6258	0.51564	0.52598	1
0.91803	1.0373	0.55024	0.98529	1.5142	0.67077	0.61093	1.896	0.71113	0.80739	1.1621	1
0.53669	0.86669	1.4081	1.4844	1.1603	1.9031	0.74916	0.89417	0.50738	0.63644	0.603	1
1.2163	0.53163	0.99434	0.54375	1.0008	0.57485	0.84903	1.2946	0.74441	0.95163	0.75563	1
1.5131	0.95854	1.4998	1.2663	1.4941	0.50737	1.4728	1.6447	1.8783	0.71189	1.9379	1
0.74601	0.63048	1.8333	0.53441	0.97402	0.52629	0.63741	1.8329	0.60207	0.58461	0.55277	1
1.2934	0.76764	0.8895	0.64906	1.1131	0.6827	1.3787	1.4722	0.54143	0.81065	0.85272	1
0.80484	0.70696	1.1191	0.98746	0.74359	0.52928	0.8018	1.2193	1.2513	1.42	0.68021	1
0.81637	0.67583	0.67074	1.2122	0.61448	0.50775	1.3284	1.0935	0.71208	0.61657	1.7267	1
1.4237	0.72074	1.0427	1.2312	0.69334	0.56096	0.86252	1.7876	1.1315	0.57956	1.311	1
0.90853	0.54363	0.54778	0.76434	0.73517	0.52775	0.61729	1.9548	1.0235	0.72295	1.3533	1
0.55882	0.53733	1.6482	1.3447	0.54748	0.67031	0.52392	0.96042	0.571	0.91964	1.2024	1
0.81676	0.80188	0.99389	1.2164	1.652	0.67099	0.65368	0.89642	1.1639	0.52798	1.5265	1
0.80269	1.4414	1.4453	0.93107	0.57786	0.9183	1.4322	1.0482	1.0882	0.64188	0.59702	1
1.1197	0.54907	1.0683	1.4467	0.82019	1.3463	0.62497	0.63499	0.69463	0.54777	1.9962	1
1.0535	1.316	0.86032	1.9528	0.67468	0.53563	0.78173	1.4879	1.6679	0.63908	0.76376	1
1.2637	0.73844	1.3939	0.84166	1.1744	0.7981	0.52264	1.7245	0.95131	0.69218	1.4948	1
1.5095	0.51769	1.9548	0.63406	0.81894	0.59699	1.614	1.629	1.6158	0.53724	1.0014	1
1.9048	0.64485	1.5953	1.265	0.61507	1.2396	1.7173	1.1105	0.70743	0.54809	1.8619	1
0.54634	1.2334	1.6233	1.6413	0.96072	1.7713	0.87656	1.7254	1.1405	0.91275	0.78899	1
0.52691	1.7614	0.51143	0.90033	1.5727	0.62413	1.3841	1.0478	1.3417	1.2149	0.86047	1
1.0466	0.65784	1.6547	1.4502	0.66333	0.54834	1.4355	0.59611	1.7957	0.6344	1.0604	1
0.92474	0.8908	0.61931	0.64547	1.8504	0.66707	1.8089	1.0705	1.8547	1.1784	0.83366	1
0.71647	0.63101	0.74193	0.66383	0.62653	0.59719	1.8423	1.1214	0.55841	0.67288	0.81902	1
1.5579	1.0954	0.67776	1.2412	1.8982	0.7394	1.1697	0.70302	0.6067	1.0401	1.019	1
0.86288	0.57106	0.51668	1.4695	1.0229	0.768	1.561	0.54216	1.2125	0.5969	0.5883	1
1.5026	0.70859	1.052	0.89859	1.7653	0.57051	0.74005	0.58155	0.99113	1.0417	0.67987	1
0.91216	1.8574	0.7825	1.1424	0.70918	0.74206	1.8764	0.81092	0.98481	0.6744	1.9809	1
1.9046	0.72513	0.69318	0.51214	0.6378	0.56075	0.61246	1.1834	1.5621	0.6192	0.63393	1
1.9132	1.9686	1.2049	0.69872	1.035	0.55105	0.65551	1.1435	1.1118	1.9188	0.73582	1
0.52896	1.6863	0.69358	1.3643	0.78247	0.51482	0.56679	1.4013	1.4326	1.5158	1.1951	1
1.2264	0.56784	1.6473	1.8111	1.2148	0.57224	1.0721	1.812	1.8282	1.3992	1.2603	1
1.7468	1.4945	0.82118	0.52752	1.21	0.54554	0.65604	0.69644	1.2068	0.51264	0.86865	1
1.3769	0.59771	0.94845	1.9249	1.0257	0.79777	0.65783	1.0097	1.1271	1.0193	1.1996	1
0.8281	1.792	1.2954	1.0208	1.9487	0.51958	0.73928	1.8713	0.58938	1.6051	0.90749	1
0.57145	1.1178	1.3836	0.62167	1.4087	1.0808	1.6293	1.962	1.8728	1.0522	0.53032	1
0.82638	1.4017	0.68533	0.52821	0.9387	0.53954	0.97427	1.6324	0.67776	0.58485	0.81393	1
0.5892	0.56355	0.64386	0.80368	1.221	1.0357	1.0107	0.58859	1.6489	0.5679	0.57748	1
0.81516	0.609	1.3437	1.9501	0.68973	0.54666	1.2503	0.73078	1.9672	1.3383	1.0489	1
1.552	0.55632	0.94925	1.7641	0.8155	0.59177	0.58869	1.4056	1.5848	1.1753	0.89694	1
1.1375	1.7106	0.99356	0.71094	1.1778	0.50603	0.62129	1.3231	1.7546	1.1484	1.2637	1
1.7415	1.5705	0.597	1.4745	1.0326	0.61022	1.8525	0.67067	1.2293	0.60358	1.4446	1
1.0462	1.9659	0.53903	0.80004	1.7092	0.82997	0.91573	1.185	1.3746	0.82472	0.83983	1
0.7021	0.7518	1.1546	1.3882	0.52581	0.51268	0.78197	1.4579	1.9309	1.1901	1.2171	1
0.54587	0.89428	1.8127	1.9769	0.60882	1.9555	1.2186	1.6288	1.324	0.53522	1.4523	1
1.4176	0.8679	1.4177	0.82247	0.55176	0.75931	1.2025	1.4662	0.61695	0.58384	1.1213	1
1.6945	1.1957	0.99312	1.1063	0.92683	0.63497	0.93168	0.9028	0.71192	1.36	1.5063	1
1.4889	0.50284	1.6735	0.88986	0.50759	0.51087	1.4913	1.7179	0.6973	0.6805	1.8456	1
0.60445	1.1685	0.64119	1.7096	1.4376	1.1142	0.84953	0.6241	0.7262	1.1481	1.1068	1
1.3431	1.111	1.1821	1.553	1.2787	0.92285	1.6867	1.2783	1.95	1.1202	1.7386	1
1.3274	0.97662	0.54176	1.8418	0.72627	0.55195	1.358	1.7197	0.92516	0.87024	0.52139	1
0.8851	1.4698	0.53753	0.5675	1.2061	0.75961	0.55282	1.3409	0.86951	0.54675	0.51166	1
1.5007	0.85492	0.51461	0.70681	1.495	0.68121	1.831	0.73514	1.8728	0.56681	1.4898	1
1.1799	0.71607	0.62621	1.6972	1.5171	1.3211	1.4693	1.4997	0.56086	0.5351	1.0088	1
1.9525	0.65635	1.9047	0.99379	0.7954	1.0669	0.53485	1.2844	0.62039	0.61764	0.54722	1
0.85041	0.92442	0.65565	1.7264	1.5679	0.61602	0.57489	1.1473	1.556	0.64122	0.82768	1
1.7281	1.8879	0.67228	1.1859	0.56334	1.7435	0.66537	1.1958	0.7946	0.91416	0.54432	1
1.3948	1.2398	0.66113	1.9659	1.0476	0.58194	1.6412	1.724	1.3932	0.94039	0.59314	1
1.4118	1.5588	0.51172	1.2387	1.6254	0.86722	0.89781	0.62786	0.64276	0.67931	0.71229	1
1.6056	1.1338	1.3307	0.53561	1.7925	0.56144	0.71038	1.1534	0.55448	0.8835	0.93646	1
1.6533	0.52539	1.5475	0.7702	0.68403	0.70466	0.68465	1.7754	0.87199	1.7697	1.1703	1
1.6889	1.5187	0.92843	1.1247	1.311	1.5331	0.61517	1.4114	1.509	1.0477	1.4737	1
1.1067	1.4312	0.88614	1.94	0.64257	0.90447	0.76864	1.2003	1.7538	0.67706	1.9991	1
0.51754	0.86366	0.77747	0.92977	1.1227	0.62787	0.98037	1.1399	0.62289	0.72941	0.59726	1
1.6373	1.8923	0.89851	1.434	1.2232	0.68679	1.3525	0.99253	1.5474	0.71641	0.95666	1
0.96632	0.53886	0.67387	1.3859	1.8187	1.1934	1.2697	1.138	0.52748	0.88771	0.50461	1
0.80768	0.64942	1.0794	1.4652	0.50272	1.4218	0.81274	0.5185	1.1771	0.58168	0.72567	1
1.1264	0.86809	0.82566	0.56215	1.6327	0.76576	0.90022	1.9544	0.60691	0.75296	0.96187	1
0.92368	1.0123	0.62451	0.58148	1.5554	0.50767	0.68795	0.88336	0.89636	1.2519	0.55695	1
1.1221	0.76885	1.7837	1.4676	1.6843	0.50348	1.5141	1.5185	1.0612	1.5438	0.62475	1
1.489	0.57737	0.50597	1.0405	0.67125	0.97937	0.54103	1.2127	0.97731	0.63164	1.6782	1
0.62447	1.0848	1.1083	0.63321	1.8851	0.65254	0.50541	1.7484	0.80013	0.81147	1.1008	1
1.1087	0.87577	1.5662	1.9705	0.51779	1.1174	0.83542	0.66622	0.85784	0.57309	0.59341	1
1.0765	1.9453	1.6899	0.78964	1.5161	0.52848	1.1148	1.7733	0.88388	0.54465	0.51737	1
0.7587	0.75084	1.3291	1.5126	0.8184	0.58685	0.63889	1.6781	1.3772	1.5686	0.55435	1
0.81725	1.6141	1.0347	0.80889	1.7063	0.62599	1.727	0.59728	0.77775	0.652	0.87012	1
1.3801	1.7545	1.7532	0.66371	0.85824	0.58901	0.84317	0.75779	0.98174	0.71124	1.2198	1
1.3666	0.72631	0.63993	0.78275	1.3067	0.6034	1.0792	1.2814	0.7944	0.99541	1.6407	1
1.655	0.58305	1.4366	0.87592	1.0682	0.82583	1.16	1.1728	0.59114	0.58522	0.90695	1
1.4141	0.69469	1.4345	1.5006	0.81247	0.93747	0.74631	1.9545	1.8375	0.58517	1.0236	1
1.5282	1.1252	0.77974	1.6135	0.67715	0.50407	0.75664	1.4419	1.8464	0.71833	1.4141	1
1.4801	0.85941	0.65582	0.71516	1.5221	0.75538	0.71492	1.0483	0.52018	0.54599	1.8427	1
1.4094	0.77035	0.88083	0.86873	0.97306	0.53712	0.57001	0.64877	1.0788	0.59131	0.96197	1
1.7338	0.61887	0.70693	0.79263	1.1053	0.67773	0.59453	1.3271	0.52253	0.5398	1.9268	1
1.5959	0.83707	1.221	0.52855	0.79817	0.85233	0.61883	0.91031	1.2698	0.99648	1.0789	1
0.56374	1.2	0.59267	1.4428	0.50497	0.72434	1.0583	0.78368	1.4423	0.79319	0.5578	1
0.56428	0.53331	1.1759	0.55766	0.5374	0.91619	1.1845	1.6929	1.9043	0.59056	0.6251	1
1.8767	0.73542	0.58216	1.9321	0.75481	0.54159	0.65287	1.4066	0.94429	0.59226	0.94949	1
1.6963	0.55018	0.96099	0.83357	0.54043	1.3346	1.5526	0.77304	0.5049	0.58705	1.3792	1
0.85948	1.1549	1.6936	0.57295	1.915	0.99714	0.89628	0.68084	0.61658	0.63543	1.0764	1
1.8255	0.75833	0.57022	0.66801	1.2038	0.77728	1.1122	1.7216	0.80756	0.52098	1.2661	1
0.87663	0.94078	0.67939	1.558	0.51619	0.5505	1.3285	1.5382	1.891	0.52665	0.79277	1
0.74832	0.80762	1.6644	0.79679	0.74143	0.76004	0.60311	1.0014	0.69926	0.64067	1.8809	1
1.194	0.84476	0.64949	0.99431	0.65117	0.60019	0.70459	1.4584	1.7184	0.68186	0.94465	1
1.9098	1.1103	0.55557	0.60783	1.2473	0.75851	0.55989	1.895	0.59123	1.1562	1.1313	1
1.6991	1.2918	0.59629	0.57138	0.81431	0.7748	1.1004	1.4152	0.93842	0.54954	0.7443	1
0.87323	1.5314	1.6818	0.62108	0.71209	0.60439	0.56654	1.2524	1.0406	0.98961	0.77458	1
0.67478	1.682	0.95453	0.88889	1.0406	0.58557	0.50332	1.5475	1.9762	0.65257	1.0773	1
1.1571	0.79446	0.54304	1.1825	1.3269	0.63088	0.73361	1.5965	1.8426	0.60073	0.5178	1
0.92189	1.6964	0.75029	1.907	1.6121	0.61633	1.6093	0.90137	0.91219	0.64315	1.7145	1
0.66013	1.9448	1.3386	1.5476	0.89143	0.55352	1.0175	1.5525	1.6885	0.63666	0.81787	1
1.4733	1.2299	0.78027	1.9371	0.82364	0.98232	1.9941	0.64991	1.265	0.66073	0.94028	1
0.52988	1.4618	1.2518	0.58823	0.63086	0.89766	1.4879	1.8219	1.3653	1.1282	0.73819	1
0.72271	1.0213	0.82976	1.8296	0.64032	0.53281	0.70467	0.65628	1.0253	0.8214	0.79507	1
0.63152	0.67052	0.59806	0.85911	1.9012	1.1731	0.88673	1.5251	0.60768	0.54126	1.0784	1
0.59112	1.0792	0.60111	0.81155	1.6881	0.61587	1.5294	0.92108	1.514	0.62603	0.55631	1
1.1866	1.72	0.98539	0.69163	0.55873	0.80765	1.6247	1.8931	1.585	0.55375	1.2651	1
1.3445	0.57943	0.53203	1.7964	0.67422	1.3595	0.87763	0.59513	0.53729	0.53274	1.6072	1
0.58878	0.56859	0.74974	1.1185	0.50979	0.73786	1.0885	1.2504	1.4516	0.61215	0.54673	1
1.0644	0.66641	0.68407	1.06	0.55801	0.59433	0.93729	1.7022	1.2151	0.55202	0.86364	1
0.91326	0.66675	0.95989	1.3394	0.85475	1.2643	1.6976	0.96168	1.1457	0.65333	0.80422	1
0.51534	0.91818	0.57286	1.7056	0.50812	1.748	0.66821	0.61531	1.4744	0.64723	1.4521	1
0.69549	1.3772	0.52456	0.90812	1.109	0.9418	0.89043	1.1809	1.9567	1.0915	0.55942	1
1.9657	1.0307	1.1474	0.65787	0.74441	0.55166	0.66348	1.1058	1.1255	1.5326	0.70362	1
0.64069	0.52771	0.58825	0.85763	0.89462	0.51592	0.53732	0.86868	1.9385	0.66861	0.81487	1
1.5528	1.5132	0.85361	0.79717	1.7716	0.54338	1.9204	1.4656	0.51496	1.0581	1.2428	1
1.9851	1.4797	1.7402	1.9872	1.2931	1.0292	0.64398	0.78633	1.874	0.69924	1.2379	1
1.4184	0.59473	1.2147	1.4569	0.78034	0.63455	1.1276	0.83667	0.82434	0.5654	1.6931	1
1.4692	0.7105	0.52093	1.2557	0.74304	0.86757	0.90949	0.96034	1.4617	0.56233	1.1246	1
1.1487	0.59073	1.2137	1.4759	0.55958	0.94296	0.807	1.6877	0.69409	0.67168	0.97727	1
1.1083	1.6611	1.3471	1.6754	0.86579	0.62681	1.3613	1.9584	1.5266	0.58835	1.6955	1
1.4826	0.58038	0.66316	0.9029	1.4507	0.58489	0.80738	1.6682	1.834	1.4486	0.5575	1
0.96827	1.8722	0.94803	1.6584	1.8814	0.78129	0.69562	0.76106	0.61066	0.56997	1.4124	1
0.72129	1.1548	0.56888	1.4312	0.7	1.6199	0.61363	1.6451	0.86645	1.299	0.76579	1
1.9867	0.51078	0.91554	0.76008	1.3105	0.6358	0.62939	0.63663	1.8783	1.8206	0.62504	1
1.2501	1.4274	0.51246	0.89808	0.84136	0.54344	0.75955	1.8515	1.5783	0.79956	1.343	1
1.71	1.0931	0.8704	1.2017	0.84198	1.6303	0.57788	1.8025	1.264	0.89167	0.8444	1
1.176	1.2273	0.75351	1.1963	1.7994	0.87373	0.63479	0.61188	0.65946	0.58701	0.63991	1
1.673	1.5031	0.55149	0.65217	1.1411	0.97916	0.96733	1.1725	1.7871	0.72227	1.2395	1
1.9162	1.5626	1.5097	0.67744	0.57868	0.96127	0.70774	0.9918	0.95596	0.57917	0.5049	1
0.86919	0.79423	0.55875	1.4683	0.92519	0.70517	1.1633	1.446	0.52618	0.60336	1.0278	1
1.5439	0.96366	0.69828	1.2808	0.73942	1.0559	0.70714	0.56485	1.6653	0.81716	0.69206	1
0.50767	1.1198	1.0581	1.4999	0.77166	0.77468	0.93252	1.0207	0.5443	0.52888	0.8961	1
0.63667	0.7311	1.0393	1.0047	1.4173	0.71706	0.55987	1.9873	0.98195	0.51894	1.6771	1
1.3375	1.8639	1.1199	0.8501	0.79158	0.60374	1.9316	0.77371	1.6953	1.0975	0.57509	1
1.2737	0.83996	0.52439	1.4023	1.1379	0.88465	0.7542	1.5784	0.63384	0.53265	1.8623	1
0.59666	0.65607	0.50554	0.86719	1.5466	0.65621	0.68724	0.80365	1.5714	0.74738	0.80636	1
1.3299	1.7669	0.56193	1.1173	0.78495	0.59684	0.62498	0.54855	1.0711	0.94057	0.84742	1
0.71273	1.6434	0.55549	0.56299	1.9761	0.78984	0.57302	1.1177	1.2135	0.5465	1.515	1
1.0153	0.51356	1.1608	1.9853	0.64518	0.51269	0.55734	1.9171	1.6151	1.9615	0.95684	1
1.9688	1.1044	1.6018	0.90666	1.5797	0.8122	0.5093	1.1237	1.7984	0.8473	0.78439	1
1.0428	0.57897	1.9429	1.7258	0.84337	0.65725	1.6466	1.3789	1.6255	0.78365	0.57213	1
1.4615	0.56462	1.8266	0.92705	0.68161	0.71284	1.0128	0.89198	0.73803	0.72283	1.2912	1
1.071	1.3172	1.108	1.5085	1.3476	0.59379	1.2129	1.4756	1.2159	0.5684	1.3763	1
1.1299	1.9042	0.58692	1.6129	0.6096	0.64867	1.4855	0.68198	1.3095	0.75562	0.66749	1
1.4495	0.88335	1.093	0.67399	1.7539	0.97969	0.77758	1.6096	1.2324	0.82794	1.313	1
0.77619	1.2777	0.56976	1.5564	0.62466	0.73048	1.2035	1.9415	0.95378	0.68057	0.98973	1
0.64497	0.58491	1.5986	1.961	1.925	0.92791	0.65309	1.9108	1.5098	0.97668	1.4309	1
0.79759	0.88549	0.5711	0.57474	0.69461	1.4257	0.84676	1.5194	1.2977	0.52348	0.76209	1
1.3533	1.5773	1.4622	1.8652	0.95184	1.0355	0.62854	1.1906	0.76774	0.58325	0.58414	1
0.97816	0.52928	1.5898	1.2362	0.53822	0.52231	0.73352	0.66631	0.66734	0.56384	0.93958	1
0.57227	0.84993	1.5041	0.62631	1.7382	1.5498	0.51303	1.1687	0.87113	0.67793	0.844	1
1.8898	0.6771	0.65854	1.1667	0.82107	0.51218	0.83082	1.3799	1.0728	1.559	1.313	1
0.80992	1.0788	1.2792	1.6571	1.5083	1.3279	1.1659	1.732	1.2989	0.68716	0.54505	1
1.1202	0.69973	1.3093	1.4143	0.72364	0.95326	0.51882	1.3552	1.7694	0.91618	1.4444	1
1.542	0.56056	0.70667	1.9866	1.4139	0.85327	0.6189	0.56284	0.56583	0.62571	0.52524	1
0.62355	1.0952	1.6192	1.4469	0.67335	0.5964	1.2605	1.7502	1.8937	0.84727	1.8186	1
0.61913	1.1905	0.5862	0.52589	0.77121	0.92574	0.72259	1.7194	1.8205	0.64068	0.64109	1
0.83099	0.80856	1.1346	1.0043	1.6036	0.80802	1.1489	1.7393	0.91711	1.1312	0.64557	1
0.65358	0.5587	0.7303	1.8001	1.0468	0.54528	0.53496	1.7865	1.1732	1.4788	0.55695	1
1.8614	0.70049	1.9552	1.8954	0.58431	0.99419	0.76231	1.4421	0.53401	0.58451	1.7475	1
1.0097	1.4273	0.66316	1.7203	1.5635	0.5295	0.63856	1.9175	0.75369	0.51763	1.5223	1
1.2127	1.5215	1.4306	1.7133	0.91017	1.0706	0.61818	1.0057	0.58399	0.6827	0.62886	1
1.7901	0.61422	0.60983	1.694	1.1213	1.5716	0.57066	0.95135	1.6321	0.64885	0.60283	1
0.89337	1.1425	1.3903	0.96364	0.56577	0.69693	1.0191	1.9047	0.87991	0.75157	0.90125	1
0.57617	0.67676	1.2092	0.93411	1.1573	1.169	0.51764	1.0872	1.4321	0.5899	0.53111	1
0.60644	1.0644	0.68545	1.931	1.7462	0.54431	1.743	0.82384	0.55056	0.90615	1.9538	1
1.1123	0.59979	0.92618	0.72771	1.3388	0.85193	1.133	1.0438	1.0472	0.6211	0.64943	1
0.76431	1.861	0.6287	0.96273	0.69908	0.50451	1.0925	0.83585	0.95307	0.50899	1.1837	1
0.766	1.3452	0.73802	0.69453	1.8096	1.6989	0.51492	0.84769	0.80078	0.5818	0.5932	1
1.7242	1.0532	0.89755	1.9574	0.56712	0.5152	1.2565	0.63034	1.8617	0.61992	0.53104	1
0.92223	1.4748	0.60148	1.6295	1.7592	0.55765	0.80993	1.1664	1.2195	1.5681	0.58612	1
1.6431	0.6144	0.83314	1.6235	1.259	0.73809	0.50842	0.71932	0.56876	0.54854	1.0419	1
1.3402	1.6673	1.0991	0.61165	1.8713	0.58577	0.67561	1.1072	0.63259	0.74593	1.1139	1
1.3299	1.0734	1.2784	0.74115	1.3716	0.7518	0.64168	1.1972	0.77544	0.7305	1.3555	1
1.0704	0.71288	1.1687	0.6181	0.66392	1.7026	1.6436	1.6323	0.86978	0.52504	1.0799	1
0.94198	1.8798	0.53261	0.69779	1.0733	0.99969	1.4601	1.5349	1.87	0.58196	0.57159	1
1.183	0.61564	1.5209	1.4546	0.60082	1.4003	0.88299	0.60708	0.86592	0.99692	0.94092	1
0.55027	0.56674	0.78528	0.7956	1.5647	0.79153	0.82611	0.87963	0.57492	0.54346	1.8038	1
0.65988	0.56834	0.9579	1.0507	1.7888	1.9898	0.63151	0.58107	0.54688	0.52806	0.82184	1
0.71743	1.1227	0.53324	1.1513	0.84538	0.5314	1.2257	0.59062	1.193	0.85203	1.0873	1
1.5379	0.81491	1.3545	1.7641	1.0122	0.53932	1.6167	1.3823	1.1886	0.67654	1.0659	1
0.76612	1.5592	1.2758	0.95168	1.1572	0.9235	1.2259	1.358	1.7779	0.52278	1.3249	1
1.6522	0.97058	0.55023	1.6211	1.1748	0.68669	1.0253	1.6501	0.56465	1.1014	1.1061	1
0.96672	0.52857	1.1015	0.99103	0.72383	1.7955	0.52002	0.92516	0.68977	0.51625	1.2302	1
1.2965	0.83207	0.58635	0.7069	1.0241	1.055	1.0027	0.78116	0.85916	0.54017	0.57716	1
0.54105	0.79557	1.0237	1.9663	0.72306	0.74689	0.52399	0.97929	0.84586	1.0209	0.6354	1
1.1701	1.275	0.58393	1.0032	1.155	1.0674	0.84886	1.8749	0.60752	0.60673	0.70745	1
0.86907	1.6704	0.53037	0.52955	1.5766	0.53397	1.7751	0.5775	1.2711	0.6739	0.5161	1
1.4688	0.63332	0.64488	1.7491	0.65633	0.54987	0.60083	0.64555	1.8761	0.55739	1.8409	1
1.8049	1.9462	0.54399	1.153	1.0129	0.72846	0.8253	1.7247	1.7521	0.95097	1.096	1
1.6487	0.83297	1.2704	0.6172	1.2783	0.53828	0.59145	0.53006	1.5956	1.5918	0.63602	1
0.82991	0.6602	1.0408	1.3938	1.1234	0.59372	0.54879	1.1555	1.689	0.66252	1.5535	1
1.08	0.69179	1.3605	0.50853	1.6805	0.69165	0.58369	0.61982	0.96554	0.6622	0.55476	1
1.4502	1.3264	0.64123	0.75217	0.89545	1.1668	0.73407	0.7496	1.3926	0.57517	1.0163	1
0.87817	0.76773	1.979	1.9423	0.70104	0.59427	0.54579	1.3285	0.61386	0.55618	1.1999	1
0.99927	1.3523	0.51787	1.9392	0.97593	0.71825	1.295	1.3999	1.0131	0.72597	1.4186	1
0.53421	1.6101	0.61022	0.56427	1.0499	0.5209	0.69722	1.1872	0.85417	1.3023	1.0158	1
1.6063	1.6566	1.4146	1.1584	0.91845	0.71126	0.53186	0.95371	1.8853	0.82911	0.56085	1
[truncated: 19,557 more rows]
