# Supplementary material for: Bacterial Adherence and Dwelling Probability: Two Drivers of Early Alveolar Infection by Streptococcus pneumoniae Identified in Multi-Level Mathematical Modeling
Source: Front Cell Infect Microbiol. 2018 May 15;8:159. doi: 10.3389/fcimb.2018.00159 (PMC5962665; doi:10.3389/fcimb.2018.00159)
Supplement: Supplementary file 1 [file Data_Sheet_1.ZIP › Code/solsARcelAdh.csv]

1.2862	0.76198	1.1493	1.6462	1.7218	0.51405	0.65284	1.3709	1.9788	0.55143	1.4957	1
1.1382	1.7396	0.5199	1.2203	1.065	0.59861	0.96635	1.5035	0.69065	0.73262	0.5364	1
1.8817	0.66818	1.11	0.51003	1.2032	1.0006	1.258	1.5406	0.80413	0.75029	0.58329	1
1.1751	0.57397	0.88896	0.99944	1.2847	0.67226	0.88302	0.64774	0.98836	0.63998	0.55156	1
1.2635	0.50116	1.7071	1.8442	1.4705	0.97603	0.60934	1.9014	0.84193	0.94682	1.5824	1
1.8193	1.1038	1.1247	1.3186	0.54885	0.77736	0.83078	0.68235	1.5395	0.5588	0.7222	1
1.5117	0.97827	0.64175	1.5859	1.4896	0.50982	1.4393	1.3631	1.2163	1.3449	0.73263	1
0.51562	1.0448	1.0119	1.1707	0.67209	0.85393	0.6245	1.3319	1.2017	0.57777	1.8251	1
0.54299	0.50269	0.80578	0.75423	1.0112	0.51007	0.72322	1.8006	1.277	0.91806	0.74304	1
1.7196	1.9832	0.92458	1.4137	0.62802	0.59653	1.1166	1.1142	1.0931	0.58164	1.1564	1
0.54654	1.1106	1.2415	1.3118	1.0868	0.59728	1.0329	0.6104	1.336	0.71223	1.2787	1
1.4033	1.3464	1.3675	0.58395	0.85728	0.5499	1.8836	1.0837	1.0109	0.71168	0.78367	1
1.0015	1.9282	0.71514	0.73411	0.696	0.52265	0.73676	1.9149	1.0196	1.0007	1.242	1
1.1435	1.8121	0.78842	1.8785	1.5975	0.5178	0.57113	1.6057	1.9672	0.79716	1.7767	1
1.2904	0.75898	1.1517	1.4208	0.75489	1.0533	1.0273	1.1558	0.55986	1.1894	1.2813	1
0.66857	1.4245	0.74141	1.0934	1.9855	1.1332	0.85134	0.86473	0.73422	0.54663	1.2673	1
1.4908	0.89547	1.4401	0.78805	1.0472	0.8387	0.53082	0.81301	0.89029	0.52344	0.9545	1
0.54321	1.2384	0.8376	1.701	1.7026	0.55797	1.1613	0.6702	1.9645	1.4524	0.64395	1
1.2247	0.53505	0.79553	1.8314	1.9321	1.4596	0.53768	0.92002	1.3744	1.0103	0.8781	1
0.7602	1.0905	1.3923	1.6338	0.55476	0.73985	0.64822	1.8783	0.50133	0.59941	0.56901	1
1.2165	1.2224	1.5456	1.7068	0.65603	0.8634	0.57481	0.58652	1.6571	1.1929	0.7152	1
0.92654	0.65053	1.4038	0.76127	1.7723	0.60573	1.7342	0.86573	0.55203	0.65608	0.64822	1
1.5797	1.4917	0.57082	1.1575	1.8448	0.72854	0.58915	1.2046	0.63811	0.57506	1.6798	1
1.5383	0.7934	0.91001	1.0393	0.88248	0.69327	1.0541	1.1829	0.99959	0.62665	0.5831	1
1.5308	1.784	0.66663	1.1122	0.65222	0.61894	0.66877	0.79102	1.3413	0.75779	0.96823	1
1.7944	0.55327	0.82864	1.803	1.1126	0.54903	0.53681	1.0015	0.60788	0.62099	0.77279	1
0.76026	1.4447	0.53195	1.8706	1.4411	0.72225	1.016	0.53424	1.6528	1.1841	0.7706	1
0.59433	0.70531	0.74466	0.76625	1.824	1.8538	0.8084	1.2329	1.3573	0.73753	1.1113	1
1.0623	0.84333	0.52988	1.0969	1.7121	0.57476	0.95027	0.68793	0.91172	0.7365	0.63888	1
1.3713	1.2922	0.50321	0.78607	0.57887	1.6753	0.64485	1.7071	1.2878	0.54355	0.60587	1
1.3887	1.1034	1.3445	1.1031	1.2769	0.51181	0.79866	1.0116	0.60007	0.80553	1.0525	1
0.84604	1.0926	1.6075	1.1902	1.1229	1.0112	1.3061	1.892	1.6702	0.61159	1.0813	1
0.54161	0.81633	1.5553	0.69761	0.99579	0.6941	0.86825	1.4708	0.61442	0.50373	0.99239	1
1.2215	0.5197	1.4482	1.7222	1.4201	0.58455	0.54885	1.6912	1.9134	0.51645	1.2747	1
1.2006	0.60723	0.58199	0.61304	1.2543	1.6938	0.96213	1.0233	0.83086	0.5395	1.0313	1
1.1158	1.2349	0.56878	1.6846	1.8229	0.99341	1.0699	0.58028	1.445	0.51438	1.1673	1
1.1427	0.95722	1.1857	1.5819	1.7304	0.56714	1.0351	1.5201	1.6775	0.68948	1.7636	1
0.79761	1.5653	0.8816	1.1366	0.83849	0.53027	0.78712	1.7635	1.7935	0.94777	0.64416	1
0.82645	1.3866	0.96692	0.78143	0.9267	0.70846	0.73917	1.5129	1.4829	0.63121	1.2162	1
1.6989	1.304	0.73086	1.9949	0.99413	0.6196	0.82869	1.4921	0.7193	0.50761	0.57353	1
0.69911	1.9919	0.67429	0.50863	0.75622	0.63689	0.62644	0.58319	1.8009	0.51019	0.80118	1
0.93693	0.98018	0.89981	1.4485	0.71217	0.62489	1.8587	0.84214	1.1269	0.76051	0.96696	1
0.83391	0.70328	1.0918	0.71708	0.89984	0.51577	0.54678	1.5181	0.70354	0.51251	0.53189	1
1.5531	0.50287	1.6341	1.3992	0.51693	0.66487	0.50304	1.9063	1.783	0.5346	0.57011	1
1.4096	0.61711	1.9712	0.57162	1.8896	1.3697	0.53881	1.6941	0.62596	0.50248	0.70307	1
1.6581	1.3107	0.51775	0.5556	0.72732	0.81707	0.93292	0.80451	0.80156	1.1356	1.2276	1
0.85869	1.4093	0.65308	0.98886	1.9255	0.54922	0.7691	1.0978	0.71637	1.9696	1.5785	1
1.2466	0.51792	1.2738	0.80618	1.2621	0.69064	1.6095	1.7745	0.80749	0.55691	0.62198	1
0.74803	0.99422	0.50481	0.67766	1.8585	0.80002	0.60794	1.5396	0.90052	0.54352	1.487	1
1.038	1.8829	1.726	0.83551	1.7479	0.92052	0.60588	1.8036	0.63004	0.90586	1.636	1
0.67834	0.75412	1.8818	1.6286	0.84322	0.51622	0.56711	0.98496	1.8049	0.7406	0.98704	1
1.404	0.7638	0.60087	1.2746	0.67917	0.99585	1.3507	1.9463	0.56338	0.57935	0.7982	1
1.6706	0.78703	1.0761	0.70314	0.74426	0.74409	0.53462	0.71604	1.9452	1.0004	0.71341	1
1.2931	1.4975	0.6387	1.5259	0.53418	0.61711	0.62967	1.3036	1.0316	0.74857	0.51919	1
0.88056	0.96983	1.3655	0.76847	1.0699	0.6847	0.85368	1.4717	0.90501	1.1906	1.9655	1
0.74306	1.6442	1.949	1.7957	0.59773	1.3767	0.73213	0.72009	1.3192	0.56209	0.50519	1
1.0044	0.65456	0.59394	0.76005	0.87231	0.55194	1.4462	0.98119	0.69497	0.61142	1.224	1
0.85959	1.1901	1.2737	1.1015	1.2289	1.0459	0.60728	1.8378	1.5474	0.52114	0.64001	1
1.9735	1.7484	1.0799	1.6704	0.65669	0.82472	1.8996	0.54826	0.6601	0.64735	1.2401	1
0.99362	1.0014	1.3842	0.58838	1.0583	0.8261	1.3778	0.70543	1.2128	0.52538	0.92731	1
0.57574	0.69563	0.88354	0.64077	0.58511	0.5445	0.69897	1.8526	1.0262	0.80162	0.73248	1
1.9435	0.85005	1.8701	0.57579	1.249	0.7632	0.63999	0.89069	0.65806	1.0342	1.2769	1
0.56824	1.7704	1.533	0.56193	0.5109	0.88793	0.85662	0.80563	1.557	1.5837	0.99003	1
1.2717	1.6854	1.7338	1.2299	0.68179	1.1042	1.7279	0.69296	1.1978	0.69581	0.5554	1
1.5598	0.80565	0.56725	1.3508	1.6818	0.56617	0.77103	1.9704	0.91298	0.62918	0.8682	1
0.61658	1.7357	0.67432	0.51887	1.2722	0.59351	0.73442	1.2794	1.4244	0.50688	1.1641	1
1.2888	1.4884	1.2102	1.7031	0.50632	0.52892	0.50556	1.0736	1.2229	0.79689	1.1126	1
0.57647	1.2646	0.65967	0.74402	1.4455	0.6459	0.87154	0.99359	1.8024	0.63998	1.4626	1
1.7798	0.51355	1.6475	0.91786	1.9292	0.53733	1.5469	0.75633	1.6699	0.55249	0.84056	1
0.70788	1.4254	0.761	1.5045	1.4444	0.52252	0.63987	1.5681	1.0582	0.68816	0.6777	1
1.7734	1.0348	0.50719	1.2323	0.9612	1.7315	0.6042	0.70768	1.2827	0.6207	0.52186	1
1.1463	1.5695	0.99128	1.4113	0.61232	0.81229	1.4416	0.81206	1.195	0.60104	0.58397	1
1.4713	1.5237	1.0562	0.71091	0.58325	0.50982	0.70708	1.5433	1.1203	0.80749	1.7086	1
1.7081	1.5093	0.99512	1.3332	0.64244	0.55569	0.7592	1.589	0.86241	0.50049	1.5222	1
1.5505	1.8817	0.61451	1.7558	1.5585	0.84937	0.83105	1.0497	1.2232	0.81087	1.8157	1
1.7261	1.701	0.91971	1.4533	1.1172	1.6421	0.91717	1.2393	1.9074	0.51785	0.5203	1
1.001	1.5638	0.5588	0.89407	0.64151	1.9553	0.97272	1.3789	1.8077	0.72143	0.63001	1
0.5683	1.1483	0.56677	1.3975	0.91059	0.52072	0.54755	1.1281	1.2923	0.77638	0.50523	1
0.92211	1.8168	1.2892	0.72622	1.7953	0.599	1.8353	0.88955	1.3727	0.52848	0.64063	1
1.2319	0.59952	0.55627	0.55313	1.3948	0.65565	1.7593	1.3804	1.8019	0.55087	0.5765	1
1.2155	0.52983	0.66557	0.66525	0.55226	0.62615	0.50807	1.9043	1.0745	0.63249	1.7597	1
1.746	0.65592	1.068	1.0199	1.3966	0.89008	0.92151	1.8865	0.66022	0.85005	0.6097	1
0.65447	1.4882	1.2355	0.50505	1.0266	0.64685	0.72789	1.4289	1.4366	0.69534	1.4966	1
1.0553	1.1044	0.55151	0.69917	1.6057	0.75466	0.61749	0.68329	1.8971	0.86513	1.1755	1
1.5435	1.5401	0.59853	0.8234	0.5189	0.56237	0.85368	0.71069	1.0579	0.57524	0.93009	1
0.63407	1.2151	0.66545	0.54756	0.88339	0.51891	0.57301	0.96603	1.1311	0.78936	0.58271	1
0.72266	0.87225	1.7724	0.84126	0.51693	1.3275	0.91987	1.6225	0.98545	0.51186	1.7031	1
0.54568	0.58297	1.6767	0.6106	0.63977	0.70616	0.53508	1.9641	0.96149	0.54604	0.65886	1
0.51296	1.2805	0.53434	1.5896	0.53814	1.5787	1.2614	1.303	1.4298	0.61855	0.74304	1
1.284	0.89869	1.5746	0.62003	0.65208	0.78752	0.52111	1.1405	1.9513	0.69051	1.1856	1
0.66744	0.72584	0.54871	1.7826	0.5855	0.81502	0.85876	0.99933	0.5449	0.53165	0.7481	1
0.64979	1.27	1.0332	0.71947	0.70865	1.4832	0.9873	0.64462	0.59321	0.93491	0.68229	1
0.83355	0.67617	1.243	1.3069	0.98464	0.95352	0.69235	1.7798	0.72814	0.62512	1.7447	1
1.1905	1.8028	0.83082	1.7561	1.1546	0.69734	0.55977	1.6566	1.1525	1.4584	0.67603	1
1.7222	0.74079	0.60981	1.1924	0.7698	0.52763	1.0832	0.56885	1.0774	0.58413	1.1477	1
1.2763	0.67609	1.6758	1.7935	0.53035	1.7814	0.5744	1.8334	1.4818	0.63266	1.5902	1
1.243	0.73948	0.94109	0.78011	0.54391	0.53608	0.64383	1.5551	1.5728	0.51635	0.84776	1
1.1913	1.6914	0.934	1.0967	1.5926	0.63146	0.66824	1.1222	1.402	1.0218	1.5326	1
1.4273	1.4639	0.52386	1.7726	1.4415	0.54034	0.73806	1.593	1.0944	0.58224	0.57505	1
1.6339	0.52738	1.357	1.9456	0.58377	0.67293	0.57396	1.3766	0.91835	0.54809	0.72059	1
0.6936	1.2754	0.61561	0.64306	0.9393	1.0064	1.2327	1.3775	1.3369	0.61925	0.60004	1
0.82055	1.0502	0.91848	0.81368	1.0686	0.53389	0.73087	1.5062	1.0573	1.3087	1.7781	1
0.72272	0.59627	0.57182	1.4361	1.0538	1.2398	0.50481	1.9997	0.93583	1.1973	1.6803	1
0.65207	1.8577	0.62073	0.52645	1.1497	0.58641	1.0517	1.897	0.76426	1.1257	0.53928	1
0.57927	1.8103	0.81777	0.76514	0.65254	0.75121	0.92347	0.80469	0.99954	0.51011	1.9805	1
1.1315	1.1638	0.53086	0.61794	1.6207	0.73592	0.60688	1.2559	0.96802	0.60564	0.68726	1
0.89184	0.6051	0.55793	1.1997	0.75873	0.52975	1.2815	1.2584	1.0776	0.86798	0.64345	1
1.8243	0.62651	1.5406	0.8622	1.1027	0.67121	0.57833	1.0144	0.63131	0.57964	0.60882	1
1.6323	0.60679	0.51913	1.5027	0.77931	0.54725	0.60843	1.2097	0.61255	1.0093	1.6802	1
0.70986	0.55226	1.2934	1.8212	1.9923	1.7683	0.87529	0.54745	1.3937	0.59685	0.71534	1
1.1276	1.4755	1.682	1.8944	0.76103	1.59	1.3666	0.61511	0.76684	0.62357	0.58307	1
0.54366	0.53046	0.54661	0.88201	1.6055	0.62372	1.5903	0.58022	1.6392	0.73043	1.3901	1
0.79627	0.81727	0.65308	1.7846	1.2994	1.0018	1.1662	0.81578	0.80664	0.84843	1.3886	1
0.56103	1.0135	1.7547	1.5299	1.6838	0.72471	0.61488	1.9741	1.4937	1.1859	1.2855	1
1.752	0.69546	0.53171	0.59551	0.99583	0.50251	0.71623	1.5955	0.90414	0.73625	0.89859	1
1.5464	1.114	0.57155	0.98991	0.76589	0.72408	0.87562	1.0801	1.1574	0.81824	0.50624	1
1.1598	1.1775	1.3007	1.8707	1.6877	0.54256	0.67442	1.6127	1.4933	0.93962	0.76374	1
1.4114	0.64412	1.8203	0.64223	1.2331	0.51837	1.7558	0.69351	0.63835	0.55145	1.0796	1
0.64399	1.8627	0.51738	1.3778	1.1615	0.99491	0.54653	0.68675	0.99402	0.78267	0.54185	1
1.0282	1.2415	0.77984	0.66032	1.0109	0.69803	0.67477	1.7706	1.0441	0.73101	0.87265	1
1.0352	0.53304	0.60613	0.88261	0.77981	0.74175	1.7604	1.4801	0.82819	0.85647	0.64369	1
1.9266	1.2446	0.53863	0.57138	1.7627	1.0654	0.7527	0.68568	0.51368	0.76461	0.84294	1
0.79001	0.51909	1.2648	1.315	1.7471	0.85156	0.78401	0.94318	1.7809	0.5636	0.8383	1
1.3138	1.252	1.7528	0.73323	0.76079	0.51204	0.53393	1.1941	0.57846	0.94672	0.56557	1
0.97873	1.4803	1.2278	1.6426	1.721	0.73696	0.65227	0.59645	0.65327	0.84903	0.60711	1
1.4518	0.65785	0.5238	1.7386	0.64507	1.4728	0.84694	0.63366	0.76709	0.60016	0.62777	1
0.98525	0.7924	1.4874	0.74597	0.86732	1.5725	0.71601	0.77711	1.2033	0.51182	1.437	1
0.57212	0.65198	1.0743	0.55781	0.53901	0.51662	0.95613	0.9786	1.8584	0.523	0.69938	1
1.0521	1.1228	0.83927	1.9668	0.6782	1.7123	0.57459	1.6188	0.87197	0.67715	1.5454	1
0.58579	0.52289	1.5233	0.5461	0.64476	1.2883	1.1124	0.80497	0.83233	0.58397	1.3697	1
1.6157	1.0306	0.54899	0.81578	1.2795	0.56405	1.7842	0.69636	0.68693	0.61818	0.50406	1
0.53503	1.0779	0.79754	0.51583	1.8366	0.52023	0.72913	1.3263	1.0689	1.2735	0.66163	1
0.78954	0.8854	0.51061	1.1288	0.63205	1.3525	0.55095	1.397	1.2755	1.0376	0.71353	1
1.9043	1.3559	0.88676	1.2786	0.63971	0.75848	1.25	1.7376	1.9449	0.586	1.6453	1
1.886	1.1962	0.85936	0.83138	0.66773	0.56565	0.65099	1.0647	0.6732	0.50204	1.3946	1
0.52633	1.171	1.1069	0.63319	1.2959	0.72203	1.0158	1.7025	1.0395	1.7161	1.4808	1
0.83476	1.3565	0.54082	1.4434	1.184	0.85664	1.0427	1.6932	0.82133	0.58114	0.66979	1
0.66895	0.8565	0.77366	1.7686	1.2532	0.58832	0.55648	1.53	1.4282	1.2356	0.53779	1
1.0121	0.65887	0.63465	0.52279	1.4938	0.70133	0.81347	1.4235	1.7875	0.56999	1.5166	1
1.7573	1.1159	0.58721	0.89115	1.2976	0.70824	0.75297	1.7026	0.54561	1.6798	0.51982	1
1.1532	1.4814	0.63571	0.54177	1.3623	0.89976	0.50616	1.4596	0.62468	0.86002	0.68775	1
1.9994	1.2699	1.9675	0.64817	0.59392	0.65661	0.54317	0.60076	0.86164	0.57883	1.5762	1
0.66998	1.395	0.61799	0.71344	1.4452	0.50479	1.0174	0.57645	1.2687	1.1417	1.0721	1
1.6106	1.768	1.9591	0.71945	1.1675	1.0395	0.72508	1.2505	1.4872	0.52996	0.64705	1
1.1451	1.5641	0.88382	0.54803	1.7525	0.6122	1.7381	0.78229	0.60816	0.51917	0.68944	1
1.4257	1.7644	0.53016	0.67293	1.889	0.55457	0.56072	0.75516	1.4079	0.97557	0.81992	1
1.0276	1.3095	0.60047	1.7487	0.8206	0.5108	0.89952	1.8963	1.1137	1.0167	0.51515	1
1.7832	1.6252	0.68185	0.83812	0.60883	0.61618	1.717	1.282	1.2755	0.67808	0.65309	1
1.0525	0.84421	1.0229	0.67316	1.1675	1.5626	0.53856	1.8367	1.2946	0.6771	1.7385	1
0.75745	1.2439	0.94715	0.77167	1.8394	0.79417	1.1926	0.90682	1.6815	0.58315	0.70479	1
0.97858	0.89528	0.53953	1.997	1.0908	0.57593	1.8437	0.50974	0.97687	0.69059	0.72745	1
0.63127	0.78491	0.64952	1.9073	0.9352	1.7561	0.98922	1.7916	0.76025	0.51896	1.7922	1
1.0884	0.63716	0.69805	1.0271	0.72555	0.58619	1.3256	0.50625	1.4406	0.52494	1.2111	1
0.52556	0.54257	1.6444	1.1499	0.76108	0.61854	0.55078	1.7941	1.7235	0.52716	0.7556	1
1.505	0.78078	1.7616	1.5919	1.1328	0.57533	0.62899	1.5843	1.8607	1.0186	1.9026	1
1.8991	0.62195	0.53365	1.3625	0.60352	1.6939	0.54999	0.53821	0.53133	0.647	1.7823	1
0.64476	1.679	0.62435	1.8808	1.5912	0.53977	1.3867	1.5437	0.99034	0.55393	0.93232	1
1.4675	0.99384	0.58847	0.71725	1.1953	1.258	0.55674	1.6353	1.2067	1.6042	0.54606	1
1.1867	1.596	1.8964	0.59002	0.85721	0.90177	0.63159	0.67145	1.9325	0.57079	0.55427	1
0.63111	0.75973	0.56957	1.7879	1.8648	0.56187	0.73414	1.0656	0.59041	0.75945	1.2983	1
0.59261	1.0393	1.185	1.1224	0.76719	0.5785	0.92499	1.991	0.5086	0.74595	0.80102	1
1.7168	0.6067	0.61474	1.9552	0.54522	1.4802	1.1195	1.7832	1.7613	0.52251	0.74397	1
1.4847	0.88165	1.1473	1.3091	0.58823	0.50253	0.94754	1.3387	1.2299	0.5877	0.75992	1
0.78446	0.63538	0.63694	0.70473	0.89941	0.74136	0.58735	1.4116	0.85562	0.95081	0.71453	1
1.8741	1.1985	0.64735	0.93837	0.62586	0.57232	0.52675	1.4322	1.6732	0.5277	1.4385	1
1.4836	1.3246	0.69116	1.8667	0.56475	0.76315	0.90655	0.73918	0.92459	0.51914	0.6211	1
0.76437	0.58182	1.9752	0.74872	0.7326	0.51139	1.3034	1.6521	1.918	1.0819	0.60611	1
1.2509	1.0295	1.4088	1.4492	1.6083	1.1074	0.66743	1.001	0.94981	0.67644	0.94014	1
0.95202	0.66702	1.6528	1.1121	1.3842	0.54153	0.69466	1.9623	1.5181	0.63203	1.2774	1
1.5942	0.76584	1.2015	1.7047	1.9116	0.55154	0.56216	1.3053	1.372	0.62109	0.50904	1
0.87537	1.0798	0.80243	1.4875	0.59453	1.6412	0.56016	1.9389	1.0735	1.1341	0.58179	1
0.97621	0.69261	1.117	1.192	0.71445	0.86251	0.89435	1.6032	0.61579	0.78029	1.8145	1
1.4399	1.7284	0.87237	0.96188	0.51563	0.53774	0.50809	1.9116	1.2667	0.55387	0.79686	1
1.72	0.511	0.54013	1.7719	1.1954	1.1109	0.89898	1.5671	0.63507	1.0654	1.3855	1
0.57107	1.8147	0.74167	1.3077	0.59551	0.77891	1.3108	1.9273	1.3608	0.69596	1.5578	1
1.251	1.6735	1.0319	1.841	1.4861	0.6069	0.56384	0.58014	0.66845	0.8065	0.87746	1
0.67862	1.2701	0.61029	1.7207	0.99602	1.0521	0.58954	1.0298	1.1967	0.62026	0.60052	1
0.58531	1.4449	0.616	1.7395	0.98453	0.50872	1.1785	1.4326	0.52814	1.7997	0.95892	1
1.9755	0.95317	1.2859	0.62229	0.72118	0.52739	0.59607	1.1354	1.3285	1.1628	0.76141	1
1.0194	0.69009	1.2072	1.9525	1.9911	1.1306	0.73907	1.0727	1.8575	0.52729	1.5659	1
0.66098	1.1736	1.6032	0.65135	0.98345	1.1148	1.3662	0.539	1.2768	0.61224	0.92774	1
1.4582	0.51241	0.58032	1.3298	0.91726	0.52285	0.53133	1.6069	0.97555	0.73765	0.97889	1
1.1358	0.71117	0.62093	1.1737	1.6739	0.51684	1.2636	0.92104	0.53812	0.99304	0.70464	1
0.576	1.5166	1.5603	1.7887	1.9672	0.62093	0.71201	1.3793	0.53303	0.71949	0.92343	1
0.567	0.97658	0.64752	1.6205	1.0041	1.0537	1.2445	0.66831	0.51895	0.82009	1.0971	1
1.2202	0.64227	1.2042	0.88138	0.72314	0.88973	0.96398	1.134	1.841	0.60563	0.99556	1
0.81706	0.59606	1.8541	0.93982	0.99178	1.0117	0.86959	1.0311	0.58172	0.60201	0.61794	1
1.5269	0.82034	1.1188	1.4783	1.2912	0.95125	0.73417	0.54524	1.1677	0.67239	1.7539	1
0.55262	0.52554	1.5804	0.57208	1.5528	0.50207	0.95772	1.4824	0.63475	1.6535	0.79418	1
0.66951	1.0876	0.70575	1.4778	1.0407	0.68233	1.4699	1.7609	0.95911	0.97886	0.58038	1
0.64175	0.54394	1.9113	0.66123	1.6076	0.57881	0.56229	0.54297	1.2396	0.62548	0.62004	1
1.3996	1.611	0.56054	1.4979	0.85321	0.54258	0.68893	1.127	1.8169	0.77761	0.67839	1
1.9306	0.76536	1.5222	1.7166	1.0079	0.66817	1.0449	0.88014	1.9546	0.95726	1.6644	1
0.68996	1.5771	0.53587	1.1666	1.4235	1.125	1.7607	1.5694	0.70423	0.7182	0.64435	1
0.98379	1.7143	1.0444	1.2703	0.5476	0.84195	0.87748	0.57456	1.443	0.58544	0.92092	1
0.62392	1.8045	0.60106	1.9985	0.74569	0.75022	1.3344	0.81918	1.0032	0.57868	0.78592	1
0.90969	1.9022	0.50521	1.4825	1.9562	0.73073	1.6376	1.7262	1.1357	0.58845	0.74277	1
1.1303	0.5174	0.91605	0.62151	0.6936	1.5773	0.96769	0.71542	1.1193	0.66693	1.5261	1
1.7809	0.96826	1.4059	1.3254	0.78713	0.97382	1.0632	1.5738	1.2115	0.53052	1.756	1
0.52701	1.7425	1.7556	1.7194	1.2097	0.82257	0.87424	1.5968	1.3911	0.64494	1.1919	1
1.7594	0.95397	1.8498	0.59045	1.0936	0.57973	1.3099	1.1689	0.96666	0.6073	1.0291	1
1.01	0.53576	0.50265	0.94294	0.87663	1.5119	0.54704	1.0057	0.96317	0.72892	0.64552	1
1.8071	1.4933	0.70172	1.8667	0.73941	0.67232	1.0624	1.5183	1.8639	1.4276	0.59439	1
1.6433	0.94577	0.57351	1.9097	1.892	0.81822	0.86166	0.9649	0.61703	0.5617	0.96283	1
1.8259	1.3047	1.096	1.4476	1.129	0.72329	0.5616	0.53973	1.6968	0.59228	1.1406	1
0.69081	0.59526	1.2168	1.7662	0.61792	0.53923	0.58207	0.69024	0.94551	0.55588	1.8439	1
0.50529	1.2034	0.51507	0.65674	1.3562	1.0385	0.74737	1.7636	1.8288	0.73267	0.68891	1
0.88569	0.56574	0.94106	0.62987	0.50168	0.59491	0.99625	1.5588	0.83092	0.63662	0.76898	1
0.82738	0.7111	0.71629	1.17	1.37	0.57289	0.91231	1.697	1.5378	1.0238	1.0819	1
1.9969	1.0839	1.4339	1.5338	1.4984	1.4227	1.3297	1.7345	1.6946	0.65772	1.8714	1
1.3673	1.5639	0.61981	0.95572	1.1386	0.63408	1.0854	1.725	1.9662	0.55995	0.80643	1
1.2032	0.60848	0.6728	1.7316	0.86583	0.50146	1.2465	1.2151	0.59562	0.62772	1.7912	1
0.70726	1.1759	1.9043	1.3591	0.61198	1.3748	1.5302	1.0964	1.9506	0.529	1.3471	1
1.5147	1.3311	1.8757	0.74176	0.89565	0.83643	0.59698	1.0263	0.96126	1.1594	1.5193	1
1.3072	1.2657	1.5033	0.72813	0.81986	0.52022	1.0811	0.9053	1.8997	0.72316	0.75988	1
1.5183	1.998	0.99719	0.52843	1.4996	0.51452	0.69736	0.55185	0.64033	0.50509	0.69145	1
0.50124	1.6081	1.2891	0.8176	1.9567	0.73218	0.82262	1.1971	1.4808	1.349	1.8008	1
0.81063	1.2922	1.3092	1.5738	1.9205	0.58282	1.4174	1.7622	0.73306	0.82953	0.68243	1
1.5803	0.76735	1.5478	1.0047	1.3326	1.3026	0.53767	0.65378	1.5418	0.79817	0.55966	1
1.5169	0.589	1.0696	0.96535	1.1611	0.95539	0.54724	1.7151	0.76812	0.54626	1.27	1
0.52471	0.58629	0.71251	0.8415	1.6709	1.0335	0.70805	0.79806	1.1405	1.0018	1.5767	1
1.6393	0.50696	0.59145	0.87359	0.8786	0.79545	1.358	1.8705	1.5431	0.64455	0.72827	1
1.5619	1.0451	0.58023	1.8673	1.5028	1.0867	0.56892	0.8745	1.7492	0.66693	1.2721	1
1.4142	0.81218	0.76595	1.8854	0.72803	0.84873	1.2279	1.638	1.0969	0.5244	0.67077	1
0.65121	1.479	1.8337	1.5412	0.53867	0.71098	1.2477	0.79044	1.4423	0.66348	1.2015	1
1.0406	1.8957	0.56553	1.6012	1.6186	0.96591	1.797	1.022	0.57404	1.0522	0.56799	1
1.8157	0.73999	1.0081	1.6124	0.58071	0.89769	0.87593	1.5889	1.2272	0.59899	0.50307	1
0.58726	1.5322	1.1216	0.9159	0.73107	0.99387	0.98302	0.91152	1.6829	0.65835	1.9919	1
1.8045	1.3368	0.54322	0.51908	1.8051	0.62361	0.91473	0.62502	0.55195	0.57052	0.5402	1
1.495	1.9083	0.75608	1.3208	1.7801	0.8516	1.2036	0.90888	0.84251	0.78442	0.96937	1
1.9111	0.62992	1.6082	1.1204	0.65319	0.52712	0.77328	1.2878	1.4295	0.94768	1.3902	1
0.84465	1.7682	1.167	0.74693	1.48	0.51462	0.59028	0.77797	0.53044	0.50572	1.6495	1
1.2477	0.70584	0.52561	1.1604	0.73227	0.50919	0.86712	0.90532	1.6116	1.1895	1.3391	1
0.7446	0.52213	0.61678	0.95785	1.6748	0.54041	1.1866	1.0197	1.1873	0.50018	1.0357	1
1.2588	1.0219	0.82835	1.1194	0.81939	1.8342	1.0097	1.5014	0.89798	1.6036	1.1824	1
1.5881	1.3425	1.4698	0.95294	0.5098	0.50239	0.79813	1.2175	0.86904	0.62764	1.2743	1
0.74055	0.50904	0.64244	1.1806	1.1308	1.0607	0.56963	0.60662	0.90365	0.54785	0.6277	1
1.7274	1.1186	0.91781	1.5741	0.68139	0.54638	0.93289	0.5185	1.1877	0.65405	0.56605	1
1.0288	0.50121	0.67849	1.0438	1.6267	0.51022	1.3504	1.191	1.4533	0.61794	0.81433	1
1.5281	1.9988	1.7771	1.3768	0.52473	0.77768	1.2928	1.0762	1.8195	0.60221	0.69187	1
0.57431	0.51773	1.2886	0.62828	0.6036	0.57371	0.76918	0.8654	1.7619	1.2601	0.5958	1
0.88801	0.66962	1.1478	1.3477	1.5309	1.6142	0.79201	1.0133	0.5699	0.63721	0.69239	1
1.5023	1.4151	1.1009	0.6725	0.72553	1.5628	1.0009	0.6382	0.9736	1.2039	1.0264	1
1.5668	0.6775	0.64021	1.7872	1.5758	0.85143	1.0729	1.6116	1.4278	0.5163	0.75567	1
0.52809	1.244	0.52457	1.9696	1.1749	0.75447	1.2472	1.8759	1.56	1.7908	0.95829	1
0.75728	1.2577	0.79525	1.2366	0.69924	0.5812	0.61639	0.97659	1.534	1.4866	1.2493	1
0.61191	0.97857	1.8585	0.60029	1.6776	0.72528	1.0584	0.70677	0.62113	0.55826	1.2821	1
0.89752	1.8003	0.55898	0.77391	1.2903	0.53856	1.0686	1.1512	1.1012	0.90222	0.93069	1
0.95324	0.57242	1.9408	1.4734	1.0766	0.71652	0.97567	1.5926	1.8788	0.58525	1.2006	1
1.1078	0.60745	0.70321	1.2177	1.1534	1.0774	0.67458	0.56857	0.88052	0.60205	0.92366	1
0.85183	0.86181	0.59718	1.3371	0.6344	0.91058	0.94315	1.3265	1.4245	0.8156	1.1337	1
1.1582	0.8889	0.68066	1.8227	0.98613	1.734	0.51051	1.9248	1.8612	1.2451	0.55617	1
0.91986	1.0275	1.0832	0.91813	0.88937	0.79263	0.78342	1.5759	1.8493	0.96846	1.5357	1
0.82592	1.9664	0.69278	1.2925	0.74196	1.0748	1.3022	0.79475	1.629	0.68117	1.8738	1
0.88482	0.95705	0.71303	1.6925	0.86082	0.59987	1.9547	1.3609	1.7272	0.59371	1.5451	1
0.59142	0.53977	0.56727	1.0419	0.6909	0.66114	1.009	1.1383	1.808	0.53396	1.9116	1
1.6262	0.58729	0.90218	0.55655	0.52301	0.63631	1.2104	1.6705	1.3034	0.52748	1.0776	1
1.631	1.5341	0.77553	1.2978	0.8155	0.5416	0.52241	0.82063	1.0348	0.60857	1.3172	1
1.0968	1.4473	0.51997	1.2534	1.6826	0.90504	0.61786	1.4303	1.1938	1.3896	0.53729	1
0.64292	1.9099	0.65731	0.92524	0.74234	1.037	0.59044	0.94472	1.6129	0.99597	1.2423	1
0.79204	1.9732	0.64912	0.78143	1.722	0.55778	1.5485	1.4082	1.202	1.6085	0.63341	1
1.5106	0.60106	1.072	0.89242	1.1172	0.73795	0.54201	1.8295	1.4694	0.53085	1.1873	1
0.85893	1.9239	0.52856	1.1644	1.558	1.3127	0.63157	1.5002	1.629	0.73868	1.2082	1
1.3013	1.0958	1.9996	0.99465	0.59635	0.52078	0.84599	1.737	1.0362	1.43	1.7851	1
1.3712	1.8316	0.6375	1.3915	0.65058	0.64105	1.041	0.59406	0.61703	0.74521	0.65812	1
1.9964	0.63161	1.8594	1.6121	1.7567	0.52071	0.56721	0.60695	1.5591	0.57261	0.61054	1
1.1543	0.93972	0.81142	0.97769	0.61994	0.66947	1.2431	0.83638	0.54884	0.5934	0.98062	1
1.5244	1.4641	1.7223	1.1728	0.67568	0.86555	0.7212	1.2606	1.1295	0.50289	0.78973	1
0.61692	0.65252	1.1	0.85429	0.58853	1.107	1.6294	1.531	0.85212	0.53465	1.1033	1
0.99195	0.86237	1.4323	1.3839	1.0129	0.53257	0.58337	0.86493	1.599	0.51376	0.52645	1
1.6764	0.54743	1.282	1.525	0.81287	1.6449	0.56934	0.92787	1.0928	0.81743	0.57699	1
1.5888	0.97378	0.83033	0.88909	0.95318	0.87104	0.56375	1.8121	1.1246	0.65842	1.6978	1
0.77118	1.4196	1.0262	1.6875	0.70378	0.69508	0.91411	0.60258	1.581	0.59705	0.54909	1
0.62259	0.51135	1.5905	0.72621	0.64106	0.50348	0.76383	0.93644	0.54126	0.69218	1.6706	1
1.5095	0.81281	0.97827	1.2432	1.1038	0.51757	0.67211	0.89954	0.73	1.9702	0.74038	1
1.4897	0.60229	0.73547	1.7571	1.3293	0.60282	0.59957	1.9444	0.6672	0.90732	1.1171	1
0.84851	1.143	0.93197	0.55506	0.96272	0.75209	0.64349	1.1466	1.8776	0.81888	0.76294	1
1.7967	0.80411	0.8971	0.77611	1.0232	0.52784	0.99492	0.54327	0.97503	0.54698	0.67559	1
1.8609	1.9517	0.57171	0.62465	0.8378	0.61952	1.0065	1.2056	0.66456	0.50439	0.62868	1
0.5905	1.1294	1.468	0.74776	0.61676	0.87921	1.2325	1.9821	0.57196	0.7413	1.1064	1
1.6407	0.90841	1.3405	0.9076	0.91415	0.66238	0.94633	0.56708	1.2705	0.53193	1.3495	1
1.8993	1.6854	1.3746	1.3384	1.0561	0.56607	1.2069	1.8909	0.71382	1.1011	0.90609	1
1.0806	1.3966	0.99491	1.3625	1.8455	0.70915	0.51579	1.7547	1.0533	0.52858	0.54133	1
0.77587	0.50263	0.57156	0.84186	0.718	0.65694	1.2751	0.62153	1.9761	0.56587	0.90134	1
1.4473	1.5095	0.65006	0.8639	0.88972	0.70387	0.50373	1.379	0.89937	0.64344	0.57202	1
0.54964	1.8704	1.056	1.6215	1.6804	0.53407	0.91703	1.4177	1.37	1.0655	1.1641	1
1.0788	0.7233	0.51806	0.94313	1.0893	1.6989	0.53399	1.5394	1.0995	0.8624	0.80886	1
1.4801	1.0135	1.7726	0.71185	1.5117	0.90931	1.0648	1.0463	0.66299	0.56399	0.71413	1
0.55782	0.75546	0.85069	1.7222	0.53284	0.51841	0.60466	1.0268	1.3719	0.64212	1.3808	1
0.81295	1.7202	0.50915	1.8796	0.69975	0.62374	1.8679	1.5349	0.64303	0.5941	0.58947	1
1.2106	1.2009	1.1376	1.3886	1.6501	0.63386	0.54835	0.98991	1.102	0.56364	1.9363	1
1.0354	1.0928	1.5309	1.7096	1.5839	1.1114	1.2772	1.3686	1.4206	0.81616	1.7543	1
1.9933	1.4631	0.58104	1.6941	0.89583	0.65839	0.51302	1.0281	1.1825	0.60333	1.0054	1
1.0605	1.5796	0.71363	0.53779	1.1126	0.58583	0.87994	1.8289	0.9996	0.77331	0.95149	1
1.7106	1.0739	0.61135	1.7421	0.57223	0.58513	0.61295	1.1246	1.0212	0.56228	0.61716	1
1.6912	0.91461	1.0073	0.69819	1.0736	0.83322	1.0921	0.75306	0.97144	1.0469	1.1884	1
0.77223	1.6523	0.55682	0.52851	1.3498	0.86442	1.0958	1.3428	1.0191	0.50334	0.68359	1
0.56019	0.61926	0.52324	0.52305	1.2729	0.59534	1.1459	1.7028	1.4945	0.50476	0.88952	1
1.4034	0.67831	1.8084	1.5102	1.0041	0.53517	1.9948	1.0908	1.9863	1.0909	0.60805	1
0.81849	1.2963	1.2517	1.6332	0.77801	0.99671	0.89575	0.98254	1.2087	1.0075	0.59782	1
1.1395	1.0717	1.552	0.79467	1.0346	1.8353	1.1008	0.60768	0.54515	0.50177	0.8542	1
0.53533	0.55305	0.53847	0.68135	0.90551	0.5145	1.7625	1.1177	1.3077	0.60959	0.57063	1
0.75189	0.56288	1.081	1.492	0.74939	0.83455	1.273	1.4607	1.6391	0.51231	1.3684	1
1.9215	0.80033	0.97651	1.9455	1.9024	1.6781	0.99408	0.75415	1.7849	0.50579	1.4025	1
0.58428	0.89144	1.2818	1.4983	0.57578	1.5647	0.57317	1.8437	0.63397	1.6662	0.89059	1
1.1036	1.2297	1.7936	1.8588	1.0958	0.66811	0.68223	0.50085	0.94535	0.71439	0.67164	1
0.71712	0.71669	1.3673	1.2698	0.81018	0.88519	0.92039	1.4649	0.78647	0.79781	1.8738	1
0.66246	0.74228	1.1329	1.28	1.4633	0.52575	1.067	1.9132	1.5552	1.2424	0.74396	1
0.86052	0.82634	1.7806	1.8855	1.508	0.83517	0.53913	0.78204	1.472	0.70768	1.3977	1
1.7369	0.54248	0.65369	1.0831	1.0188	0.59772	0.72415	0.70457	1.0573	0.50464	0.66754	1
0.64442	0.99415	0.5058	0.51713	1.8766	0.75162	0.61032	1.1925	1.039	0.55307	0.94864	1
1.5177	1.0618	0.69101	1.7266	0.5895	1.9874	0.92908	0.56429	0.59646	0.93208	0.69942	1
0.671	1.021	0.69361	1.2045	1.8496	0.55777	0.6298	1.3615	0.57838	1.3938	0.68005	1
0.85241	0.66772	0.54677	0.73074	0.58184	0.58843	0.56574	1.868	1.314	0.96264	1.1437	1
1.5574	0.63114	0.67398	1.779	0.71462	0.63945	0.51907	1.0544	1.5688	0.98685	1.9855	1
0.90757	0.85903	0.94094	1.8434	0.50789	0.68209	1.0841	0.575	0.72192	0.52967	1.9642	1
1.2858	0.79205	1.3143	1.1241	0.75116	0.52248	1.024	1.7289	1.6328	1.269	1.2099	1
0.88513	1.1875	0.84584	1.5306	1.7043	0.82257	0.50089	0.99442	1.2583	0.50977	1.5481	1
1.1545	1.0291	0.52147	1.0858	0.56704	1.8772	1.5291	1.2883	1.5053	0.52549	1.0778	1
0.5209	1.9452	0.82142	0.88102	1.8665	0.62346	1.5099	0.95103	1.3963	0.90163	0.70612	1
1.6769	0.63695	1.3978	0.51881	0.64633	0.78528	0.64259	0.6449	1.5021	1.5561	1.0378	1
0.6497	1.2611	1.1814	0.51595	1.2271	0.59366	0.51835	1.9457	1.399	1.0519	0.60214	1
1.1668	1.0455	0.68896	0.51114	0.57091	0.50708	0.71458	1.3462	1.8787	0.79067	1.6503	1
1.6203	1.242	1.4086	1.4804	0.50085	0.7345	1.2321	1.7615	1.5137	0.65876	0.82886	1
1.1845	0.60629	1.9437	1.8157	1.005	0.52257	0.55368	0.76814	1.9381	0.58541	0.52228	1
0.91466	1.8603	1.5807	1.5477	1.1741	0.57139	0.6171	1.5405	0.54821	1.112	0.83406	1
0.71376	1.7403	0.75665	1.1389	1.3238	0.50078	0.83243	1.0057	1.2667	0.89258	0.84753	1
1.3264	1.0712	0.54795	1.4148	0.68182	0.85474	1.382	1.0147	1.0415	0.61648	1.3734	1
1.9102	0.85394	1.1602	1.0053	1.5451	0.51567	0.83599	1.1925	0.70448	0.50466	1.5219	1
0.64304	0.81221	1.3061	1.3018	0.54833	0.79854	0.80085	1.3429	0.99829	0.63325	0.99282	1
1.2446	0.85935	0.52483	0.90351	1.331	1.4542	1.3775	0.91122	0.98549	0.7958	1.8463	1
1.5889	0.52172	0.66888	0.94146	0.82166	0.50053	1.8834	1.1389	1.1147	0.51774	0.63815	1
0.76928	1.1322	0.7999	1.6388	0.67766	1.1086	1.0355	1.7809	1.1685	0.84505	1.5033	1
1.1816	1.8826	1.474	1.1818	1.3125	0.65182	0.57011	1.3201	1.4103	0.89187	1.6013	1
1.4357	1.9754	1.1423	0.65815	0.65652	0.53369	1.184	0.71601	1.9254	0.67749	0.61141	1
0.91311	0.75218	0.5455	1.3614	0.95707	0.5171	0.51629	1.7749	0.88346	1.0276	1.721	1
0.93464	1.3587	1.1398	1.5188	1.6704	0.61827	1.4929	0.86419	1.471	0.85973	1.0674	1
1.2904	0.58884	1.0846	1.2952	0.91653	1.0709	0.85733	0.58359	0.50463	0.54937	0.62508	1
0.69654	1.1165	0.72613	1.1958	1.5346	1.1283	0.58269	1.0502	1.7849	0.66254	0.6616	1
1.2846	0.7549	0.58973	1.967	0.65144	0.62419	1.6035	1.8719	0.89061	1.1263	1.4955	1
1.1819	1.454	1.1998	0.56078	0.62247	1.1219	0.54815	1.1329	1.788	1.7134	0.96914	1
0.50577	1.6653	1.7942	1.1665	0.76606	0.6327	0.6837	0.89206	1.9036	0.54491	0.6908	1
1.5162	1.9583	0.67601	1.1857	0.57276	0.79584	1.893	1.6488	0.74214	0.83764	1.4752	1
1.2279	0.60985	0.78992	1.0031	1.1249	0.74493	0.636	1.1196	0.68165	0.88274	0.69586	1
0.95329	1.3072	0.54585	0.65167	0.53375	1.3515	0.61111	1.1265	1.2155	0.73948	0.73206	1
0.74812	1.0922	1.0843	0.54704	1.6629	0.90115	0.75158	0.9239	1.0693	0.52091	1.0504	1
1.3018	0.79526	0.51168	0.7669	0.646	0.5463	1.1258	0.55204	1.9041	1.7119	1.4802	1
0.68491	0.63721	0.71085	0.99531	1.256	1.0931	0.97502	1.6824	0.79464	0.9128	1.0255	1
1.2902	1.2107	0.52353	1.5188	0.66166	0.6375	1.5997	0.78493	0.57839	0.50582	1.7238	1
0.78074	1.1543	0.58057	0.84376	1.3743	0.53908	1.3496	0.84542	0.91298	0.52945	0.95207	1
0.75868	0.62249	0.90969	0.63858	0.94019	0.5602	0.7539	0.84367	0.99345	0.51518	1.2808	1
0.61938	0.67883	1.9597	1.2057	1.7918	0.73083	0.6761	1.1723	1.3282	0.62687	0.85343	1
1.6403	1.4308	0.69527	1.8891	0.5125	0.97188	0.58383	0.62443	1.4845	0.57613	0.57923	1
1.0201	0.65148	0.66422	1.3555	0.62109	0.51371	0.88893	1.4191	1.5314	0.54391	1.364	1
0.57508	0.53672	0.7152	1.4877	1.4904	0.81636	0.92245	1.994	0.94314	1.5742	0.78227	1
0.64824	0.68738	0.5143	0.89668	0.61778	0.54844	1.276	1.1121	0.58199	0.67018	0.82477	1
0.73304	1.2595	1.5178	1.6568	1.5119	1.0335	1.0534	0.99411	1.3951	0.51363	0.69427	1
0.63555	0.66188	1.0879	1.7566	0.93766	0.56949	0.54488	0.7217	0.61744	0.63776	0.6538	1
1.0294	0.65336	0.57899	1.2194	1.0166	0.75699	0.80854	0.85649	1.741	0.50578	1.5002	1
1.3468	0.63593	0.96034	0.58864	0.76251	0.59982	0.53732	0.837	0.95285	0.9795	1.2115	1
1.9712	1.2219	1.3551	0.72548	1.609	0.64054	1.6138	1.5905	1.0572	0.72869	0.62624	1
0.68398	0.57845	0.71687	1.8847	1.8068	0.66522	0.66611	1.9979	1.1015	0.94112	1.4685	1
0.92774	0.73094	0.93053	0.62738	0.57681	1.4363	1.4331	1.3834	0.64138	0.57877	1.4456	1
0.93236	0.95905	0.98616	0.69255	0.65697	0.53629	0.87541	1.3981	0.88267	1.3035	0.78162	1
1.7087	0.74931	1.671	1.0837	1.5102	1.2813	0.89283	1.8404	0.72986	0.55816	0.93106	1
0.6952	1.5523	1.7318	0.77487	1.2043	0.91972	0.53353	1.9967	0.636	0.58942	0.91872	1
0.74872	0.86178	1.0136	1.6104	1.3168	0.55585	0.56699	1.7773	0.58336	1.9404	0.64437	1
0.9598	1.8457	1.4722	1.5571	0.54294	1.3508	0.65095	0.51842	0.74681	0.88488	1.6084	1
0.5734	0.52463	1.9199	1.4749	0.60224	0.59107	1.1848	1.4416	1.8653	0.53604	0.98067	1
0.76453	1.405	0.74972	0.7615	0.62762	0.51154	0.93267	0.53289	0.7599	0.71385	1.1512	1
1.0025	1.1672	1.4676	0.50348	0.83192	0.61205	0.55357	0.7121	1.5884	0.73343	0.59939	1
1.1098	1.1116	1.1501	1.1575	0.83072	0.64384	1.73	1.2092	0.7739	0.55835	0.62117	1
0.79629	0.90956	0.5702	1.2082	1.2791	0.90816	1.1213	1.5822	1.3095	0.8851	1.1986	1
1.1481	0.72438	0.77722	0.76973	1.089	0.67037	0.6436	0.84893	1.6076	0.78443	0.75164	1
1.7076	0.52881	0.62623	1.6565	0.88397	0.61632	0.97277	1.9803	1.3365	0.83652	1.4908	1
1.9829	0.57499	1.1776	1.4596	1.8916	1.1592	0.92582	0.65773	0.56104	1.2657	0.68256	1
1.7036	0.91036	1.1538	1.6194	1.3045	0.90324	0.56177	0.64517	1.7241	0.73047	0.98078	1
1.0094	0.72339	1.5425	0.50802	0.72029	0.64427	0.5114	0.77807	0.96825	0.831	1.6588	1
1.1393	1.541	1.731	1.1129	1.9296	0.57173	1.0904	0.85415	1.3336	1.0776	1.0571	1
1.5642	1.7754	1.4791	1.7777	0.79918	0.83628	0.6232	0.57881	1.9546	0.69487	1.6487	1
0.61451	0.63582	1.8698	1.4608	0.98523	1.5287	1.0876	1.506	1.9254	0.66548	1.5684	1
0.50404	0.62467	0.91008	0.64523	1.0936	0.7198	0.98299	1.5357	1.7655	0.67075	0.55902	1
1.7009	0.98075	1.0138	1.774	1.878	0.56123	1.6828	1.2801	1.5497	0.70231	1.3765	1
0.72671	1.3231	0.56959	0.93577	0.57018	0.51017	1.2346	1.4113	0.69106	0.701	0.73202	1
1.1855	1.2553	0.67892	0.55552	1.0821	0.53413	0.60254	0.77287	1.2176	0.83989	0.91119	1
1.1008	1.2258	0.81532	1.206	1.72	1.404	0.75286	0.67084	0.53603	0.66694	0.72106	1
1.2058	0.55262	1.9179	0.90515	1.1031	0.59134	1.6948	1.463	0.88521	1.0187	0.86022	1
1.1761	1.3089	0.58382	1.4027	0.85386	1.0365	1.2945	1.0974	1.0161	0.88159	1.5448	1
1.6205	0.84502	0.81497	0.6704	0.58202	0.73322	0.88608	1.8666	0.82254	0.80246	0.59846	1
1.8371	1.0933	0.537	0.59353	1.4349	0.72746	0.81006	1.7837	1.274	0.56495	0.55117	1
0.56622	0.69428	0.8637	1.08	0.60994	0.68421	0.71849	1.0451	0.92086	0.89409	1.8837	1
0.8499	1.0981	1.0479	0.83106	1.0389	0.66321	1.3926	1.5002	1.2718	0.72694	0.91123	1
0.76233	1.9547	0.73709	0.61399	1.412	1.0629	0.864	1.3165	1.2646	0.58885	0.62073	1
1.8786	1.4595	0.93497	0.93372	1.5246	0.78454	1.233	1.5769	0.79841	0.58607	1.1579	1
1.0757	1.604	0.64461	1.2974	0.5001	0.62793	1.2759	1.2151	1.1787	1.3348	0.57499	1
1.0121	0.89406	0.99192	0.87792	0.54971	0.83259	0.5739	0.82753	1.981	0.56117	1.3097	1
1.8744	0.52287	0.92367	1.0248	1.0085	1.6159	0.75713	1.3118	1.9861	0.59802	0.57962	1
0.67563	0.82783	0.51872	1.0209	1.6514	0.94244	0.72826	1.4171	0.65348	0.97173	0.69335	1
1.054	1.2238	0.78979	1.9669	0.59979	0.8783	1.6302	1.3575	1.7914	1.3987	0.71036	1
0.5805	1.4069	0.51759	0.81011	1.3462	0.53773	0.96575	1.5516	0.56294	0.56614	0.79911	1
1.9516	1.9757	0.67751	1.0719	1.8523	1.1327	0.66565	1.7554	0.8862	0.95822	0.60451	1
0.60129	1.0591	1.7599	1.3161	1.9064	0.73534	1.2082	1.1847	1.7421	1.3117	1.4858	1
1.783	1.6758	0.60027	0.62346	0.95471	0.52971	0.7572	1.0492	0.83264	0.65493	0.83199	1
0.84004	1.2745	0.61563	1.3816	0.51736	0.53187	0.84513	1.0336	0.55456	0.7656	0.82926	1
0.71475	1.0737	0.82097	0.85298	0.82842	0.55453	0.54123	0.85553	1.1816	0.53167	0.8979	1
0.79378	0.5863	1.3997	1.9307	0.53722	0.62678	0.89146	1.9046	1.0198	0.75503	1.4009	1
1.3473	0.51913	0.61118	1.7214	0.5679	1.4478	0.77048	1.4943	1.8266	0.56939	1.1375	1
1.0451	0.91753	0.51548	1.6205	1.4329	0.66021	0.71999	0.90431	0.90766	0.61861	0.68179	1
0.87541	1.4176	0.53574	0.97452	1.6584	0.5212	0.63977	1.7372	0.53992	0.60757	1.1599	1
0.95392	1.7351	1.3343	1.25	1.0165	1.2544	1.8393	0.57019	1.853	0.57823	0.83655	1
1.5034	0.68109	1.2877	0.6641	1.6278	0.60385	1.5135	1.3376	0.87919	0.77213	1.4713	1
0.73998	0.94892	1.1885	1.8561	0.58903	0.55172	1.1804	1.0494	1.9311	0.50948	1.7363	1
1.8821	0.58204	1.9935	0.91962	1.5381	0.8028	0.70105	1.0964	0.70436	0.5032	0.79245	1
0.91656	1.7596	1.2364	1.5528	1.6191	0.72355	0.82277	0.74017	0.66764	0.61194	0.51003	1
1.462	1.2337	1.3993	0.72297	1.44	0.56947	0.53489	1.1082	0.57425	0.51487	1.0076	1
1.6095	1.4481	0.75409	0.63162	0.87962	1.8841	0.7223	1.7764	0.85662	0.55699	1.5421	1
0.88267	1.4739	1.2216	1.9001	0.95152	0.75536	0.60639	1.5389	1.5882	0.59417	0.7601	1
1.3898	0.71464	1.0721	0.58992	0.9202	0.62751	0.58873	0.97041	1.69	0.67224	0.6502	1
0.65397	1.3155	0.85514	1.7663	0.99091	0.8712	1.3308	0.80308	0.69919	0.54886	0.73129	1
1.7325	0.69733	0.87652	0.52614	1.0731	0.75189	1.5025	0.53761	1.8329	1.1104	0.89428	1
1.761	1.7119	0.59107	1.6778	0.6169	0.50834	1.9167	1.9385	1.6901	0.71824	0.55795	1
1.0787	0.56272	0.52863	0.50154	1.9483	1.4466	0.64889	1.2439	0.6633	0.56255	0.94212	1
1.0336	1.134	0.67754	1.3849	1.4287	0.80426	0.61455	0.59428	1.4752	0.6059	0.80799	1
0.82021	0.68826	0.8909	1.6663	1.033	1.3087	0.5343	0.66035	0.70697	0.91014	1.6775	1
0.87679	0.65298	1.0517	1.5654	0.67014	0.59497	1.2875	1.4433	1.365	0.69028	1.8364	1
1.3287	1.231	0.55508	1.0085	0.64019	0.78861	0.89164	0.8867	0.84382	0.61928	0.77259	1
1.1379	1.1504	0.78232	0.85538	1.3634	0.52392	0.56118	0.72503	0.59745	0.99505	1.6604	1
0.89454	1.9511	0.50093	1.7425	1.8658	1.0889	0.60847	0.64076	0.91264	0.58397	0.62093	1
1.8642	1.3406	1.1528	0.54154	1.9418	0.63711	0.79329	1.9185	0.51493	1.7161	0.65593	1
1.4433	1.2349	0.89395	1.7783	1.1015	0.64218	1.1054	1.2335	0.7783	0.65489	1.3157	1
1.0351	0.51351	1.5481	1.653	0.96053	0.7981	0.97012	0.95111	1.2857	1.1213	1.1515	1
0.66265	1.2356	0.63639	1.7318	1.7377	0.5794	1.1839	1.6031	1.143	1.3343	0.91207	1
0.51864	0.92517	0.76482	2	1.0367	0.56668	1.5766	0.84274	1.1776	1.0186	1.1427	1
0.81418	0.51542	1.2093	1.5709	0.63149	0.7452	0.65086	1.4369	0.94211	0.59546	0.89322	1
1.0913	1.6084	0.54918	1.858	1.8058	0.84836	0.65748	0.53897	0.50969	1.1341	1.0238	1
0.60999	1.5127	0.51135	0.69699	0.79894	0.50187	0.6112	1.8202	0.61484	0.86759	0.74642	1
1.7089	1.5365	0.99751	1.8957	1.0594	0.90559	0.56753	1.1634	1.7315	0.53734	0.6287	1
0.50006	1.342	1.5108	1.8917	0.50183	0.5502	1.608	0.8866	1.34	0.57266	1.7491	1
1.3684	1.0607	1.9427	0.54073	1.2181	0.67073	0.59073	1.0829	1.4383	0.50143	0.60485	1
1.5563	1.858	0.85688	1.5156	0.89124	0.734	1.8267	0.82954	0.93418	0.67588	0.8548	1
1.9835	1.3187	0.65805	0.66417	1.6882	0.64939	0.57715	1.4279	1.244	1.0954	0.93855	1
1.8916	0.70262	0.60514	1.8936	1.1485	0.84741	0.57577	1.2095	0.5016	0.52671	0.78837	1
1.1332	1.4659	1.5504	1.1502	0.86734	0.64596	0.78198	1.8379	1.7179	0.71602	1.0643	1
1.3206	0.78221	0.58529	0.97452	1.4412	0.70003	0.64357	0.59718	1.6292	1.0865	0.76552	1
1.017	1.9854	0.76404	1.3787	0.6525	1.3454	1.2455	0.5399	0.57454	0.57033	1.5059	1
0.84154	0.55055	1.4732	1.3329	0.60133	0.71291	1.3486	0.53092	1.7775	1.2755	1.2451	1
0.67096	1.621	0.6504	0.96722	0.84928	0.75998	0.53229	0.86491	0.86871	0.7669	0.54491	1
0.88096	0.67582	0.60538	0.84014	0.80066	0.61908	1.1339	1.349	0.55153	0.69949	0.66716	1
0.81747	0.79448	0.53948	0.8662	0.6265	0.58207	0.73822	1.5046	0.7904	0.81539	0.53399	1
1.088	1.4386	0.80568	1.6887	1.8363	0.65695	0.85323	0.53164	1.8508	0.74668	1.3394	1
1.9239	1.3567	1.2617	1.3399	1.983	0.71202	1.1288	0.87219	0.78806	0.88445	1.4363	1
0.90879	1.5423	1.118	0.86479	0.61375	0.50107	1.0832	0.86493	0.67138	1.2479	0.55716	1
0.62357	0.5285	1.6367	0.8449	0.75192	0.50395	0.90713	1.229	0.64691	0.90453	0.50793	1
0.81789	0.85356	0.5742	0.96851	0.79446	0.61149	0.95069	0.91743	0.82207	0.99309	1.2334	1
1.3333	1.2087	0.58585	0.72707	1.9614	0.58558	1.8717	0.64542	0.87733	1.0275	0.50166	1
1.8229	0.7541	0.75855	1.3379	0.5324	0.77115	0.73832	1.207	1.2891	0.86064	1.3337	1
1.1004	1.7292	0.97583	0.58768	1.8368	0.78119	0.72721	1.7432	1.8675	0.69746	1.9215	1
0.60836	0.55029	0.71991	0.75684	0.97311	0.50933	1.841	1.5305	0.84238	1.6447	0.67713	1
1.9498	1.2947	1.3863	1.1366	0.53566	1.0197	0.89746	0.95828	1.2419	0.50495	1.051	1
1.6343	1.6224	1.1419	1.5214	1.2169	0.64485	0.60462	0.85207	0.82851	0.90802	1.5682	1
1.8052	1.1925	1.7498	1.6825	1.9288	0.53884	0.83322	0.85165	0.97546	0.79979	0.70016	1
0.86676	0.52774	0.97769	0.51703	1.4668	0.53288	1.9354	0.61579	1.4913	1.0098	0.66313	1
1.7873	0.52253	0.55006	0.88006	0.59851	0.58577	1.0052	1.6689	0.92189	1.9088	0.8995	1
0.72059	0.83082	1.2742	1.2439	0.98621	0.95655	0.8948	1.0625	0.55381	0.80728	1.1369	1
0.56996	1.0978	1.4071	0.72338	1.8137	0.52381	1.6176	1.2185	0.73021	0.54002	0.76858	1
0.68877	1.3325	0.81779	1.4032	0.56539	0.52365	1.261	0.54859	0.63494	1.2909	1.9597	1
0.86491	0.85293	0.64785	0.85225	0.99839	0.59055	0.65373	1.7985	1.9578	1.3562	0.99632	1
1.4994	1.0085	1.8802	0.70237	1.2286	0.78775	1.0679	1.2291	1.4585	0.71532	0.52151	1
0.78334	1.7416	0.55562	1.6773	1.6382	0.64892	1.1341	1.44	1.3705	0.51996	0.87847	1
1.3411	1.2648	0.57441	0.54569	1.2278	1.5444	0.57536	0.98208	1.9778	0.69223	0.50984	1
0.77098	1.3589	0.91724	0.79986	1.3592	0.52314	0.59876	0.59836	1.9487	0.5791	0.93076	1
1.1932	0.6299	0.5079	1.5448	0.55174	0.74526	0.60552	0.61901	1.0706	1.8115	1.1525	1
1.7382	0.97932	0.59577	0.55293	1.4993	1.3143	0.57457	1.1137	1.2208	0.97672	1.712	1
0.60373	1.6588	0.96568	1.0973	1.7341	0.77904	1.0994	1.7966	1.3203	1.912	1.101	1
0.59556	1.7693	0.50529	0.66747	1.8365	1.2602	0.88326	1.5273	1.4166	0.61087	1.3657	1
0.81733	1.3652	1.8866	1.7616	0.75979	0.5896	0.6417	1.7828	1.4385	0.74521	1.1294	1
1.1878	0.67063	1.6199	0.68072	1.1613	0.95363	0.64764	1.6523	1.4555	0.72714	0.60315	1
0.84704	0.67941	1.0287	1.5021	1.5824	0.50759	1.2328	0.842	0.8027	0.52723	0.89042	1
0.59212	1.0712	0.58276	0.98131	1.7937	0.52376	0.60045	1.5112	0.72951	0.57667	0.79365	1
1.7659	0.65892	0.59524	1.2253	1.118	0.65356	0.75578	1.4041	0.64378	1.1655	0.69645	1
0.50403	1.7185	0.73871	0.513	1.17	0.57721	1.7311	1.2097	1.5402	0.83311	0.65394	1
1.7125	0.79602	0.61608	0.73445	1.7023	0.53586	0.50363	0.64731	1.6145	1.2159	1.449	1
1.2219	0.65683	0.77505	0.86698	1.5811	1.2943	1.1865	1.1107	0.7786	1.4698	0.82536	1
0.56565	1.1281	1.5427	1.3633	1.7541	0.82044	1.5149	1.4472	0.62097	0.73213	1.8188	1
1.3163	0.8359	0.72867	0.86138	1.9511	0.67036	0.96014	0.70924	1.9196	0.88009	0.93122	1
1.9757	0.62192	0.71333	1.2546	1.8693	0.6222	0.73669	1.2451	1.711	0.67558	1.3635	1
1.7148	1.2023	1.6099	0.94795	1.9762	0.63724	1.4214	1.9563	0.72674	1.1373	0.61287	1
1.8821	0.72616	1.9394	1.5344	0.79585	0.99503	0.53043	0.54892	0.5502	0.73688	1.3265	1
0.87474	0.59259	0.55164	1.0207	1.254	0.57801	0.59165	0.95039	0.88788	1.0481	1.0763	1
0.78101	1.14	0.97562	0.56671	1.6736	0.64562	0.6749	1.5864	0.92512	0.80301	1.738	1
1.0626	0.71358	1.0111	0.95977	0.50142	1.3755	1.5695	1.1683	1.4409	0.65759	1.0716	1
0.58603	0.57832	0.5098	1.0468	1.4103	0.85566	1.0386	1.737	0.81612	1.2537	0.54809	1
0.61953	1.2141	1.803	1.8591	0.55205	0.50801	1.9185	1.2348	0.56059	0.82751	0.5673	1
1.9362	1.1637	0.683	1.6902	1.34	1.1616	0.53141	1.1265	0.8454	0.79049	0.59211	1
1.7432	0.59203	1.2772	0.8583	1.7573	0.65903	1.8654	1.9148	0.81274	0.5825	0.60615	1
0.59905	0.50601	1.7813	1.0232	1.5624	0.51139	0.78254	1.5588	0.66698	1.397	1.3044	1
0.70687	0.51089	1.1395	0.68435	0.61137	0.78804	0.51954	1.8343	0.72217	1.1743	1.679	1
1.2328	1.0801	0.72966	0.86138	1.6753	0.82817	0.51694	1.2642	0.54751	0.51955	1.5021	1
0.98855	1.0681	1.4587	0.9189	0.51798	0.79827	0.50805	1.5538	1.665	0.75213	0.67442	1
0.64293	1.8468	0.58142	0.99618	1.6759	0.54253	0.86596	1.409	1.8201	1.3441	0.99708	1
1.6057	0.59108	1.0773	1.5514	0.90474	0.77724	0.63167	1.5065	0.82119	0.58362	1.2369	1
1.6641	1.3159	0.76331	1.7156	1.0561	0.86237	0.81812	1.1652	1.7709	1.1692	0.60907	1
1.114	0.65892	1.852	1.6015	0.58147	0.79538	1.5034	1.6379	0.86785	0.53779	0.64211	1
1.7736	1.1137	0.59935	0.79446	1.5585	0.63362	0.51382	1.1266	1.8585	1.9349	1.1702	1
1.1155	0.52257	0.52354	0.54645	0.7447	0.52642	0.74555	1.7894	0.80335	1.0567	1.3951	1
1.0735	1.6528	1.7696	0.54769	1.7869	0.61198	0.70853	1.0445	1.3687	0.66286	1.4687	1
0.55719	0.79973	0.52341	1.8176	1.8256	0.96858	1.0834	0.8084	0.99258	1.3084	1.8606	1
0.87514	1.0757	1.1267	1.9685	0.55322	0.86638	0.91233	1.4027	1.9235	1.6678	0.80697	1
0.52373	1.4689	0.70613	1.1499	0.77797	0.66751	0.83058	1.4915	1.7335	0.83731	1.2057	1
0.87737	0.85638	0.94796	1.6678	1.4653	0.78543	0.64254	1.2179	1.0162	0.56135	0.59633	1
0.66783	1.0187	1.3269	1.5075	0.69437	0.50143	0.766	1.8659	0.5251	0.57926	0.53577	1
1.3489	0.64591	0.56901	0.60783	1.3642	0.51057	0.76713	1.7362	1.8191	1.9842	0.55371	1
1.5834	0.81022	0.8269	1.714	0.66098	0.56413	0.59476	0.60819	1.2519	1.1571	0.71853	1
1.098	1.4249	1.1401	1.8114	1.1312	0.65092	0.96001	1.2168	1.9645	0.79211	0.51682	1
1.7796	0.58776	1.0538	0.51314	0.56819	0.82516	0.52705	0.96353	1.2819	1.3439	0.50957	1
0.58289	0.9785	0.64494	1.1473	0.82462	0.67364	1.7329	1.5481	1.2029	0.6158	1.401	1
1.3182	0.53456	1.7072	1.4046	0.73997	1.2549	1.2063	1.2386	0.63361	0.5155	1.8416	1
1.5538	1.0388	0.56973	0.93283	1.9889	0.70826	0.69398	1.8922	1.9152	0.64051	0.56531	1
1.8864	0.80285	0.51098	1.4007	0.83992	0.52359	0.80177	0.86218	1.734	0.64761	0.61968	1
0.59636	1.1841	1.0831	0.86395	1.2554	0.68784	1.5613	1.2666	0.84349	1.6938	0.56093	1
1.55	0.72091	1.292	0.73379	0.55457	0.53174	1.281	0.62685	0.50748	1.233	1.1292	1
0.66646	1.7146	0.827	0.72292	0.82346	0.99743	1.73	1.6011	1.1599	0.57586	0.94305	1
0.82567	0.59487	1.0389	1.6747	1.5991	0.50943	1.3417	1.4085	1.6681	0.50503	0.80141	1
1.2253	1.9197	0.70242	0.71543	1.2414	0.56151	1.0829	1.6459	0.91334	1.9152	1.1294	1
0.57404	1.9403	0.73262	1.4187	1.7316	0.6146	0.82175	1.6055	0.54994	0.65772	0.97444	1
0.57156	1.2971	1.2306	0.68322	1.0143	0.55512	0.51032	1.0692	0.56291	1.3364	1.3044	1
0.90331	0.62308	1.4418	1.9893	1.2093	0.68441	1.0662	1.9107	0.99501	0.79371	0.60914	1
1.6788	1.0337	0.70427	0.6941	1.399	1.3684	0.64024	0.96801	0.62209	0.82144	0.71596	1
1.6034	1.6453	0.63487	0.9685	1.2908	0.92482	0.72102	0.85376	1.3728	0.56938	1.1539	1
1.6429	0.94528	1.4823	1.3081	0.5539	0.54477	0.63252	1.5042	1.2964	0.56957	0.66647	1
1.9895	1.4377	0.65525	1.8151	0.86719	0.58036	1.8702	1.7415	1.9219	1.184	0.54727	1
1.4266	0.79839	0.57781	0.58622	0.51419	0.72091	1.373	0.67938	0.85701	0.84695	0.97747	1
1.1325	1.7459	0.51361	1.5804	0.50953	1.1552	0.6636	0.85754	1.3634	0.51279	0.94756	1
1.5963	0.81129	0.63069	0.51247	0.94869	1.8899	0.683	1.8856	1.137	0.51472	1.3608	1
1.0294	0.89843	1.1082	0.67885	1.011	0.6205	0.94365	1.3451	0.61172	0.6261	0.59721	1
0.84881	0.74089	0.53429	0.5198	0.94655	0.95131	1.4159	1.9337	0.94319	1.4404	1.5757	1
0.92683	0.92309	1.3532	0.93357	0.55384	1.0197	0.94642	1.0627	0.8049	0.50836	1.5897	1
0.76254	0.79586	1.5601	1.0707	1.1582	0.54024	0.7328	1.4319	1.0667	0.75026	0.62698	1
0.91504	0.67143	0.50694	1.7985	1.9628	0.54265	0.52391	0.55025	1.5384	0.57117	1.6308	1
0.85457	1.6907	0.59251	0.53273	0.56832	0.7297	0.63256	0.63474	1.5992	1.2769	1.387	1
1.4543	0.59091	0.68843	1.9894	0.58263	0.97647	0.67587	1.638	0.81307	0.85266	0.8035	1
1.4446	0.65199	0.5877	0.78352	0.72295	0.73256	1.1519	0.76056	0.54221	0.56967	1.1524	1
1.1438	1.8146	0.5406	0.95757	1.1555	0.54371	0.51434	1.1628	1.8089	1.0229	1.0796	1
1.9911	1.0589	0.879	1.9414	1.3904	0.52321	0.87289	1.9159	0.73196	0.6037	0.91549	1
1.2166	1.301	0.55498	0.75083	1.1862	1.3985	0.69991	1.9803	1.5189	0.8244	0.99694	1
1.1053	0.5464	0.77671	0.9244	1.2627	0.50569	0.54657	1.7352	1.391	1.0804	0.68355	1
0.60129	1.0672	0.60074	1.768	1.7531	1.1513	1.9245	1.7716	0.52182	0.68342	0.62057	1
1.4962	1.6871	0.55454	1.609	1.7506	0.70954	0.53729	0.50196	0.65336	0.6158	1.9809	1
0.6063	1.8972	0.62066	1.8544	0.8217	0.63353	0.60879	1.1744	0.98829	0.87673	1.2262	1
0.61272	1.532	1.237	0.62619	1.1674	1.4512	1.3598	1.6123	1.0158	0.75211	0.53468	1
0.60715	0.55505	1.4201	1.8558	0.85633	1.828	0.62733	0.71475	0.78507	0.61823	0.67393	1
1.5533	0.64656	0.99766	0.71372	1.1065	1.0361	0.68868	1.9151	1.9908	0.63736	0.55049	1
0.76389	1.5771	0.72641	0.50679	0.60598	1.8855	0.57789	1.4098	0.9835	1.0547	0.50653	1
1.246	0.75096	1.8483	0.57234	1.4162	0.6569	0.64884	1.6471	0.92061	1.0953	0.65907	1
1.0146	1.1819	0.95092	0.67037	0.59424	0.64521	0.80334	1.5492	1.1051	0.53249	1.4322	1
0.63552	1.0609	0.64615	1.9182	1.8254	0.8788	0.73576	0.84562	1.2638	0.5518	0.68727	1
0.87873	0.79488	1.1034	1.1278	0.54181	0.71315	0.58126	1.7323	0.85096	0.78242	0.53453	1
1.6546	1.238	0.52469	1.2156	1.4536	0.67358	0.66628	1.1995	0.65383	0.97562	0.73475	1
0.74882	0.6937	1.1357	0.5943	0.55119	0.78763	0.51746	0.86374	1.6292	0.96179	1.1747	1
0.82184	0.69285	0.59297	1.4829	1.0018	0.61864	1.5615	1.6363	1.8899	0.52568	0.9306	1
1.8346	0.95368	1.3837	0.98493	1.3204	0.80168	0.52469	1.9229	1.1684	0.54642	1.6287	1
1.1319	0.78186	1.0593	1.3526	0.93507	0.6919	0.92473	0.64347	1.8277	1.2989	0.58548	1
0.89701	1.4131	0.84178	1.725	0.50197	0.5442	0.74007	0.51522	1.6683	0.67079	0.5252	1
1.8079	0.82744	0.72754	1.9149	0.87159	0.70967	1.5081	1.7934	0.71137	1.1154	1.866	1
0.92106	0.96612	1.0504	1.9497	1.2531	0.69186	0.93022	0.98945	0.54556	0.52912	0.95782	1
1.4421	1.5045	0.66818	1.1837	0.62158	0.51232	1.1143	1.5166	1.7477	0.63793	0.9105	1
1.6652	1.357	0.56389	0.81088	0.76979	0.98154	0.72598	1.7047	0.68752	1.0714	1.5616	1
0.55867	1.0424	1.8173	0.84893	1.2263	1.3425	1.7208	1.397	1.8656	0.59879	0.80089	1
1.1508	0.51493	0.70105	1.1916	1.4848	1.5811	0.70303	0.59519	1.172	0.56384	0.68946	1
1.5994	1.2459	0.56511	1.0192	0.65562	0.99922	0.61745	0.9391	0.91064	0.7681	1.713	1
0.55874	1.0291	0.54322	1.9104	1.3824	0.73892	0.68077	0.99003	1.2312	0.56661	0.59252	1
0.97101	1.1812	1.0928	1.9185	0.80088	0.50174	0.59064	1.9921	0.93102	1.4183	0.57206	1
1.8703	1.8939	0.57246	0.70099	0.99839	0.5047	1.5401	1.1483	1.4607	0.99199	0.68333	1
1.5856	1.1067	0.50544	0.78245	1.8554	0.70085	0.77682	1.6795	0.93515	0.92348	0.50039	1
1.7858	0.91199	0.71324	0.69682	1.3468	0.61068	1.6874	1.5661	1.9015	0.52782	1.2117	1
0.80009	1.1637	1.7068	1.6088	0.65997	0.72102	1.2462	1.4742	0.72581	0.54824	0.59846	1
1.3753	1.6347	1.2557	1.6352	1.6704	0.92787	0.89598	1.4964	1.0018	0.61707	0.66423	1
0.72596	1.0596	0.50958	0.90521	1.2664	0.53468	0.56921	0.74822	1.6264	0.98348	1.0065	1
0.74199	1.1119	0.688	0.61543	1.284	0.57338	0.90094	0.57495	1.5068	1.1794	1.0104	1
0.7316	0.70928	0.50221	0.98388	1.5137	0.53117	1.1865	0.71333	1.5017	0.55767	1.1364	1
1.2247	1.7146	0.60745	1.2071	1.5085	0.66937	1.4552	0.75291	1.9059	0.58134	0.93673	1
1.8365	0.66963	0.67338	1.0986	1.772	0.50436	0.59643	1.0131	0.93956	0.61325	0.60619	1
0.55943	1.7252	0.65502	1.3459	1.6743	0.65325	1.5666	1.2111	0.73273	1.5487	0.65894	1
0.7248	0.82715	1.6092	0.92295	0.76503	1.0967	0.54506	0.50824	0.95889	0.91131	1.1777	1
1.3817	0.51617	0.67397	0.53337	1.2452	1.4584	0.70412	1.2623	1.7134	0.69139	0.5421	1
1.0148	1.1369	1.4724	1.3425	1.8573	1.0473	1.2209	1.9356	1.1725	0.5192	0.72353	1
1.8285	0.66062	0.59432	0.88909	1.424	0.83739	0.65631	0.90456	1.2323	0.52567	0.57286	1
0.87384	0.54961	1.1756	0.60306	0.60557	1.0169	0.8344	1.8523	0.63149	0.52283	0.83054	1
0.66355	1.4699	0.87581	1.2168	0.97516	1.0676	0.50853	0.97423	1.0285	0.62598	1.284	1
1.1173	0.54351	1.7296	1.1342	0.72028	0.54341	0.58345	1.8	1.1967	1.8233	1.75	1
1.7681	1.353	1.6999	0.55084	1.9778	0.56071	1.1716	0.74149	1.8349	0.56846	0.62645	1
1.7234	1.1721	1.4895	1.4108	0.59573	0.74569	0.88485	1.213	1.0209	0.66128	0.70835	1
1.5582	0.73974	1.3415	0.86948	0.88782	0.75946	0.97121	1.8409	0.90222	1.0545	0.78248	1
0.9041	1.9453	0.52442	0.96394	0.61627	0.8802	1.1219	1.5313	1.2486	1.0517	0.7889	1
0.53558	0.935	0.84012	1.0696	1.5955	0.56573	1.2962	0.79614	1.1166	0.56551	0.76423	1
0.86001	0.81404	1.2728	0.65639	0.55956	1.303	1.0768	0.50617	1.2006	0.8366	0.63568	1
0.5817	0.89911	1.8746	0.80148	0.90751	0.77923	0.55338	1.2534	0.70374	0.94147	0.81637	1
0.9587	0.50105	0.64191	0.55184	1.8834	0.62902	1.8133	1.5471	1.4625	0.51553	0.6073	1
0.70104	0.59776	1.8198	1.656	0.7004	0.64859	0.59134	1.2555	0.73769	0.57039	0.64771	1
0.73071	0.51819	0.64401	0.60041	0.97925	0.56523	0.50331	1.3796	1.3331	0.53299	0.93321	1
1.8714	1.6162	0.99357	1.082	1.2643	0.66467	0.82421	1.6211	1.9982	0.61451	0.92699	1
1.3735	1.1987	0.83637	1.8988	0.91562	0.85524	0.99871	1.5903	1.5723	1.021	0.77433	1
1.0405	0.79199	0.697	0.62016	0.78167	0.67764	0.52073	1.3679	0.73657	0.54879	0.74177	1
1.2739	1.8946	1.3596	1.858	0.96419	0.60065	1.7349	1.7904	1.778	0.76223	1.1146	1
1.812	0.77999	1.0907	1.0795	1.0195	0.52838	0.92041	1.3919	0.80553	0.65125	0.68195	1
1.3624	1.9078	0.54338	1.6707	1.4845	0.51064	0.6194	1.6642	1.8665	0.96233	0.61003	1
1.4063	0.76201	1.3526	0.58834	0.64482	0.75661	0.69333	0.77491	1.5547	0.69284	0.82785	1
0.58028	1.7304	0.84106	0.88095	0.95724	0.98523	0.65836	0.63574	0.60607	0.52299	1.501	1
0.75124	1.9023	0.51914	0.61484	1.2509	1.473	1.3386	1.8245	0.78839	0.97301	0.9338	1
0.54661	0.88014	0.93369	1.4115	0.70973	0.9156	0.51052	1.3596	1.0718	0.73966	0.57687	1
1.7483	1.2214	1.5243	1.236	1.5555	0.71909	0.5453	1.7673	0.97211	1.4624	1.2139	1
1.8693	0.97799	1.0734	1.4857	1.7683	0.65088	0.94324	1.7735	0.66855	1.2031	0.95226	1
0.67475	1.6032	1.6943	1.8213	0.92422	0.56646	1.8022	1.6179	0.69262	0.62272	1.0193	1
0.9698	1.1607	1.3204	1.6034	0.8432	0.83056	0.6572	0.99689	1.7091	0.50731	1.6867	1
0.90036	0.75965	0.52425	0.58992	1.0851	0.53362	1.5819	1.6594	0.65095	0.57975	0.83399	1
1.9245	1.372	1.4377	1.5286	1.2367	0.63811	0.59639	1.1477	1.6749	0.56279	0.56362	1
1.8012	1.08	1.1926	0.6273	1.1957	0.69134	0.50239	0.68621	0.59326	1.1645	0.54306	1
1.7638	1.1747	1.9663	0.56663	0.69417	1.9537	1.7449	0.91743	0.86598	0.5274	1.1973	1
0.78414	1.2861	0.59849	1.0827	1.0689	0.7402	0.61743	1.17	0.60674	1.1742	0.56452	1
0.9685	0.66318	0.73824	1.59	1.8125	0.5723	0.54676	1.2993	1.9898	0.68772	0.50784	1
1.0361	0.58527	1.6496	0.75029	0.91319	0.6668	0.8276	1.2673	1.9445	0.65816	1.1525	1
0.62163	1.9105	0.7487	1.3128	1.2172	0.62513	0.55861	1.2823	0.89908	0.54192	0.96256	1
1.0647	1.0741	0.96674	1.8934	1.0135	1.0745	1.5461	0.67968	0.55602	0.54484	0.57125	1
0.86368	0.63553	0.83707	0.57476	0.55803	1.5709	1.1697	0.55679	0.58421	0.57597	0.62641	1
0.78308	1.6361	0.76233	0.57115	1.7886	0.54848	1.5025	1.6685	1.5495	0.6474	1.3225	1
0.65276	1.754	0.60049	1.0785	0.94579	0.89034	0.78652	0.75207	1.6651	0.67476	1.095	1
0.62165	0.7135	0.69951	0.96182	1.3375	1.1472	0.6155	1.4989	1.5251	0.66507	1.7789	1
1.219	1.2233	0.9673	0.51594	0.59045	0.83513	1.5336	0.97126	0.5863	0.62493	0.78647	1
1.0403	0.72765	0.81359	1.5671	0.97132	0.62952	0.94685	1.1947	1.499	0.73344	0.57494	1
1.4497	1.0688	0.61337	1.1287	0.95729	1.1199	0.85104	1.0067	1.1447	0.64769	1.3568	1
1.3401	0.79151	0.91939	1.5936	1.5105	0.8131	0.55019	1.6023	1.6957	0.73488	0.67903	1
1.4944	1.3019	0.614	1.6765	0.94729	0.75163	0.87862	1.7556	0.50857	0.74335	1.0406	1
0.54903	1.7228	0.67098	0.82052	1.137	1.1344	0.76252	0.88335	0.53881	0.50832	0.63464	1
0.73136	0.58206	0.71895	0.58193	1.1367	1.46	0.68738	1.4073	1.3458	1.1285	0.82024	1
1.736	0.53171	0.6866	1.929	0.6385	1.6959	0.75967	1.428	1.8301	0.56737	1.1121	1
0.8467	0.54168	1.2145	0.93841	0.89451	1.3012	0.5558	1.1912	1.681	0.64772	0.86807	1
0.57213	0.60419	1.1625	1.5931	1.4676	1.0005	1.1467	0.98604	0.62573	0.55773	1.5534	1
0.64428	1.1486	0.50645	0.63886	1.0526	0.53053	0.57293	1.5658	1.9491	0.61101	1.4592	1
0.69526	1.3728	0.91184	1.9672	0.80866	0.77783	0.79208	1.2795	1.5214	0.86279	1.1044	1
1.4235	1.4953	1.1019	0.68396	0.72041	0.93062	0.93587	1.2667	1.7402	0.57806	1.0066	1
1.0941	0.85925	0.92933	1.3739	1.5486	0.63792	0.94137	0.60517	1.1064	0.68835	0.97634	1
0.83645	1.4292	0.6838	1.4747	0.72159	0.75982	1.6313	0.54879	1.9473	0.54889	0.87399	1
0.64968	0.88216	1.0238	1.9733	0.78029	0.50048	1.8566	1.4119	0.64619	1.0453	0.70218	1
1.2509	1.4786	1.695	1.4779	1.1422	0.95899	1.2001	1.052	1.3842	0.54918	1.991	1
0.7524	0.68476	1.507	1.5786	0.63377	0.54233	0.69942	1.7461	1.129	1.5128	0.74244	1
0.73036	1.5043	1.2617	0.55692	1.0541	0.67007	0.55638	1.3569	1.5417	0.5411	0.52232	1
1.4072	0.6535	1.0497	0.92954	0.89304	0.71476	1.4181	0.66903	1.7951	0.52358	1.346	1
0.7651	0.60133	0.96584	0.71706	1.9189	0.70049	1.271	0.66239	1.5776	0.78921	1.6013	1
1.4488	1.1086	0.75774	1.0833	0.57492	0.76978	0.68545	1.5881	0.57397	1.964	0.94042	1
1.0699	1.7465	1.0027	1.4108	0.68402	1.2442	0.96859	1.4596	1.5807	0.64157	1.3607	1
0.53172	1.0507	1.8535	1.6877	1.1962	1.3426	0.60417	1.7314	1.3443	0.54785	1.4251	1
0.56386	1.8256	0.80562	0.5938	1.1622	0.96492	0.67864	0.9519	1.9932	0.57086	0.57632	1
0.79144	0.66603	0.51045	0.82961	0.75509	0.55007	0.51555	1.8178	1.3726	0.64236	0.85838	1
0.74012	1.8081	1.7722	0.57427	1.2354	0.71448	0.7173	0.94044	1.0705	0.53248	0.80782	1
1.2593	0.73775	0.61667	1.1871	0.51363	1.3527	1.1395	1.9961	0.52802	0.5187	1.7053	1
0.60933	1.2514	0.63547	0.97751	1.9068	0.52313	0.6476	1.558	0.55567	1.8168	1.0506	1
0.83959	1.5701	0.60811	1.1545	1.4316	1.4432	1.8955	0.66776	0.95421	0.61493	0.70968	1
0.55298	1.9462	1.4778	0.62498	1.2156	0.60918	1.7888	0.76923	0.51221	0.77952	0.56623	1
0.96573	1.3266	0.91071	1.7843	0.84244	1.3304	0.85836	1.4793	1.7554	1.002	0.53737	1
1.943	0.83571	1.7384	1.949	1.208	0.65094	1.7252	1.5512	0.56504	0.80127	0.81219	1
1.0169	0.67213	0.94037	0.60352	0.53216	0.81815	0.80524	1.3443	0.62419	0.84654	0.54799	1
1.1215	1.7135	0.55346	1.6017	1.33	0.80953	0.55464	1.7108	0.75367	1.122	0.54327	1
1.8654	1.7458	0.74517	1.8048	1.9112	0.51158	1.4346	1.8345	0.91009	0.59513	0.72079	1
1.0474	0.73262	1.7863	0.88969	1.4059	0.50886	1.1671	1.5167	1.3827	0.88382	0.70571	1
0.89043	1.805	0.80944	0.90098	0.63346	0.68276	0.99314	0.97717	1.8309	0.60143	0.70223	1
1.6068	1.0797	0.73418	1.3586	0.93271	1.1059	0.93811	0.73744	1.898	0.86666	0.71448	1
0.68398	1.2514	1.7819	1.3535	0.83047	0.75854	0.65945	1.5555	1.9406	0.74971	1.1014	1
1.8413	1.6141	0.75149	1.1674	0.62272	0.60099	0.88984	0.65175	0.98974	0.59156	0.58149	1
1.2561	0.87951	0.62433	0.77619	1.8849	0.82439	1.6992	1.9366	0.81188	0.55632	1.0034	1
1.3115	1.9241	1.0602	1.3021	0.95863	0.85905	0.55664	1.0235	1.3026	0.76746	0.62271	1
0.94333	0.56486	0.51686	0.95079	0.53929	1.1732	0.52308	1.4598	0.77374	0.64314	0.92165	1
0.76484	0.5683	0.77083	1.2634	0.92187	0.515	0.54396	1.8125	0.57933	0.56413	0.55783	1
1.3088	1.4999	0.55069	1.9114	1.6282	0.71083	0.56288	1.2917	0.95319	0.5719	0.61467	1
0.57515	1.9163	1.2611	1.2881	0.76359	0.6674	0.97136	1.0309	0.55117	1.1155	0.838	1
1.4665	1.6115	0.54846	1.3642	0.70345	0.50199	0.82183	1.1172	1.9443	1.3081	0.9561	1
1.4107	1.569	1.8345	1.4378	0.51125	0.75709	0.80212	1.0806	0.74118	0.78283	1.8299	1
1.1571	0.75177	0.57093	1.2969	1.6831	1.56	0.52143	1.416	0.97047	0.6062	1.3295	1
0.98042	1.3754	0.60299	0.99218	1.6305	0.67306	1.8053	1.688	1.2577	0.6675	1.1774	1
0.96253	1.6863	0.65252	1.4403	0.77038	0.59592	1.4414	0.91423	1.0246	0.52031	1.7589	1
1.2911	1.9363	1.5407	0.76923	0.98343	1.5767	0.57965	1.1209	1.9333	0.782	0.57007	1
0.52827	1.0298	0.69498	1.0619	0.57114	0.67752	0.51485	1.5683	1.155	0.53533	1.0164	1
1.3436	0.9486	0.74773	1.5084	1.4899	0.50477	1.4521	0.67158	1.0874	0.53905	0.80935	1
0.82818	0.88573	0.61702	0.66226	1.6036	0.57998	0.78195	1.9026	0.5315	0.55044	1.9915	1
1.3486	1.237	1.1596	0.90906	1.5359	0.56745	1.1203	0.71823	1.0909	0.51305	0.52698	1
0.71188	1.5039	0.5522	0.54442	1.1641	0.55378	0.60824	1.8223	1.7959	1.2968	0.56387	1
1.3696	1.617	1.2313	1.4276	0.78293	0.68776	1.506	0.66801	1.9313	0.67543	1.1416	1
1.3522	0.86561	1.1526	1.35	1.7854	0.53879	0.61228	1.3172	1.0872	0.6127	0.73195	1
1.5722	0.83505	0.59001	0.80487	1.8075	0.62667	1.3587	1.2209	1.049	0.78613	1.0644	1
0.92201	1.874	0.56152	0.61497	0.70674	0.52137	0.62991	0.54898	1.6633	1.0751	0.52739	1
0.5229	1.5032	0.51452	0.8192	1.6809	1.172	0.63831	1.1504	0.97107	0.58728	0.97493	1
0.80182	0.85811	0.63249	1.1748	1.0006	1.3326	0.5927	0.76871	1.1187	0.90448	1.8868	1
0.56839	0.53628	1.954	1.908	1.1014	1.3717	1.9389	0.67008	0.64915	0.86143	0.61255	1
0.50704	1.6414	0.51837	0.96281	1.2758	0.7005	0.75028	1.3739	0.56079	0.52084	1.4571	1
1.0423	1.2767	1.4536	0.79055	0.78175	1.0858	0.77153	1.4803	0.87636	0.61088	0.50586	1
1.0436	0.9348	1.0543	1.6937	1.626	1.3012	0.83291	0.76957	1.4779	1.1362	0.79978	1
0.86859	0.98404	0.88853	1.4072	1.4671	0.50381	0.5529	1.1807	0.53824	0.53063	1.0358	1
1.4787	1.1186	0.59493	0.55072	0.60263	0.66188	0.61627	1.0191	1.6257	0.51632	0.88071	1
1.361	0.77421	1.3392	1.9564	0.51098	0.54647	0.57766	1.5311	0.53851	0.67712	0.57602	1
0.63293	1.7167	0.6454	0.66999	0.90624	1.793	0.86458	1.6814	1.983	0.54936	1.2871	1
0.63302	1.074	0.7443	0.55505	1.0584	0.51263	0.71785	0.98958	1.1313	0.5534	1.7548	1
1.4896	0.55475	0.83336	1.25	0.61224	0.73302	0.70318	1.7536	0.62976	0.83443	1.5097	1
0.82858	1.3625	0.57189	0.90681	0.70332	1.0432	0.71293	0.80521	1.0495	0.68828	0.50249	1
1.1539	0.59046	1.923	0.8293	1.6725	0.52526	0.58248	1.0733	0.8588	1.3552	0.56865	1
0.57127	0.68671	1.053	0.95489	1.4254	1.0218	1.2819	0.88838	0.76669	0.83681	0.61016	1
0.63357	0.53673	0.6849	1.7605	1.1151	0.76319	0.80036	1.3432	0.62314	1.055	1.5052	1
0.88217	0.52019	1.2262	1.9576	1.1782	0.5271	0.90396	1.7727	0.98848	0.58531	1.3716	1
1.2194	1.3456	1.9198	0.56991	0.56913	0.87066	1.0968	1.9399	0.50559	1.1381	1.3478	1
1.9584	1.4263	0.62289	1.4178	0.65577	0.82839	0.53515	0.57437	1.2256	0.57857	0.84714	1
1.0485	1.027	0.92656	1.6945	1.3379	1.4197	1.2026	0.52864	0.80581	0.531	1.3987	1
0.73366	1.1335	1.2137	1.0708	0.5965	1.7538	0.52855	0.52453	0.84849	0.50487	0.6069	1
1.4497	1.3393	0.75215	0.93395	1.542	0.50767	0.59586	1.3669	1.6964	1.0876	0.57575	1
1.818	0.81408	1.8216	1.3642	0.60914	1.2257	0.6654	0.94014	1.4637	0.5155	1.105	1
1.2357	1.0425	1.777	1.9578	1.0383	0.80385	0.65922	1.0793	0.51258	0.82496	0.74687	1
1.1891	1.5387	1.9714	0.96175	0.59986	0.63934	0.61376	1.7771	1.2079	0.61295	0.96006	1
1.0637	1.3595	1.2916	0.93746	0.78343	0.72157	1.1469	1.5535	1.025	0.70601	1.3754	1
0.80538	1.1101	0.70678	1.0248	0.51752	0.73341	0.53835	1.5098	0.51982	0.92403	1.0967	1
0.91028	1.1273	1.0001	0.55888	1.3741	0.6212	1.5514	1.7259	0.71392	0.98238	1.4994	1
1.2757	1.3826	0.73643	0.72045	1.7471	0.86599	1.7618	1.2424	1.7628	0.58189	0.7232	1
0.9009	0.53587	1.8596	1.1003	0.5499	0.63235	0.86654	1.0353	1.6154	0.57697	0.61188	1
1.5915	1.5377	0.67891	1.8448	0.56446	0.60859	0.5047	1.3984	1.4168	1.1984	0.86956	1
1.6637	0.68061	1.1388	0.6434	1.8566	0.75986	0.90763	1.3258	1.0625	0.69947	0.8597	1
1.5456	1.3302	0.94639	1.1168	0.53802	0.63369	1.1351	1.4294	0.62928	1.075	0.56362	1
1.1258	0.6413	1.4404	1.2209	1.0204	0.87533	0.50052	0.86475	1.6708	0.57748	0.73586	1
1.996	1.9625	0.60792	1.14	0.93671	0.56233	1.1363	1.2458	1.4625	0.53994	0.54828	1
0.76641	0.54692	1.6428	0.52771	0.7907	0.785	0.62916	1.9833	0.73202	0.59403	0.60175	1
0.86911	1.2112	1.2528	1.1379	0.62265	1.4662	1.088	0.85598	1.1686	0.92167	0.87872	1
1.1035	0.83247	0.53552	0.94182	1.6456	0.79415	0.51389	1.8342	0.74876	0.50405	0.83162	1
1.363	0.78154	0.5122	1.6007	1.8439	0.58266	0.77483	1.3243	1.0293	0.5171	0.66711	1
0.85124	1.2352	1.1206	1.7743	0.54262	1.2042	0.53857	1.8679	0.70091	0.58633	0.58852	1
0.92457	1.2473	0.76155	0.94217	1.7887	1.3788	1.3742	0.55291	0.66329	0.9656	0.58302	1
0.56387	0.77065	1.8974	1.8738	0.51231	0.69804	1.0723	1.0781	1.8879	1.4814	0.60707	1
1.8959	0.80026	0.99627	1.5618	0.87533	0.65683	0.70762	1.1442	0.87129	0.53704	0.51185	1
0.54307	1.6183	1.9683	1.4761	1.7085	0.71394	1.3913	0.97377	0.94174	0.52659	0.52992	1
0.5005	0.74906	0.61889	1.1675	0.50403	0.63395	0.97471	1.4034	1.8648	0.68303	0.70658	1
0.59168	1.4702	0.55725	0.94627	1.3152	0.83454	0.71193	0.60931	1.2812	0.55801	0.65361	1
1.9762	0.85445	1.5734	0.63272	1.7979	0.82976	0.82718	0.60561	0.71965	0.57583	1.704	1
0.71455	1.5145	0.55424	1.3638	0.52734	0.5036	0.79472	0.5095	0.62587	0.5111	1.1947	1
0.63063	1.2684	1.8406	1.3831	1.0387	0.60129	1.6639	0.8539	1.5981	0.54993	0.54276	1
0.88197	0.54827	0.85342	1.1805	0.62169	1.2785	0.6669	1.7351	1.9849	0.55913	1.2994	1
1.1886	1.9891	0.65145	0.70815	1.3483	0.568	0.50387	0.615	1.2268	0.78429	1.9379	1
1.0346	0.81674	1.4328	1.9012	0.73838	0.64938	0.99832	0.96455	0.87655	0.537	0.85035	1
1.5246	1.2095	0.66679	1.0707	1.236	0.76094	0.65973	1.9459	0.88604	1.2985	1.0015	1
1.3776	0.80563	1.3933	1.5655	1.1642	0.57051	0.62935	0.6326	1.114	0.83345	0.67613	1
1.8042	0.67011	1.642	1.7426	0.58522	1.5927	0.58107	1.5246	0.99361	0.60067	0.59871	1
0.7219	1.6013	0.55111	0.78458	0.62224	0.65627	1.347	0.75562	1.6522	0.69816	1.8462	1
0.58811	1.1515	0.61695	1.562	1.7846	1.0914	1.9091	1.8032	0.87851	0.7561	1.0588	1
0.64333	0.72606	1.1602	0.62578	0.90164	1.4556	1.0442	0.68894	0.83208	0.55868	0.97798	1
1.6283	0.53152	1.5988	0.96578	0.70414	0.60737	1.9338	1.0975	1.7613	0.59694	0.61867	1
1.4021	0.60071	0.77388	0.60963	0.9044	1.928	0.75985	1.017	1.9163	0.63905	0.57983	1
1.8451	1.0347	0.64928	0.63778	0.86956	1.1007	0.66755	1.8167	0.65891	1.3677	0.76162	1
1.4695	0.57272	0.91948	1.3283	1.6333	1.5031	0.78084	1.4465	1.7922	0.57071	1.461	1
1.0425	1.6648	0.5371	1.1955	1.0689	0.73209	0.96527	1.2943	1.649	0.62419	1.0361	1
1.5338	1.5023	0.82593	1.1526	0.66376	1.0581	0.52393	0.94259	0.51867	0.69171	0.8207	1
1.133	0.93289	1.271	0.56173	0.57031	1.8408	0.75911	1.6845	1.2117	0.87732	1.4771	1
0.63226	0.5648	0.97162	0.70196	1.7499	0.56768	0.5727	1.3923	0.97212	0.58342	1.5558	1
1.5697	0.59541	1.0917	1.3434	1.0395	0.51256	1.0577	1.7502	1.2023	0.80645	0.59924	1
1.3745	0.63221	0.51486	1.6993	0.57864	0.5196	1.5201	1.9777	1.511	0.53566	1.2903	1
0.69497	0.77577	0.52661	1.8876	0.56697	0.78282	0.77545	1.6013	0.69321	1.5358	1.1606	1
1.2041	1.0881	0.53674	1.2043	1.038	0.75287	1.1549	1.9779	0.93762	0.56872	0.90176	1
0.89622	0.8159	0.66365	1.6842	0.59698	0.91341	0.59026	0.6749	1.1642	0.5308	0.59306	1
0.72213	0.5251	0.62678	0.75623	0.69132	1.8821	0.93024	1.4685	1.646	0.86891	0.79589	1
1.8014	1.043	0.69275	0.55739	1.635	0.79268	0.73787	1.0513	0.58203	0.55162	0.7446	1
1.302	1.1955	0.50937	1.6448	0.87813	0.59437	0.89729	1.2042	1.08	0.55531	0.5957	1
0.91197	0.55862	0.74526	1.3116	0.88726	0.61882	0.57534	0.95372	0.95451	0.5317	0.74507	1
0.8724	1.6099	1.9875	1.1793	0.87539	1.0883	1.5824	1.8783	0.9985	0.54876	0.50723	1
1.7028	1.5787	0.69858	0.84513	0.53285	0.57382	0.97775	1.3679	1.1534	0.55209	0.83411	1
1.8135	0.55149	0.50919	1.0334	1.1301	0.95107	0.76888	1.6673	1.0258	0.68133	0.96222	1
1.7404	0.59107	1.3503	1.8861	0.547	0.56913	1.2032	0.94898	1.0511	0.92774	1.1316	1
1.5177	0.52487	0.67128	1.1639	0.67392	1.4561	0.54593	0.94313	1.8578	1.0614	0.91584	1
1.3934	0.88603	1.436	1.0378	1.5754	0.75914	1.092	1.8792	1.159	0.55588	0.53103	1
1.1444	1.0203	1.9367	1.262	0.73659	0.59609	0.61422	1.3926	1.1199	0.76113	0.68156	1
0.9559	0.83718	1.4599	1.0979	1.7028	0.51018	1.3828	1.8793	0.66851	0.51723	0.75762	1
1.2364	0.81734	1.0777	1.9905	1.1096	0.68577	1.2337	1.8729	1.587	1.4694	0.59964	1
1.4926	0.72992	1.207	1.4537	1.7012	0.55746	0.73089	0.75803	1.0422	1.0414	0.9707	1
0.69508	0.72967	1.7148	1.4857	0.58046	0.77615	0.63419	1.9041	1.097	1.1795	1.2592	1
1.5931	1.881	0.67457	0.69353	1.2852	1.0901	0.73464	1.525	1.8202	1.8236	0.81763	1
1.4516	1.5807	0.96571	1.4362	0.56246	0.50197	0.71223	0.64265	1.6739	0.53388	0.70707	1
0.82206	1.8309	1.0285	1.6333	1.405	0.51453	1.9132	1.7651	1.3094	1.4571	1.1539	1
1.6144	0.88596	1.6418	1.3254	0.63587	0.52676	1.9356	0.89183	0.71828	1.1176	0.80461	1
1.4288	0.57328	0.68621	1.9237	0.61438	0.55797	0.64118	0.85368	0.91754	0.7295	0.65606	1
0.91789	1.3564	1.6326	1.6551	0.58906	0.68485	1.1668	0.67547	0.5277	0.73261	1.357	1
1.8944	1.0014	1.0186	0.87254	0.63175	0.60288	0.87967	1.3081	0.66102	0.58338	1.1758	1
1.7882	1.7415	0.58096	1.8268	1.6195	0.98922	0.91556	1.6648	0.71658	0.7587	1.0851	1
0.61099	0.77475	1.6481	1.7392	1.8474	0.51671	1.4539	1.1154	1.0296	1.9333	0.55467	1
1.7201	1.9508	0.94353	1.5518	1.0338	0.64668	1.1971	0.76611	1.077	0.73424	0.71595	1
1.2037	0.59513	0.54739	1.5014	0.81271	0.58536	0.56332	1.2315	1.1264	0.52336	0.9118	1
1.5357	0.72357	0.60271	0.69963	1.1537	0.52915	1.1615	1.8765	0.83173	0.7383	1.013	1
0.557	0.58446	0.8962	1.2741	0.59763	0.62288	0.91974	0.81681	1.4279	1.6337	1.2642	1
1.2721	1.0823	1.2518	1.6117	0.82291	0.87707	1.9501	1.7514	0.81171	0.55418	1.8513	1
1.4743	0.52451	0.67061	0.96643	0.83093	0.51098	1.197	0.88618	0.50271	0.58572	1.5662	1
0.92719	1.0151	0.66647	1.3704	0.59264	0.54205	0.68583	1.6961	1.0625	1.6147	1.9208	1
1.4775	1.5075	1.0144	0.54769	0.50622	0.5793	0.75783	0.97316	1.1912	0.61543	1.0716	1
1.4804	0.65833	0.50904	0.78957	0.80592	0.50162	1.1247	1.6324	1.0156	0.7052	1.2655	1
1.0338	1.4964	0.55595	0.7914	1.6433	0.62373	0.50566	1.0019	0.57382	1.6198	0.50906	1
1.2906	1.1053	1.9702	1.6848	0.53323	0.67488	1.8988	0.92216	0.92084	0.59971	0.56236	1
0.51594	0.52636	0.7029	1.4675	0.84351	0.99717	0.52732	1.1101	0.87257	1.0559	0.93576	1
0.52535	1.7459	1.3613	0.9971	1.4467	0.8292	0.54595	0.84637	1.1179	0.59637	0.6917	1
1.0389	0.6204	1.5335	0.77611	0.71482	1.0199	1.1839	1.55	1.6978	0.53599	0.50023	1
0.8388	0.60604	1.2553	0.50124	1.6074	1.2515	0.8867	0.97365	1.1346	0.52881	0.5654	1
0.60256	1.1503	0.60298	1.2076	0.60629	0.61914	0.66406	0.79582	0.70014	0.63403	1.1506	1
1.9115	1.2414	0.51635	1.0711	1.9922	0.76073	0.69929	1.3116	1.4583	0.75033	1.8258	1
1.8475	0.59756	0.61916	1.4127	0.71331	0.55279	1.3583	0.99298	0.67094	0.53274	0.92762	1
0.73043	0.82109	0.62142	1.3726	1.0337	1.8447	1.0272	0.526	1.9215	0.51037	0.51131	1
1.1792	0.60129	1.6197	0.91818	1.7059	0.62413	1.7689	1.0979	1.662	0.68981	0.50698	1
0.79273	0.71397	0.75573	1.7283	0.83323	0.61993	0.8672	1.0052	0.62993	1.2246	0.59393	1
1.2363	0.8418	1.112	1.826	0.66049	0.81928	0.62722	0.99318	0.95842	0.50616	1.086	1
1.9449	0.62752	0.69923	0.77551	1.0847	1.1987	0.86782	0.52073	1.1681	0.87568	1.5596	1
1.4135	1.0544	0.88877	0.57426	0.67711	0.61293	0.59582	1.8126	1.7472	0.51412	0.56042	1
0.87285	0.9856	0.56725	0.62112	0.87742	0.65078	0.68767	0.63387	1.8086	1.9793	0.59206	1
0.5966	1.0029	0.60054	0.50352	1.4909	0.502	0.57816	1.2042	1.4445	0.75986	1.9649	1
0.71265	0.65638	1.0303	1.3093	1.5315	0.76246	0.51537	1.8584	1.8564	0.52478	1.1919	1
1.6971	0.9532	0.71153	1.9132	1.5572	0.80531	1.0854	0.79518	0.79789	0.50008	1.5845	1
1.69	1.2191	0.78376	1.0849	0.90697	0.71967	0.51648	0.52661	0.69453	0.69109	0.59961	1
1.0161	0.87658	0.50048	0.58313	0.95636	0.66832	1.0254	1.5004	1.8233	0.68666	0.83469	1
1.0142	0.90252	1.244	1.0061	1.3752	0.86994	0.5311	1.9716	1.2487	1.2174	1.1365	1
1.7847	1.078	0.72041	0.64143	0.88055	0.68914	0.6518	1.2891	1.7522	0.58288	0.87476	1
0.55332	0.64718	1.6933	1.4041	0.94536	0.86096	1.1215	1.6807	0.97136	0.72109	1.7837	1
0.60946	0.6611	0.73432	1.937	1.0272	0.64436	1.1726	0.50814	1.9385	0.9074	0.78851	1
1.9599	1.1723	1.5418	0.55693	0.61665	0.69678	0.65506	1.9897	0.65987	0.86735	1.5831	1
0.72731	1.0486	0.6249	1.3134	0.83522	0.63213	0.71262	1.8229	0.54356	1.215	0.52694	1
0.68287	1.5956	0.53516	1.4135	1.632	0.8336	0.76668	0.97513	1.1529	0.55108	1.8245	1
0.71627	1.4639	0.56112	1.7867	1.8966	0.76639	0.68817	0.51332	1.9727	1.051	1.6266	1
0.8107	0.74965	0.69586	1.1171	1.4702	0.97826	0.62231	0.73737	0.51703	0.55737	0.8224	1
1.8516	0.53764	1.9244	1.8441	0.61202	0.91759	0.74256	0.60423	0.59951	0.61137	0.69282	1
1.8009	1.1844	1.124	0.82428	0.73511	0.50534	1.8601	0.82763	1.2857	0.58062	1.0396	1
0.8445	1.1705	0.62353	0.50309	1.0853	1.1383	1.2793	1.2002	0.54623	0.87231	1.3836	1
0.69838	1.1759	0.66304	1.4131	0.65831	0.5259	0.55707	0.79	1.2867	0.53318	0.83567	1
1.1632	1.0457	0.68205	0.74895	0.71447	0.54153	0.55263	1.3648	1.73	0.86718	0.55755	1
1.1827	1.4605	1.1658	1.5148	1.3213	0.69645	0.67341	0.82959	0.9224	0.54684	1.4939	1
1.0628	1.9516	1.4205	0.97883	0.9535	0.75492	1.4527	1.6316	0.89327	1.2715	0.54953	1
0.73475	0.61027	0.67523	1.2298	1.0975	1.0424	0.89171	0.57578	0.89178	0.67407	1.177	1
1.8193	0.7365	1.2804	0.58308	0.86329	0.77997	1.5467	1.6684	0.68395	0.50754	0.86081	1
1.6158	0.61413	1.2729	0.56125	1.1966	0.60645	0.62447	0.77452	1.8807	0.59362	1.6632	1
0.87208	0.69269	1.0382	1.5927	0.82763	0.63134	1.2027	1.4994	1.0722	0.5985	1.3052	1
1.2819	1.2243	0.57253	0.73272	1.5923	0.59209	0.56271	1.4439	1.1154	1.5428	0.55178	1
1.1914	0.7087	1.8669	1.3084	0.55303	0.95463	0.78687	0.58937	0.92435	0.56139	0.66944	1
1.399	1.3343	1.8056	1.2122	1.3311	0.60787	0.70217	1.5383	1.6479	0.73405	1.909	1
0.75791	0.7596	1.0072	0.87292	1.8529	0.992	1.327	1.2199	0.80973	0.51732	0.74796	1
1.2557	1.314	0.6702	0.92737	1.2221	0.96833	0.54321	1.5396	1.1797	0.70072	0.6697	1
1.4045	1.7101	0.60604	0.86918	1.7152	0.92744	1.4271	1.1346	1.7632	0.66382	0.51041	1
1.4017	0.70236	0.5983	1.7143	1.2578	0.78487	0.57543	1.2536	0.96016	0.64112	0.85483	1
1.0046	1.5522	1.2837	0.68101	0.812	0.77885	0.91534	0.9734	0.95733	0.71077	0.66242	1
0.81751	1.1285	1.0827	0.87339	0.87408	0.62008	0.57515	1.4225	1.3547	1.0935	1.7928	1
1.3146	1.3216	1.9227	1.9208	0.87237	1.0249	0.50891	1.8565	1.1822	0.58059	0.56578	1
0.5467	1.4337	0.61804	1.3318	0.62659	1.0865	1.0702	1.8023	1.8207	0.5936	0.54192	1
1.1093	0.97443	0.88773	1.7753	1.955	1.6681	0.745	0.6739	1.5569	0.57803	0.8609	1
0.77977	1.2133	1.059	0.82047	1.1437	1.061	0.99486	0.63039	0.76417	0.60773	1.2398	1
1.0515	1.0143	0.69235	1.7081	1.7542	1.3607	1.2655	0.66208	0.81459	0.53813	0.94673	1
0.86193	1.155	1.6834	1.0212	1.6629	0.51971	0.51547	0.71416	0.9884	0.98573	1.2765	1
0.99582	1.111	0.78077	0.85251	1.2042	0.78469	1.4389	1.5682	1.7295	0.50772	0.86117	1
0.69341	0.74627	1.614	1.9094	1.7803	0.64213	1.1426	1.3522	1.7612	0.55696	1.1144	1
1.0302	0.68189	0.66873	1.5563	0.50364	0.68472	0.74406	1.5151	0.8528	1.7848	1.4497	1
1.7859	0.73598	0.67928	1.0808	0.75876	0.64921	0.61598	1.4001	1.6721	1.4949	0.80694	1
0.7596	0.94103	0.50189	1.5791	0.5387	0.56029	1.5707	0.71777	1.0471	0.50313	0.97499	1
0.84028	1.9759	0.53347	1.1981	0.63432	0.76004	0.90412	0.56518	1.0181	0.51449	0.51798	1
1.8658	1.9831	0.95352	0.80977	0.75292	0.82725	0.70624	1.6366	0.75958	1.2514	0.54692	1
0.7338	1.542	0.82011	0.663	0.85193	0.50325	0.72423	0.74313	1.2561	1.271	0.51191	1
0.68397	1.5309	0.64855	1.5766	1.6659	0.75679	1.4502	1.8544	0.57723	0.87391	0.95897	1
0.77264	0.57083	1.4586	0.52728	0.63263	0.75438	0.57934	0.72951	0.61929	0.60168	0.88463	1
0.71916	0.95599	0.57747	1.7569	1.4231	0.72738	0.64011	1.2574	0.63361	0.92084	0.76508	1
1.7538	0.50085	1.5341	1.9821	0.7351	0.78253	0.76778	1.0427	1.9893	0.55027	1.0997	1
1.1663	0.52486	1.5262	1.8083	0.77202	0.5668	0.99754	1.6656	0.69298	0.63612	0.86068	1
1.4066	0.59299	1.0875	0.73283	1.84	0.53682	0.66476	1.7204	0.97354	1.17	1.1922	1
0.57517	1.9057	0.53756	0.65769	0.62859	1.3315	0.6437	1.369	0.88331	0.55676	0.64116	1
1.4495	0.70459	0.51953	1.2428	1.3262	1.7418	0.85469	1.4123	1.3198	0.58203	0.73914	1
1.022	1.1863	0.64518	1.0429	1.0644	0.63864	0.6936	1.9958	1.2909	0.70946	1.2372	1
1.7611	0.62423	1.3144	1.2906	0.65547	0.90451	0.77883	1.7557	0.80142	0.52176	1.4783	1
1.6103	0.64762	0.80979	0.62308	0.9723	0.54888	0.54667	1.5229	1.5839	0.84819	0.56711	1
0.8104	1.871	1.2575	0.50286	1.5854	0.64732	1.5909	1.6761	1.7931	0.54877	0.50713	1
1.1338	0.54046	0.88711	0.89845	0.795	1.9185	1.1681	0.57637	0.61246	0.5281	1.5627	1
0.58758	1.5139	1.0328	0.59768	1.2749	0.69608	0.76375	1.5535	1.4197	0.58964	0.95732	1
0.55449	1.8025	0.85115	1.9174	1.5603	0.52622	1.5113	0.75497	0.50173	0.64179	0.6409	1
1.0393	1.7462	0.61816	1.4927	1.1165	0.50874	1.1091	1.534	0.99403	0.57988	1.4732	1
1.4266	1.2752	1.954	1.8427	0.50082	0.67539	1.222	0.58468	0.57173	0.75078	1.4654	1
1.2465	1.7846	1.7595	1.3014	0.63937	0.85409	1.8282	1.8517	1.7788	0.52185	1.1393	1
0.89765	1.707	0.72476	0.63852	0.93978	0.84997	0.72489	1.0394	1.0646	0.53835	0.7807	1
0.52367	0.57342	0.62667	0.92842	0.82059	0.57193	0.68731	1.7816	1.0386	0.55166	0.71271	1
1.4929	1.0023	0.57582	1.9243	1.6812	0.59475	1.566	1.28	1.6057	0.78536	0.54792	1
0.79562	1.4199	0.63048	0.82541	0.74164	0.62193	0.73464	1.3829	0.50428	0.78996	0.54071	1
0.7204	1.8537	0.79889	0.86734	0.81505	0.60195	0.94697	0.96497	0.97407	0.53337	1.102	1
1.8313	1.1088	1.779	1.2619	0.53099	1.2311	1.4053	1.2849	1.2839	0.67561	0.52264	1
0.57201	1.8491	0.69744	1.0369	1.3328	0.56695	0.85818	1.138	0.69961	0.60867	0.85272	1
0.74634	1.8955	1.0062	1.8577	1.1149	0.68229	0.5345	0.62183	0.64735	0.52014	0.50219	1
0.68195	0.88988	0.51684	0.96344	1.3217	1.8623	1.1632	0.59213	1.1442	1.0261	1.1442	1
1.4844	1.1186	1.8574	1.8243	1.2708	0.54179	0.94855	1.7976	1.0356	0.70007	1.4123	1
1.4664	1.7322	1.3552	1.828	1.6889	0.52464	1.1767	1.4855	1.1624	0.94106	1.3501	1
0.83082	1.0796	0.91371	0.58304	0.98488	0.55162	1.211	1.5381	1.5462	0.63728	1.3993	1
1.4495	1.606	1.373	0.55598	0.51801	0.75928	0.63912	1.3202	0.65911	0.94662	0.67829	1
0.69109	0.63612	1.2381	0.6531	1.5041	0.67588	0.58379	1.0996	0.9229	0.56475	0.68709	1
1.182	0.76569	1.0243	0.86706	0.60761	0.59495	1.2697	0.98634	0.81394	0.5753	1.945	1
0.85001	1.3109	1.8696	1.3341	0.64453	1.359	0.72401	0.93484	1.5108	0.51563	0.64826	1
1.9241	1.5638	0.73537	0.95648	0.91095	1.2804	0.77535	1.6879	0.86295	1.9814	1.421	1
1.1582	0.68814	1.0778	0.91203	0.65077	0.51093	1.318	0.72202	1.7615	0.51742	0.93468	1
0.78941	1.9829	1.1362	1.392	1.9996	0.73002	0.62593	1.8499	1.3786	0.61982	0.85061	1
1.0156	1.4602	0.7672	0.7747	1.1447	0.69798	0.5198	1.2164	1.7775	0.62256	1.3939	1
0.70386	1.5345	0.60974	0.50257	0.94969	1.7737	1.0435	0.51351	1.4442	0.62491	0.53544	1
0.8641	1.318	0.54156	1.4029	0.6558	0.55422	0.60557	1.6501	1.8285	0.59543	1.5086	1
0.98641	1.0007	0.51324	0.74122	1.847	0.63565	1.2142	1.8605	1.5509	0.9161	0.55157	1
1.0313	1.1854	1.3704	1.5622	0.81662	0.71498	0.51098	0.84105	1.1618	0.55394	1.421	1
0.95375	1.9294	0.50443	0.59965	0.58331	0.65664	0.76527	0.83433	1.1451	0.89679	0.5224	1
1.1426	0.57516	1.5112	0.86198	0.67128	1.1224	0.77573	1.0676	1.4927	0.68841	1.7683	1
1.2516	1.8253	0.53603	1.6728	1.9649	0.52738	0.57046	0.78037	0.90685	0.76703	1.4173	1
1.3822	1.5411	1.0267	1.0911	1.4381	0.50996	0.68714	1.0155	1.0593	1.2609	1.6704	1
0.62617	1.6998	0.61391	1.1081	1.3344	0.55734	0.94584	1.2713	1.0039	0.59331	1.3299	1
1.0345	0.78785	0.96639	0.5424	0.805	1.1048	0.844	1.7411	1.8413	1.1193	0.50396	1
1.0487	0.79922	1.1734	0.56391	1.8324	1.2834	1.3577	0.76408	0.57977	0.64524	0.53548	1
0.51295	1.7092	0.93732	0.75751	0.94723	0.64998	0.90063	0.77167	1.279	0.57317	0.68602	1
0.83968	0.76529	1.3906	1.5948	1.4271	0.77556	0.77282	0.54186	0.73733	0.62454	0.59053	1
0.98548	1.0052	1.3933	1.1228	1.1698	0.51479	0.7418	1.0661	0.6423	0.84981	1.2526	1
1.6707	1.4576	1.3541	1.522	0.62525	0.56354	0.52549	0.62027	1.065	0.67874	0.88535	1
0.95551	1.6415	0.67009	1.0523	1.1141	0.62548	0.80613	1.0848	0.52083	0.73978	0.91123	1
1.2379	0.50188	1.2491	0.51063	1.7045	0.54222	1.37	0.58808	1.9781	0.51228	0.59157	1
0.74485	1.7327	0.56274	1.6013	0.81525	0.50437	1.4114	0.98673	0.57697	0.77731	0.75406	1
0.71706	1.2267	1.024	0.58574	0.96509	0.50948	0.50561	1.612	1.9444	1.2129	0.94956	1
0.82905	1.2424	1.5426	1.502	0.50579	0.6967	0.77361	1.3478	0.68388	1.7781	0.89878	1
0.75151	0.99114	1.5728	0.60682	1.4379	0.62457	1.8202	1.027	1.4101	1.3938	0.94803	1
0.93637	0.88021	0.73456	1.0021	1.7634	1.4354	0.75121	1.5683	1.1312	1.6108	0.94744	1
0.68634	1.8665	1.2424	0.50653	1.587	0.67759	1.9671	0.96726	1.2581	0.53278	0.54695	1
1.225	1.1041	0.72441	1.966	1.9741	0.61921	1.5495	0.70708	1.8078	0.50461	1.0707	1
1.6748	1.8158	0.52897	0.98157	0.57826	0.50464	1.7505	1.4921	1.0432	0.70754	0.50377	1
0.64065	0.7462	1.0311	1.4213	1.0388	0.99497	0.55789	1.4389	0.51649	0.62356	0.54496	1
0.96681	1.3562	1.0314	1.0206	0.86863	0.75044	0.85637	1.0494	1.0604	1.0092	1.2723	1
1.5018	0.76387	0.79934	0.54508	1.2667	0.56062	1.0972	0.77292	0.5471	0.88973	1.4303	1
0.91614	1.7892	1.4543	1.0535	1.9989	0.96558	0.91554	1.3891	0.79633	0.71825	1.4874	1
1.9032	1.413	0.57915	0.55152	1.2631	0.5135	0.61813	0.93715	0.73916	0.5404	0.57237	1
1.3793	0.76836	0.74169	0.80788	1.4214	0.53491	0.80457	1.3855	1.4956	0.67095	0.66622	1
0.60504	0.56781	0.64967	0.66121	0.60296	1.1508	0.55582	0.59702	0.52637	0.82481	0.53384	1
0.60105	0.69451	1.1782	1.8151	0.74647	0.79964	0.50612	1.8472	0.68481	0.75413	1.1353	1
0.84274	1.9672	1.4111	0.84394	0.97033	0.66718	1.7724	0.55084	1.1344	0.74898	0.6945	1
0.97661	0.55372	1.2143	1.2529	0.50935	0.63019	0.69121	1.7438	1.9032	0.55001	0.79275	1
1.2993	0.56429	0.55503	1.2059	1.1732	0.71844	1.2845	1.3007	0.56447	0.53071	0.68741	1
1.0939	0.76482	1.9586	1.6277	1.2367	1.3676	0.50996	0.79885	0.72317	0.50988	0.6291	1
0.70159	1.1466	0.64452	1.9121	1.2136	0.5744	1.5751	0.84458	0.57386	0.51598	0.80391	1
0.88023	1.0167	1.3775	1.2553	0.71233	1.456	0.65762	0.51725	1.7266	1.5264	1.1577	1
1.7703	1.4581	1.2613	0.51521	1.3353	0.59236	1.3584	1.4114	1.6088	0.78099	0.78414	1
1.1405	1.7458	0.79048	1.8634	1.6401	0.81059	1.6824	0.60646	1.3418	0.54709	0.55629	1
0.64608	0.96686	1.1746	0.92271	1.0773	0.61313	0.72586	1.7475	1.1656	1.5825	0.52513	1
0.95241	0.958	0.98785	1.7114	0.70285	1.6841	1.0546	0.50344	1.0292	0.56699	0.9013	1
1.6048	0.65335	0.93126	1.8145	0.5076	0.57297	0.72508	1.4043	1.0017	1.0402	0.85864	1
0.89736	0.99328	0.98663	0.56293	1.7957	0.72262	0.51479	1.5787	0.65326	0.93051	0.56009	1
0.58492	1.7492	0.74489	1.6286	1.3092	0.79108	0.57692	1.1937	1.0019	1.0364	0.50243	1
0.50912	1.0031	0.68879	0.99175	0.57996	0.64741	0.56954	1.1613	1.3042	0.53418	1.5186	1
1.6025	1.1606	0.61452	1.2983	1.1072	1.0503	1.1344	0.54947	1.1851	0.76323	1.9163	1
1.7149	0.91164	0.80811	0.67815	0.56213	0.73802	0.73169	0.90873	0.73975	0.90069	1.0702	1
0.73523	0.93495	0.54549	1.1835	1.887	0.75626	1.9375	0.65921	1.9701	0.53875	1.3223	1
1.186	1.3523	1.7876	0.70394	1.1083	0.97452	0.57587	1.3368	0.6607	1.185	0.8825	1
1.1844	1.3032	0.67059	0.84184	0.94914	0.82607	1.1314	1.9245	1.4683	0.74887	1.3122	1
1.1438	0.86895	0.56473	0.58653	1.2475	0.78782	1.7063	1.5152	1.8608	0.58204	0.77439	1
0.63945	0.50395	0.50625	1.7167	1.9005	0.66551	1.1023	1.1179	0.60131	0.61163	0.7148	1
0.67731	1.6038	1.9205	1.9058	1.2456	0.79209	0.55762	0.50928	0.75536	0.54911	0.86794	1
0.64718	0.78345	0.6977	0.89024	1.8928	0.66154	0.65184	1.5306	0.57193	0.9598	1.1713	1
1.7577	1.019	0.78825	1.4893	0.59748	0.74149	0.73866	1.0667	0.68996	0.52422	0.62529	1
0.6452	0.88575	0.712	1.1254	1.3188	0.72872	0.86628	1.8697	0.93168	0.50768	1.3843	1
0.78419	1.9511	0.60991	0.5752	0.7852	0.55333	1.9714	1.4745	1.093	0.64308	1.3753	1
0.72818	1.7262	0.65227	0.92768	1.9709	0.81099	0.59147	1.3315	0.57053	1.2327	0.51057	1
0.56543	1.6997	0.5912	0.90414	0.89346	0.69256	1.1425	0.88819	1.4018	0.5645	0.57863	1
1.4264	0.74533	0.62882	0.92919	1.7073	0.99848	1.959	0.69786	0.71056	0.50618	1.2676	1
1.2584	1.1961	0.58711	0.75114	0.77718	0.77488	1.7769	0.8138	0.75279	0.87389	0.98692	1
0.75539	0.63611	0.77565	1.7471	0.99931	0.83518	0.65471	0.88548	0.85751	0.54342	1.2488	1
1.7646	0.70767	1.0656	1.4546	1.623	0.5445	1.114	0.73555	1.0502	1.7016	0.69976	1
1.3766	1.1758	0.52238	0.65348	0.65961	0.62598	0.56348	1.5878	0.8406	0.51436	1.137	1
0.71242	1.8263	0.51171	0.93364	1.4435	0.6189	1.0894	1.9962	0.6099	1.2375	0.57357	1
1.0994	0.65244	0.69349	1.8247	1.9489	0.59209	0.55231	1.7527	1.879	1.4578	0.96393	1
1.4417	0.59887	0.54568	0.52211	0.50812	1.3395	0.52046	1.4271	1.271	0.53978	1.2422	1
0.52815	0.89296	0.60794	1.547	0.79929	0.85733	1.0483	1.8517	0.78948	0.62964	0.92742	1
1.0007	0.64774	1.0412	1.4499	0.65272	1.3031	0.68084	1.3025	1.5754	1.2026	0.7971	1
1.7165	1.3612	0.57657	0.56272	1.8026	0.6799	0.54363	0.95849	1.9759	1.1987	1.8956	1
1.4321	0.58308	1.5921	0.53289	0.59445	1.6588	0.62769	0.65156	1.8263	0.71142	0.84967	1
1.6894	1.5596	1.3646	0.57304	1.1374	0.51305	0.9719	0.50545	0.72153	0.61253	0.62821	1
1.3912	0.96476	0.75532	0.63315	1.4165	0.78325	0.92084	1.9903	1.0634	0.98519	0.77086	1
0.67314	1.4004	0.9091	0.79477	0.51546	0.79288	0.82434	0.85902	1.3282	0.77166	0.58605	1
1.7117	0.63096	0.51916	0.54309	0.84659	0.81029	0.98945	0.89759	1.274	1.0482	1.6274	1
0.68248	1.11	0.7832	0.62578	1.8589	0.51789	0.64709	1.7048	0.81567	1.8057	1.5428	1
1.1854	0.84133	0.52759	1.7218	1.8141	0.76602	1.2	1.4067	1.7199	0.66456	0.78346	1
1.4817	1.8696	1.8395	0.56921	0.72147	0.75772	0.638	1.7916	0.93597	0.8256	0.60079	1
1.0204	0.54615	1.8286	1.1504	0.72648	0.8043	0.5295	1.5181	1.3219	1.0024	1.0764	1
1.5291	0.88394	0.70415	0.6129	1.325	0.57843	0.66858	1.7349	0.67009	0.73912	0.88988	1
1.0817	1.2847	0.59704	0.71475	1.9145	0.63859	1.0872	1.1868	1.9632	0.96714	0.54403	1
1.055	0.80282	0.60163	0.5215	0.59233	0.79257	0.67738	1.0197	1.5634	0.52262	1.2974	1
1.288	0.51313	1.8215	1.662	1.4297	0.99855	0.65753	1.8149	1.3962	0.52864	0.51167	1
1.1881	0.77397	1.0566	1.4981	0.61246	0.82795	1.3467	0.67538	1.1086	0.63507	1.5986	1
1.4444	1.0015	1.4308	1.8724	1.5834	0.57527	1.4058	0.67709	0.83829	0.74279	1.3723	1
0.6992	0.51598	0.8779	1.2976	1.0265	0.55886	0.60394	1.6753	0.83299	1.3228	1.1102	1
1.6427	0.68579	0.57408	1.5054	0.91445	0.51824	0.72143	1.046	1.0406	1.1362	0.83562	1
1.6928	1.1433	0.55204	0.55001	0.53201	1.7129	0.88322	1.1365	0.56459	0.97008	1.8524	1
1.1135	0.62672	0.57983	1.7116	1.1315	0.51601	1.3471	0.80518	0.62075	1.5184	0.65166	1
0.73291	1.8231	0.6697	1.3135	1.612	0.53393	1.1147	1.2995	0.82046	0.85945	0.83695	1
1.5108	1.1619	0.66934	1.9206	1.2927	0.53609	1.5761	1.0313	0.71441	0.99354	0.52844	1
0.95581	0.7546	0.578	1.4853	1.2636	0.73417	0.79393	1.4841	0.54578	0.52103	1.2746	1
1.7439	1.762	1.148	1.7263	1.5816	0.97377	0.57308	0.7914	0.50015	0.53581	0.51493	1
0.91193	0.61543	0.75118	1.3263	1.0015	0.50736	0.54011	1.2238	0.5897	0.76974	0.61143	1
0.74451	1.5158	1.0977	0.51343	1.6241	0.67099	0.53213	1.8487	0.51859	0.50729	0.85199	1
0.91116	0.81562	0.62991	0.85568	0.89626	0.56517	0.5286	0.93927	0.91934	0.79933	1.4751	1
1.6134	1.7261	0.9248	1.2764	1.7078	0.81307	0.84339	0.57745	1.4959	0.66231	0.63547	1
1.9505	1.6391	0.52522	1.0908	0.58893	1.5527	1.1114	0.51045	1.4102	0.88064	0.81142	1
1.7326	1.4397	0.78995	1.8162	0.86798	1.2513	0.59405	1.488	0.86103	0.52132	0.50429	1
1.2711	1.9017	1.7683	1.2684	1.2817	0.54832	1.4847	0.81565	1.2968	0.62197	1.1089	1
0.7015	0.52084	1.3847	1.7244	1.7305	0.50296	0.6711	1.7484	1.4203	0.54522	0.97133	1
1.0497	1.7799	1.2389	1.0461	1.546	0.54982	0.6092	1.8851	0.67158	1.1675	0.67332	1
1.0366	1.3624	0.81755	1.7895	1.4749	0.50526	1.0116	1.8744	0.68677	1.398	0.53202	1
0.62657	1.5348	0.50552	0.81145	1.4612	0.58667	1.8764	0.9514	0.9632	0.65719	1.2892	1
0.95604	0.59326	1.9047	0.86862	0.61707	0.53582	1.2546	1.6395	1.0106	1.219	0.8442	1
1.9508	0.76714	1.2483	1.2676	1.5053	0.58414	1.0632	1.8202	0.71927	0.68958	1.5978	1
1.3593	1.2724	1.8115	0.93622	1.3955	0.57377	1.0054	1.2888	1.7485	0.69072	0.52322	1
0.79259	0.65029	0.55952	0.77553	0.67172	1.3866	1.012	1.146	1.9731	0.90954	0.75515	1
1.3794	1.4159	1.61	1.8686	0.53661	0.95914	0.79007	1.3757	1.4409	0.56566	1.7529	1
0.63635	0.813	0.71218	1.1953	1.8891	0.56989	1.4409	1.7505	0.87469	0.84701	0.68714	1
0.72171	1.4672	0.54445	1.0322	1.4617	0.62119	0.87886	0.77209	0.99218	1.3216	1.3148	1
1.0604	1.1555	0.68908	1.3737	0.93425	0.51215	0.79737	1.8468	1.2745	0.69797	0.86198	1
0.72788	1.0757	1.9058	0.91571	0.6194	0.6895	0.6551	1.949	1.9273	0.58496	1.4502	1
0.70728	1.2922	1.222	0.89661	0.93636	0.70289	0.60183	1.2051	1.4353	0.5434	0.6074	1
0.71414	1.8516	0.78493	1.2542	0.76786	0.58464	1.2295	1.1769	1.2604	0.51882	0.68011	1
1.74	1.5764	1.5593	0.86226	1.4952	0.52112	0.52824	1.1603	0.78867	0.88079	0.50775	1
0.9655	1.3696	0.59882	0.79655	1.091	0.67017	0.81908	0.5304	0.62725	0.88861	1.8982	1
1.328	1.7191	1.765	1.3022	1.3646	0.69465	0.95407	1.315	1.0765	0.84001	1.7657	1
0.79129	1.4469	0.63133	0.91966	0.89674	0.86013	0.50367	0.55228	0.67042	0.57875	1.3169	1
1.5869	1.6324	0.81895	1.2371	1.0516	0.71299	0.5667	1.2369	0.90173	1.1619	0.65752	1
0.97037	0.66797	0.97291	1.377	0.82662	0.50223	1.3813	1.0321	1.8991	0.64518	0.72995	1
1.0868	0.50723	0.8106	1.7467	0.67046	0.54962	1.0721	1.6383	1.0463	0.52449	0.77078	1
0.86259	1.5483	0.62801	1.0944	0.67696	1.6043	0.57251	1.7089	0.80978	0.76988	0.5012	1
1.8221	1.1459	1.4712	0.81997	0.72991	0.71072	1.8548	1.7839	0.61833	1.255	0.57208	1
1.4882	1.3162	0.65319	1.1803	0.88266	1.5105	0.53585	1.1309	1.3889	0.52315	1.4871	1
1.0625	0.68624	0.67779	1.7484	1.0406	0.68098	1.1039	1.9943	0.52438	1.7564	1.1801	1
0.55602	0.69308	0.78957	0.88785	0.69789	0.6273	0.89685	0.95796	0.6909	1.9688	0.50985	1
0.66915	0.91134	0.88214	1.5051	0.53445	0.81954	0.54178	1.1507	1.0775	0.548	1.3568	1
1.5286	1.7527	1.642	0.99724	1.2662	0.56121	0.69854	1.6402	0.66568	0.61708	0.51468	1
1.0362	0.78004	1.4916	1.9376	1.4625	0.50666	1.3965	1.2312	0.78211	0.65299	0.73547	1
0.60143	1.8254	0.64677	1.25	0.51524	1.6398	0.91935	1.0992	0.9006	0.53444	1.328	1
1.4961	0.64411	0.65566	0.55969	0.78995	0.5071	0.50108	1.7835	0.5921	1.4731	0.72608	1
0.77644	0.90113	1.5587	1.5148	1.8265	1.3101	0.56378	1.1451	0.65113	1.5593	0.75495	1
1.185	0.51999	0.55187	1.2919	1.6513	1.5827	0.54402	1.8715	1.3546	0.60955	1.6513	1
1.3963	1.5384	1.8811	0.64817	0.5412	0.66817	1.5295	1.4692	1.2923	1.5557	0.53969	1
1.498	0.91808	0.85724	0.76339	0.86395	0.55549	1.3542	1.812	1.7734	0.50956	0.94765	1
0.82519	1.2932	0.78249	1.3585	1.9123	0.93311	0.60683	1.4668	0.8632	1.1566	1.3648	1
0.9257	1.7981	0.86706	1.5399	0.53932	0.66236	0.59784	0.81077	0.86436	0.57692	0.52227	1
1.1706	1.4733	1.7884	1.3912	0.90318	0.80334	0.5674	0.5183	1.0686	0.52605	0.6488	1
1.795	1.7491	0.51951	0.53343	1.2692	0.70591	1.7608	0.92318	1.2678	0.51149	1.2406	1
1.0677	1.9403	0.61013	0.65886	1.1419	0.82585	0.59732	1.9791	1.2002	1.4605	1.1608	1
0.73674	0.58969	0.61027	1.2379	0.61937	0.92594	0.67488	1.6805	1.7039	0.62997	0.76674	1
0.78645	0.62549	0.90256	0.53178	0.72238	0.61805	1.2728	0.61962	1.7716	0.61078	1.0345	1
1.7131	1.113	0.56217	0.74113	1.8282	0.50131	1.9602	1.4874	1.0685	1.8759	1.1166	1
1.554	0.71283	1.3238	0.95057	0.75066	0.81883	0.87946	1.8744	0.62167	1.0169	0.52083	1
0.84205	1.9753	1.0367	0.64246	0.69749	0.54356	0.76727	1.2251	0.58801	0.8201	1.7414	1
1.9233	1.893	1.0268	1.9194	0.53711	0.60201	0.78549	0.97306	0.73827	0.62164	0.60402	1
0.70266	1.0809	1.2768	1.1066	1.3334	0.50456	0.65767	1.4355	0.72634	1.6289	1.0236	1
1.1098	1.1361	0.53214	1.5074	0.50179	0.66002	0.51443	0.61438	0.94553	0.55635	0.85079	1
0.83928	1.4257	1.0457	0.72162	0.51615	0.50147	0.90281	0.92202	0.99762	1.2011	0.88195	1
1.0643	0.62977	0.59861	1.691	0.86291	0.86305	0.87442	1.6042	1.0295	0.63084	0.97379	1
0.54773	1.1527	1.7438	0.65365	1.2112	0.50086	0.97266	1.2471	1.8388	0.5018	0.64638	1
0.5088	0.89965	0.94685	1.3663	1.1843	0.60904	1.1588	1.0311	1.5368	0.84949	0.90273	1
1.8978	0.85223	0.63436	1.8266	0.65872	0.6381	0.95701	0.66936	1.1774	0.57633	1.2366	1
0.72669	1.5073	1.3128	1.0716	1.5819	0.6913	0.68811	1.55	1.289	0.78314	1.283	1
1.0618	1.6686	0.76254	0.54051	1.406	0.68433	0.61456	0.69719	1.3336	0.56366	0.50494	1
1.4089	1.6143	1.6941	1.3248	0.88312	1.3616	0.94035	1.1014	0.64062	0.5346	0.51991	1
1.5451	0.51825	0.57592	0.91164	0.93313	0.60978	0.73932	0.77951	1.2971	0.58893	0.83275	1
1.8984	1.69	1.3409	1.2487	0.84057	0.53141	1.9643	1.9097	0.68531	0.71028	1.1358	1
1.0098	1.4448	1.1698	1.9512	0.91038	1.9629	0.8239	0.6708	0.76948	0.59203	1.777	1
0.88328	0.7919	0.63721	0.94765	1.5795	0.50982	1.9003	1.6777	1.0821	0.53616	0.622	1
0.53247	0.70258	1.8657	1.8929	1.1073	1.1773	0.7938	0.76055	0.57439	1.081	0.67334	1
1.691	1.5437	0.55883	1.5184	1.23	1.3235	0.86932	1.0813	1.574	0.70951	0.74664	1
1.4658	1.0484	0.51061	1.5867	0.95575	0.7029	0.87997	1.7443	0.88238	0.54145	1.8048	1
1.6782	1.6165	0.96693	0.72483	1.1074	0.61925	0.95361	0.64938	1.0443	1.1308	0.50047	1
0.98333	1.3518	1.8779	0.85608	1.8123	0.60022	1.2784	1.5134	0.50062	1.4826	0.50981	1
1.1159	1.7131	0.56881	0.65719	0.85139	0.55432	0.5999	0.6821	1.9572	0.70953	0.91928	1
0.83498	0.85342	0.86134	1.287	0.50436	0.63757	0.82562	0.59527	0.91272	0.94079	0.72856	1
1.4954	1.274	0.55367	0.60789	1.8634	0.63984	0.80554	1.2115	0.76047	0.6693	0.50286	1
0.76125	1.036	0.79474	1.1309	1.9138	0.84137	1.8857	1.3698	1.8281	0.52819	1.1581	1
0.63123	0.50534	1.2844	0.52194	1.8749	0.57901	0.64599	1.3383	0.73611	0.61335	0.64242	1
0.93635	0.5899	1.9323	1.3178	0.55916	0.53869	0.67168	1.1069	1.1981	0.63895	0.57937	1
1.4283	0.73132	0.73256	1.74	0.65772	1.1711	0.72344	0.80563	0.59904	0.99804	0.53427	1
0.84386	0.67793	0.55817	0.57859	1.9682	0.83544	0.52518	1.633	1.8274	0.50201	0.75345	1
0.98156	0.66457	0.6458	1.4668	1.1272	0.50649	1.5128	0.78538	1.8559	0.89122	0.5116	1
1.4918	1.6277	0.55082	1.8294	1.0639	0.58331	0.67631	0.63903	1.7081	0.6091	1.2609	1
0.93431	1.5359	1.2969	1.3578	0.98087	0.50448	0.5141	0.88519	1.7303	1.3545	0.56057	1
1.372	0.88381	0.90344	0.57717	1.709	0.53386	1.7217	1.677	0.75246	1.7544	0.77194	1
0.64564	0.78606	0.85823	1.4476	1.925	0.80573	1.5078	0.70447	0.91269	0.55372	0.93819	1
0.52403	1.6258	0.67552	0.84045	1.9149	0.59178	0.85619	1.4939	0.56072	0.62596	1.43	1
1.7573	0.80938	1.0942	0.97886	1.6655	0.55362	0.70622	0.68855	0.96227	0.78426	0.52051	1
1.8844	1.2598	0.7153	0.88666	1.3281	1.6414	0.70153	1.1458	0.56173	0.64234	0.72834	1
1.2952	1.3364	0.514	0.54816	0.72719	0.52564	0.89384	1.2068	0.78256	0.90509	1.0546	1
1.1176	0.65759	0.8469	1.1488	0.95038	1.0041	0.5252	1.5862	0.58571	0.78389	1.3612	1
1.9758	0.52417	1.386	1.0504	0.88403	0.69344	1.4181	1.9797	0.50838	0.50346	1.3951	1
0.92347	1.3762	1.2465	1.8761	1.0123	0.58868	0.60114	0.87642	1.1364	0.79866	0.87796	1
0.76328	0.59822	1.3896	0.69365	0.52765	0.69338	0.80998	1.4986	1.2243	0.81449	0.91324	1
0.53749	0.64201	0.59428	0.64625	1.0801	0.62681	1.6988	1.1909	1.0899	0.57369	1.4875	1
1.6825	1.4527	0.68365	0.99291	0.62252	1.0175	1.478	0.83609	0.62626	0.65318	0.7057	1
1.3887	0.66044	0.60359	1.3395	0.51836	1.0257	1.01	0.81816	0.952	1.7407	0.52787	1
0.82714	1.3727	1.0238	1.3222	0.68382	0.59181	1.1506	1.9732	1.8273	1.423	0.77463	1
1.7626	0.74277	1.1354	1.8697	0.94193	0.50418	0.63888	1.5331	1.3092	0.73533	1.6607	1
0.75198	0.52763	0.66902	0.84244	0.98235	1.0764	1.1402	0.73223	0.81078	0.74786	0.95534	1
1.5663	0.5431	1.2879	0.57937	0.69555	0.60892	0.69694	1.6654	1.5656	0.57449	0.64336	1
0.5434	1.019	0.97863	1.8746	1.6258	0.63152	0.94801	1.0269	1.6368	0.71664	1.5018	1
0.68274	0.80359	0.93752	0.65131	0.86821	0.72936	0.79216	0.81883	1.0766	0.52646	1.0164	1
1.0343	1.3774	0.54732	1.3417	1.7171	0.57067	0.8374	0.95341	0.88924	0.54341	0.90953	1
0.76274	1.1818	1.3286	1.3652	1.6853	0.70854	0.82021	1.1881	0.67582	0.5075	0.97273	1
1.5526	1.1259	0.55543	1.6804	1.2783	0.51081	0.74431	1.1947	1.8466	0.79913	1.0751	1
1.1257	1.5947	0.77693	1.8479	1.2479	0.56345	0.56264	1.3043	1.0988	0.75948	0.71304	1
0.53053	0.90043	0.96118	1.3779	1.2494	0.63867	1.1288	0.54583	1.1117	0.83039	1.0583	1
1.1208	1.5566	0.52	1.4311	1.9331	1.1221	1.0762	0.7752	1.7147	0.56004	1.682	1
0.56112	1.0696	0.60322	1.5139	1.4604	0.53446	0.71063	1.6832	1.8295	0.85564	0.84012	1
0.63639	0.7631	0.5636	0.91195	1.8374	0.62393	0.80775	0.5942	1.3477	0.55524	0.60135	1
0.92736	1.3916	0.93552	0.59476	0.53415	0.75812	1.2048	1.241	1.6849	1.7041	0.50675	1
0.72648	1.7982	0.55513	0.71087	0.78974	1.9549	0.77163	1.3057	1.6777	0.58983	0.90622	1
0.73926	1.9687	0.80697	0.91365	0.94433	0.64243	0.59106	0.54195	0.55867	0.93174	0.68142	1
1.2297	1.3956	1.24	1.6379	1.5253	1.2327	0.702	0.88964	1.5654	0.55468	0.58917	1
1.7902	1.2028	0.7838	0.61145	1.6528	0.76036	1.4058	1.4171	0.94733	0.98336	1.1431	1
1.4484	1.4522	1.2843	1.998	0.56194	0.81079	0.80858	0.66321	1.3762	0.78696	1.7237	1
0.53622	0.82485	0.89894	1.4025	1.4355	0.52216	0.92374	1.5993	1.2071	1.0256	1.4718	1
0.71218	1.0007	0.85535	0.57016	0.60303	1.4757	0.59689	1.8975	1.1253	0.99237	0.62942	1
0.71765	0.54494	1.4684	0.63448	0.52747	0.69655	1.304	0.83284	1.4554	0.61235	1.6666	1
0.51256	1.7481	0.88442	0.75238	1.4857	0.69691	1.0667	1.7393	1.729	1.0644	0.63948	1
1.5819	1.1937	1.9832	0.90148	0.56625	0.62904	1.1444	1.8027	0.5944	0.57201	0.78567	1
1.759	1.9672	0.61029	1.3229	1.074	0.5049	1.5267	0.6406	1.8319	1.0376	0.85088	1
1.5679	0.69152	0.84919	0.84873	0.56637	0.58677	0.51934	0.71906	1.4069	0.59793	1.6084	1
0.62408	0.79644	1.2726	1.5306	1.0692	0.78694	0.62329	0.60299	1.3166	0.99232	1.3374	1
0.92497	1.0781	0.60441	0.52003	0.74967	0.74585	0.611	1.9313	1.9197	1.0808	1.2764	1
1.633	0.93386	1.5562	1.0319	1.2986	0.85332	1.1937	1.3072	1.4678	0.68705	1.1274	1
0.65788	1.2886	0.51816	1.5833	0.59337	0.51246	0.80876	0.98202	0.68577	0.71585	0.87443	1
0.51191	1.7782	0.60987	1.7199	1.7812	0.63751	0.53638	1.0145	1.5625	0.71032	1.2458	1
1.3748	1.8358	0.73926	0.50316	0.82323	1.5163	0.89372	0.58953	0.53296	0.57746	1.7728	1
0.79377	1.3352	1.6029	0.66609	0.54881	0.57952	0.58259	1.7684	1.771	0.52927	1.5966	1
0.56972	0.62769	0.91697	0.98956	0.7499	0.57615	0.63027	0.8549	0.8964	0.97141	0.56961	1
1.6223	0.61055	0.63723	1.0457	1.2593	0.91104	0.52006	1.1672	0.69898	0.95562	0.83239	1
0.81544	1.2207	0.52198	0.99317	0.8709	0.56458	0.95943	1.368	0.57226	0.89481	0.59291	1
1.0343	1.3085	1.1359	0.62536	1.7797	1.2476	0.52978	1.451	1.4842	0.60559	0.50483	1
0.55173	0.54475	0.56986	1.5153	0.64261	0.74199	0.5861	1.148	1.2522	1.0358	0.83708	1
0.92377	0.54125	1.5941	1.0523	0.55221	1.2489	0.65297	0.61442	1.0308	0.54891	1.7492	1
1.1865	0.748	1.0124	0.94657	0.80472	0.71117	0.85243	1.867	1.5819	0.87152	1.4424	1
1.8945	1.8002	0.93807	0.83019	0.91366	0.55078	0.87856	1.9629	0.54112	1.0352	0.66923	1
1.1675	0.74391	1.6756	0.97226	0.56458	0.54075	0.70965	1.334	1.4413	0.6778	1.3672	1
1.5974	0.88717	0.5202	1.5511	0.83917	0.64316	0.74361	0.97713	0.73139	0.51689	1.1709	1
1.1827	0.53721	1.9347	1.6339	0.64497	0.50435	0.81773	1.3027	1.5967	0.92885	1.4293	1
0.92683	0.93589	0.51212	0.73193	1.3051	0.91949	0.6145	1.6844	0.97111	1.2823	0.70914	1
1.7406	0.71818	1.5668	0.55755	0.6923	0.89303	0.50782	1.5002	1.8309	1.2037	0.51212	1
0.88321	0.70173	0.61944	0.93642	0.66848	0.837	0.63311	0.90475	1.1346	0.5212	0.7333	1
0.67993	1.0043	0.59039	0.81379	0.75804	0.82316	1.2365	1.3865	1.9007	0.73892	0.60432	1
1.076	0.51435	1.1683	0.69606	0.56201	0.54814	1.0663	1.0084	1.3627	0.64275	1.8689	1
0.9815	0.6431	1.0288	0.654	1.6751	0.56864	0.8222	1.4967	1.1376	0.61936	1.5956	1
1.3095	1.1436	0.67058	1.1159	0.67427	0.58951	0.81107	1.8778	1.0882	0.68819	1.1244	1
1.778	0.86673	0.53748	1.8743	0.80373	0.66205	1.1589	1.8624	1.9329	0.56239	1.3736	1
0.6094	0.97018	1.6011	1.7836	1.5567	0.65089	1.1352	0.51352	0.8409	1.0043	1.2242	1
1.4131	1.5116	0.5741	0.94498	1.4669	1.0064	0.56452	1.4994	0.61434	0.54199	1.2535	1
1.3814	1.2253	1.5588	1.643	0.99251	1.3107	1.0347	1.7642	0.74912	0.87115	0.9618	1
0.66853	1.2288	0.54925	1.2605	1.2267	1.7173	0.55614	1.7949	1.1542	1.1283	1.0364	1
1.8841	1.4691	1.7757	1.3469	0.80607	0.5247	0.56365	1.0286	1.3563	0.56371	1.7756	1
1.1591	1.3978	1.2807	0.86984	1.6241	0.72821	0.51606	0.58612	1.067	0.98094	0.9067	1
0.52777	0.75744	1.4605	0.71947	1.7009	0.73958	0.77897	1.2308	0.582	1.43	1.7705	1
1.901	1.7797	0.57069	0.51666	0.86107	0.76934	0.6115	0.72098	0.90052	0.85528	0.72434	1
1.2361	1.3838	0.60478	0.67595	1.044	0.68144	0.75053	1.3904	1.7789	0.52708	0.65973	1
0.5173	0.53781	1.0228	0.87392	1.3223	0.94509	1.0091	1.5408	1.4643	0.56034	1.7787	1
0.70828	1.5083	1.1997	0.51658	1.2303	0.73975	1.0741	1.2898	0.66354	1.1688	0.95583	1
1.5804	0.92424	0.74259	1.9011	0.6209	1.0408	1.7776	1.4123	0.50231	0.63833	0.71718	1
1.4513	1.8275	0.51493	0.88971	0.69592	0.53617	0.53529	0.79895	1.8897	0.5058	0.67071	1
1.1788	1.5079	0.80502	0.88259	0.70449	1.9184	0.64244	0.63493	0.80623	0.5387	0.88248	1
1.91	1.5078	1.8529	0.58603	0.65174	0.50406	1.1724	1.2707	0.61585	0.59894	0.93086	1
0.58441	0.6205	1.5841	1.7779	1.2528	0.5598	0.59537	1.9418	1.6849	0.54413	1.365	1
0.76479	0.95026	0.5054	0.89102	1.0724	0.566	0.56348	1.2221	1.3254	1.0547	1.7984	1
0.76504	1.8812	1.2702	1.7772	1.1815	1.0395	0.59217	0.59913	1.3695	0.5576	1.4337	1
1.8944	0.97136	1.7505	0.54314	1.5442	0.62431	0.791	1.2646	0.98981	1.0673	1.7715	1
1.2896	1.6277	1.9548	0.68467	0.90641	0.50786	1.7902	1.5645	0.65297	0.5736	0.91168	1
0.98909	1.422	0.95577	1.8464	0.60175	0.6521	1.367	1.3316	1.1435	0.79685	1.7218	1
1.2255	1.7893	0.97697	1.9509	1.0565	0.80386	0.5122	1.1292	0.632	0.59048	0.85656	1
1.8926	0.88073	1.4723	0.77551	1.2426	0.73883	1.5359	1.0888	1.6833	1.1072	0.69423	1
0.99413	1.374	1.622	0.71618	0.75737	0.61465	1.0002	1.2592	0.74657	1.0746	1.3169	1
0.89982	0.89821	0.5083	1.5493	0.56398	0.56261	0.81774	0.94321	1.5187	1.3196	0.98191	1
1.0878	1.192	0.67194	1.8051	1.1475	1.4079	0.71042	1.6343	0.64313	0.86646	0.66181	1
1.6556	1.6187	1.9713	0.69616	1.8978	0.60485	1.6291	1.1341	0.84992	0.68289	0.69123	1
0.82824	0.97086	1.1839	1.9999	0.97341	0.58393	1.0307	1.7216	1.1664	1.2537	0.5929	1
0.97479	1.3134	0.65625	1.5658	0.55069	0.52983	0.51914	0.58367	0.59157	1.2075	1.4024	1
0.84048	1.1148	0.89995	0.72953	0.54811	0.70313	0.82327	1.5299	1.211	0.53055	0.54489	1
0.6115	1.0912	0.89623	0.68237	1.9497	0.60434	0.65647	1.4921	0.81205	0.52944	0.52857	1
0.81294	0.54154	0.53343	1.4657	1.9125	0.52205	0.82031	1.9883	1.1048	0.532	0.65052	1
0.7887	1.3195	0.6021	0.8556	1.7707	1.1521	0.60554	0.60998	1.1616	1.0415	0.56991	1
1.131	0.87107	1.1875	1.0072	0.83637	0.57508	0.51287	0.85797	1.533	0.57431	1.2899	1
0.64702	0.54661	1.4129	0.6779	1.0167	1.1568	0.89716	1.596	0.79161	0.60932	1.1938	1
1.4643	1.5486	0.66049	0.85801	1.3715	0.53497	0.91667	1.0955	0.82055	0.6056	0.68909	1
1.7818	0.65299	1.0762	0.6984	1.0214	0.93655	1.9252	1.869	0.96849	0.5004	1.4719	1
0.80828	0.66387	0.60635	1.471	1.3403	1.0471	0.6722	0.99292	1.9591	0.75344	0.96014	1
0.86989	0.52253	0.5786	1.1177	1.01	0.68045	1.0162	1.351	0.6479	0.58304	0.69751	1
1.0079	1.9427	1.8727	1.5009	0.86052	0.57613	0.59915	0.92281	1.3624	0.65444	0.66481	1
0.65211	1.0821	0.8068	1.3444	0.74487	0.83848	0.70012	0.74654	1.1394	0.69995	0.71679	1
1.6286	0.57511	1.2806	1.8503	0.70566	0.82988	0.52944	1.152	1.828	0.50377	0.73448	1
1.4183	0.95785	0.93168	1.9379	0.58557	0.51457	0.67155	1.8477	0.63239	1.0144	0.57493	1
1.3922	1.2514	0.55678	1.4568	1.8636	0.541	0.71704	1.6803	1.6435	1.3641	0.71807	1
1.1725	0.64153	1.5886	1.3786	1.7076	1.2796	0.51886	0.97277	0.89732	0.62113	0.98153	1
0.73459	0.59698	0.67273	0.77742	1.3798	0.56799	0.94524	1.3872	0.87327	0.65726	0.63054	1
0.6742	1.2383	1.6985	1.1477	0.7761	0.55148	0.66317	1.3064	1.0835	0.55988	1.3719	1
1.2064	0.50132	0.80888	1.0744	1.7616	0.54416	0.53113	1.9412	1.0277	0.84786	1.7771	1
1.1909	1.052	0.75368	0.60704	1.6969	1.5834	0.73846	1.0781	0.97624	0.71269	0.72565	1
0.72305	1.8995	0.66985	0.76349	1.4328	0.64447	1.6146	1.4828	1.8548	0.62774	0.81818	1
0.81633	1.0449	0.91395	0.6521	1.9559	0.64165	1.5309	1.0404	0.52825	0.57533	1.1375	1
1.9837	0.95833	0.72829	1.0156	1.3417	0.71682	0.77458	0.76461	1.1663	0.68799	1.422	1
1.5403	1.3249	0.56736	0.5021	0.99717	1.253	0.53264	0.84806	0.81116	0.86978	1.1279	1
0.50919	0.76352	1.8726	0.82354	0.82004	1.1717	1.8797	1.0047	0.72706	0.59057	0.60454	1
0.93729	1.7797	0.98149	1.4914	1.8418	0.54403	0.862	0.78231	1.0617	0.81402	1.645	1
0.98085	0.61843	1.2066	0.99809	0.87068	1.0007	0.78445	0.55562	0.82531	0.65291	1.6907	1
1.2624	0.73053	0.60401	1.6286	1.6479	0.61157	0.57988	1.0523	0.59784	0.92513	1.1075	1
1.8675	1.2182	1.0856	0.9865	1.5053	1.9686	1.1535	0.73338	1.1558	0.54809	0.61947	1
1.5534	1.2662	0.60099	1.059	0.53347	1.3164	0.89204	0.94204	0.77803	0.78096	0.56002	1
1.0766	0.70844	1.8314	0.80895	0.51453	0.89063	0.86152	1.2953	0.54	1.1851	1.6602	1
0.68033	0.54587	0.67782	1.6939	0.61623	0.57159	1.2302	0.70417	0.59691	0.54562	0.54249	1
1.1718	1.3357	0.75321	0.77659	1.0519	0.80597	0.50112	1.041	1.591	1.0098	0.50284	1
0.63851	0.74594	0.86771	1.8109	0.69353	0.84062	1.3156	0.846	1.0119	0.59424	0.71216	1
0.52884	1.1673	1.0242	1.5551	0.5038	0.79155	0.87123	1.7698	1.6546	0.69594	0.86045	1
1.1236	1.185	1.0642	0.69951	1.108	0.60999	1.669	0.69485	1.7856	0.61539	0.52184	1
1.1462	0.56196	0.72664	0.72574	1.6378	0.5714	0.72132	1.3945	0.94846	0.8617	1.4635	1
1.4985	1.017	0.61905	0.9007	0.8655	1.5013	0.51858	1.2373	0.92054	0.8205	0.52627	1
1.4149	0.59776	0.55965	0.96346	1.609	0.88431	0.92403	0.51242	1.8637	0.88771	0.63511	1
0.55641	0.69587	0.538	1.2799	1.3054	0.9815	1.9854	0.88435	1.959	0.60978	1.2661	1
1.7264	1.4375	1.3418	1.6699	0.83389	0.53961	0.68608	0.74628	0.66219	1.4128	0.64821	1
1.532	0.62256	0.78049	0.63276	1.1132	1.135	0.62864	1.4366	0.94224	0.70089	1.0366	1
1.0332	1.7256	1.3344	1.3012	1.3191	1.4931	1.8501	0.51159	1.4216	0.61987	0.5607	1
0.66557	0.60486	0.63451	0.77162	1.2888	1.0095	1.9039	1.6546	1.314	1.5139	0.62028	1
0.78564	1.4169	0.97043	0.86215	0.69106	0.974	0.61827	0.69288	0.80044	0.64188	0.94465	1
1.7947	0.9288	1.454	1.214	0.8148	0.61324	1.9519	1.2474	1.194	0.52044	1.0314	1
0.82993	1.1975	1.2282	0.57209	1.378	0.52469	0.72895	1.5134	1.4026	0.60036	0.71953	1
0.80167	1.6675	0.63528	1.8594	1.0619	0.61041	0.71664	1.6179	1.994	0.64738	1.4904	1
1.8626	0.51688	1.2956	0.54842	0.8012	1.1683	1.8422	0.51443	0.7307	0.98924	0.68187	1
0.62938	0.75757	0.83758	0.73725	0.68367	0.58134	1.1863	1.5555	1.2246	1.1315	0.62148	1
1.645	1.133	0.98227	0.50257	1.126	0.68652	0.75355	1.4891	1.0317	0.72868	0.66845	1
1.5837	1.1089	0.50005	0.90843	0.97734	0.51895	1.0025	1.5122	1.4444	0.65762	0.51444	1
0.96045	1.6802	1.6329	0.84114	1.4579	0.85171	0.50924	1.1004	1.211	0.59016	1.873	1
0.94156	1.1827	1.1274	0.57563	0.53743	0.91131	1.8134	1.1458	1.2785	0.52009	0.71701	1
0.94918	1.1698	0.68961	1.309	1.4655	0.54308	1.4297	1.4398	0.67506	0.60936	0.61348	1
1.2003	0.6794	0.777	1.2571	0.54357	0.61054	1.2508	1.4112	1.1689	0.56135	0.55369	1
1.6718	1.5631	0.5099	0.86407	1.6644	0.9351	0.68398	1.3545	0.81023	1.4387	0.91888	1
0.78538	0.51632	1.5244	1.4829	0.84272	0.88099	0.68327	1.9585	0.91393	0.50503	0.83835	1
0.61108	1.3264	0.67782	1.1144	1.2484	0.51317	1.6046	1.2041	1.0364	0.73255	0.61554	1
0.66079	1.7882	1.0684	1.024	0.51948	0.58815	0.84348	0.61739	1.2773	0.72993	0.71719	1
0.5456	1.0692	0.86966	1.5157	1.5903	0.68156	0.65405	1.2617	1.4691	1.1491	0.56624	1
0.75783	0.80723	1.8818	0.60362	0.94416	0.56233	0.72834	1.0833	1.9986	0.56292	1.6697	1
1.1209	1.3707	0.73731	1.3312	1.3527	0.72243	1.9445	0.87778	1.2663	0.51994	0.66929	1
0.96465	0.74046	0.57746	0.70577	0.56163	0.59942	0.70046	0.58364	0.515	0.99262	1.7708	1
0.75327	1.5389	0.68446	1.7623	1.2649	0.51009	0.64625	0.58051	0.95703	0.79531	0.6818	1
1.4368	0.97255	0.56645	1.7912	0.57964	0.67365	0.52966	1.453	1.0317	0.91225	1.4436	1
1.0743	1.5781	0.63336	0.90682	1.0243	0.99974	1.0665	1.7162	1.6945	0.68716	0.91653	1
1.2627	0.85773	0.60903	1.6653	1.8376	0.53782	0.7405	1.7857	1.1292	1.5846	1.0469	1
0.64517	1.9985	1.3353	0.6601	0.62785	0.61223	0.90398	1.45	1.254	1.2415	1.4945	1
1.7123	0.77912	1.0079	0.63977	1.797	0.68343	1.3102	0.50426	0.90084	0.53454	1.132	1
1.5131	0.68486	1.4339	1.3827	0.9986	0.79605	0.93907	1.502	1.7701	1.1855	0.54551	1
1.0653	1.0252	0.68169	0.70049	1.743	0.52891	0.53555	0.76056	0.99679	0.50388	1.2473	1
1.6616	1.1225	1.7227	1.4635	1.0144	0.50653	1.9554	1.638	1.2401	0.65847	1.3078	1
0.97766	0.85282	0.75069	0.59927	0.5836	0.834	0.87375	0.72137	1.8087	0.53211	1.4299	1
1.096	1.5096	0.61871	1.8896	0.59787	1.0948	0.83503	1.4994	1.6045	0.55278	0.62825	1
1.3677	1.2818	0.69751	1.5512	0.73646	0.62878	1.0814	1.4763	0.64132	0.88495	1.1004	1
1.2874	0.50614	1.4297	0.7269	0.66863	0.65926	1.5023	1.615	0.70192	0.52582	1.2884	1
0.58097	1.0473	0.676	1.4414	0.70055	0.7895	1.6798	1.7435	0.609	0.85377	1.8095	1
0.61675	1.9327	1.4258	1.373	1.325	0.71327	0.50545	1.5695	1.7534	1.5374	0.93618	1
1.3597	1.818	0.6046	1.3779	1.6968	0.5469	1.7681	0.59446	1.1297	1.0089	1.9637	1
0.50317	1.6604	0.58558	0.62907	0.99112	0.85629	1.4756	0.67142	0.61856	0.53534	0.72951	1
0.75077	0.78181	0.82901	1.0187	1.1181	0.52713	1.9001	0.50291	0.62399	0.52317	0.52875	1
0.61208	0.88188	0.68086	0.8625	0.81298	0.76563	0.54458	1.6291	0.89195	0.77294	0.74396	1
1.7443	1.6748	1.1969	0.57315	0.85495	0.56796	0.62979	1.6532	1.4687	1.0312	1.4799	1
1.1644	1.6674	1.4622	0.55287	0.66376	0.52463	1.3148	0.84637	1.7742	0.97497	0.561	1
1.5377	0.95493	0.90156	1.692	1.9775	1.1955	0.73772	0.64084	1.6785	0.74773	1.2037	1
1.8813	1.5107	0.52084	1.7544	1.5899	0.90261	1.6739	1.3004	1.8855	0.56731	0.77982	1
1.8262	0.74217	1.594	0.85888	1.506	0.69706	1.1902	1.0042	1.5151	1.0586	0.6181	1
0.89689	1.4514	1.6033	1.2617	1.5928	0.56575	1.3251	1.4597	1.9634	1.2482	0.94558	1
0.67904	0.76556	1.4518	0.79727	0.52485	0.56994	0.74279	0.7059	1.2584	1.2504	0.67318	1
1.7507	0.50868	1.1387	0.88181	1.3778	0.6708	0.59218	1.538	0.76019	0.70042	0.64585	1
1.9693	0.67822	0.73302	1.4125	1.2887	0.64734	0.72111	1.7479	1.0671	0.57671	1.4654	1
0.9623	1.4944	0.8199	1.0633	0.51862	0.65985	0.76985	1.0596	0.57277	0.77652	0.71618	1
1.6969	0.83814	1.0828	1.3845	0.9098	0.56142	0.78671	0.57726	1.4824	0.50389	0.86276	1
0.88367	0.62702	0.84816	1.4618	1.692	0.53465	0.83701	1.4766	1.8728	0.52915	0.62796	1
1.0076	0.74894	1.1582	0.96738	0.67843	0.6815	0.66881	0.50449	1.2321	1.3394	1.2684	1
0.99605	0.59527	0.57871	0.77129	1.4685	0.7453	0.69376	0.55585	0.54919	0.53828	0.64716	1
0.56307	1.0088	1.2088	1.6614	0.55784	0.69948	0.78093	0.949	0.51782	1.4719	1.9644	1
1.0422	0.67255	0.62374	1.0815	1.1082	0.95696	1.4848	1.6574	0.84197	0.59644	0.67555	1
1.2512	1.6009	0.91369	1.8763	1.3052	0.56944	1.5322	1.5128	0.806	0.64384	0.71644	1
0.66647	1.4073	1.8842	1.8852	0.85589	0.80798	1.0726	1.076	1.7936	0.53321	0.55258	1
1.2227	0.61098	1.6113	1.8364	1.04	1.8133	1.5756	0.61556	0.81324	0.52319	0.83276	1
1.3488	0.71986	0.83438	1.9809	0.57334	0.64974	0.9426	1.7013	0.87347	0.56514	0.60461	1
0.82928	1.8282	1.0034	1.1755	0.82957	1.0331	0.7462	1.446	0.8907	0.57176	1.7818	1
1.705	1.1957	0.73911	1.7449	0.90531	0.53864	1.026	1.496	0.93624	1.5737	0.88929	1
0.64119	0.84193	0.84552	1.8145	0.72253	0.81883	0.51217	0.72103	1.7291	0.72679	1.6886	1
0.74158	0.88767	0.77265	1.7213	1.3935	0.66347	1.8083	0.95102	1.1581	0.81597	0.61525	1
0.58957	1.2769	0.95389	1.1258	0.73082	0.60203	0.79563	1.4049	1.8014	0.90412	1.9265	1
1.6097	1.4686	1.5765	1.7558	1.1802	0.76074	0.56286	0.60671	1.6382	0.59334	0.52484	1
1.5717	1.9466	1.8829	1.4236	0.54132	0.87197	0.5174	0.54819	0.51319	0.65775	1.2564	1
1.2036	1.0756	1.5906	0.93921	0.52142	0.83727	0.51256	1.0663	1.6242	0.54028	1.0951	1
1.9851	0.52341	1.4291	0.8785	1.3217	0.85914	1.1105	1.2881	1.6477	0.55912	0.80821	1
1.9757	0.51584	0.80281	1.3066	1.6367	1.0124	0.51148	1.5734	1.8687	0.83193	0.50491	1
1.4207	1.0065	1.3657	1.777	1.0283	0.50385	0.60784	1.5748	1.5387	0.68805	0.93586	1
0.80161	1.0278	0.51026	0.56089	1.2875	1.2472	1.2241	1.5444	1.3812	0.84648	0.58124	1
1.586	1.6429	0.80437	1.0943	1.1914	0.53879	0.74124	1.6131	1.4689	0.93727	1.5251	1
0.5246	0.75646	1.0338	1.3585	0.76933	0.60312	1.1409	1.3007	0.97979	1.028	1.0084	1
1.5901	0.52155	1.1195	1.3325	1.5627	0.53581	1.047	0.81111	1.2666	0.57879	0.52564	1
1.6566	0.60563	1.6313	1.6235	1.4588	0.71265	0.87189	1.0675	0.69758	0.5805	0.99143	1
1.3344	1.9987	0.55074	1.6471	0.72704	0.77865	0.70525	1.0412	0.76356	0.56418	0.55545	1
1.3376	0.69125	0.77959	1.3863	1.3078	0.63117	0.86475	0.57713	1.4814	0.53217	1.1601	1
0.60167	1.6711	1.2493	0.60353	1.729	1.6658	1.3436	0.84478	1.4558	0.83501	0.84466	1
1.9274	1.4766	0.77205	1.7881	0.96696	0.52266	0.59176	1.2251	0.74255	0.62587	0.76136	1
1.5857	0.62772	0.7632	0.95183	1.2399	0.64005	1.1034	1.6955	0.96547	1.0593	1.1849	1
1.0153	0.99478	0.61593	1.9257	1.1724	0.65438	1.2082	0.66362	0.89121	0.79881	1.0432	1
0.87091	0.92466	1.2729	0.53688	0.56261	1.0795	1.7959	1.5612	1.358	0.63543	0.65055	1
1.7567	1.2173	1.1098	1.8015	1.391	1.5202	0.59375	1.7946	0.86562	0.50377	1.0448	1
0.65572	1.3421	0.75939	1.754	1.7898	0.50843	1.4219	0.96575	0.62294	0.60866	0.77068	1
1.3274	0.76726	0.67043	1.0072	1.2883	0.99157	0.57997	1.7231	1.7367	0.90615	0.56786	1
0.59963	1.2542	0.91707	1.9159	1.1089	0.82365	1.1423	1.1399	1.1146	0.85752	0.60948	1
0.61143	1.5451	1.9237	0.78412	1.6655	0.67565	0.81059	0.73966	0.52231	0.54881	0.51119	1
1.6184	0.98555	0.76154	1.9503	1.6291	0.52455	1.1858	0.98651	0.5031	1.5885	0.78086	1
0.85825	1.9409	1.2251	1.1262	0.87813	0.59414	0.50684	0.86175	1.8002	0.99424	0.79955	1
0.54686	0.64445	0.64246	1.9863	1.2838	0.60399	1.0834	0.83336	1.5222	0.55271	1.5097	1
1.09	1.8796	1.299	0.66522	0.72491	1.1941	0.60118	0.86277	1.2071	0.58525	0.88098	1
1.8494	0.54572	1.356	0.51513	0.56537	0.68601	0.88708	1.5809	0.53431	0.62583	0.74264	1
1.4184	1.0283	0.53304	0.86906	1.1245	0.67147	1.484	1.7147	0.78784	0.51027	0.55353	1
0.60052	1.5364	1.2972	0.60772	1.3798	0.58844	1.2484	1.9007	1.1284	0.68636	1.4271	1
0.55231	1.0531	0.81232	1.6184	0.92134	0.58621	0.66732	1.3349	0.5269	1.7892	0.94195	1
0.75253	0.52843	0.53247	1.5344	1.1297	0.9366	0.76007	0.60828	0.9862	0.61719	0.74786	1
0.65282	1.1329	0.94374	1.6402	0.92196	1.1347	0.60324	1.8212	1.1791	0.56796	1.7807	1
1.1666	0.96775	1.0383	0.65458	0.6471	1.1892	1.1011	0.81587	1.123	0.65055	0.80579	1
1.449	0.53021	0.54847	1.9228	0.93847	0.72979	1.3788	1.6661	0.82819	0.82544	1.2196	1
0.78358	1.9816	0.55775	0.6193	0.57629	1.7667	0.54159	1.7262	0.80033	0.55808	0.84157	1
0.62872	0.68592	1.3737	0.99279	1.9433	0.53485	1.162	1.6988	0.6372	0.89	0.59588	1
0.72896	1.4175	0.82796	1.7795	1.1311	0.97751	1.6395	1.0567	1.3258	0.75538	0.8148	1
1.0134	0.54347	1.8674	1.2173	1.4191	1.0281	0.52664	1.2163	0.6639	1.0067	1.3013	1
0.71653	0.54516	0.69293	1.8415	0.95348	1.3832	1.2012	1.9814	0.69959	0.59274	1.0264	1
1.6871	0.51427	0.81781	1.3898	1.8143	0.61414	0.63398	1.1266	1.284	0.56672	0.89099	1
1.3216	0.98889	0.51323	1.5709	0.79844	0.69644	0.6423	1.8085	0.90643	1.347	1.1583	1
0.50758	1.1137	1.1591	1.2362	1.8236	0.6383	0.91797	0.66811	1.9862	0.74138	0.57238	1
1.1705	1.2579	0.64312	0.71112	0.97602	0.68606	0.60674	0.78338	0.90036	0.87459	0.98235	1
1.1946	1.1192	0.51508	1.53	1.7645	0.79674	1.2912	0.58362	1.8817	0.61851	0.5292	1
1.6513	0.56015	1.8765	1.4054	1.7692	1.3615	0.65	1.074	1.0051	0.79569	1.9087	1
1.0203	0.71888	1.7384	1.8718	0.78042	0.63875	1.0033	0.84546	1.0401	0.89156	1.2241	1
1.3913	1.2048	0.80148	1.3689	0.60287	0.68952	1.1055	0.85907	1.2312	0.64774	1.9027	1
0.51265	0.53443	1.3243	0.71488	1.4477	1.0217	0.8327	1.1301	1.3526	0.61288	0.52208	1
1.9277	1.3978	0.50394	1.3509	1.8352	0.77908	1.6592	1.1908	0.58833	0.78294	1.209	1
1.8387	0.54668	1.7967	0.82131	1.1868	0.54915	0.52785	0.57946	0.80139	0.99635	1.5611	1
1.4053	1.3098	1.419	0.55952	0.83858	1.7642	1.1218	1.5869	1.6197	0.71067	1.512	1
0.82514	1.8294	0.79955	0.8518	1.961	0.55401	1.5648	1.9516	1.1053	1.4954	0.70559	1
1.8474	0.73304	1.4412	1.9802	0.67795	1.0748	0.59692	0.90606	0.65019	0.61833	1.1337	1
1.4228	1.3849	0.7947	1.7575	1.1275	0.50083	0.60645	0.85592	1.892	0.60401	0.68605	1
1.2965	0.78095	1.31	1.4492	1.3045	0.84296	0.57897	1.2464	1.8543	0.71722	0.90409	1
0.72379	1.1579	1.2311	1.2008	1.0945	0.80987	0.74564	0.71404	0.60163	0.68236	0.96625	1
1.2696	0.90811	1.6101	1.7237	0.62985	0.50057	1.3106	0.82974	1.0205	0.95141	0.96988	1
0.51463	1.5964	0.80097	1.1512	1.9681	0.60173	0.6363	1.441	1.2798	0.85953	0.9737	1
1.1357	0.72738	1.0168	1.8653	0.80878	0.68534	1.3425	1.5582	0.60565	1.4168	0.55097	1
1.9428	1.21	1.9596	0.61872	0.7988	0.66587	0.87515	1.6048	1.6701	0.53481	0.86797	1
1.217	1.1329	1.5152	0.59904	0.58901	0.54602	0.61106	0.51474	1.6087	1.1428	1.0904	1
0.78431	0.57534	1.1183	1.4635	1.0362	0.73973	0.51873	1.5545	0.58977	0.55821	0.71732	1
0.6284	1.7332	0.90635	0.97764	1.3286	0.60539	0.8717	1.3425	1.1347	1.1292	1.4513	1
0.82952	1.2256	0.57044	1.9772	0.70519	1.1006	0.65938	0.67092	1.2868	0.59512	0.54847	1
1.1325	1.6091	1.3124	1.3198	1.7419	1.104	0.515	1.9953	0.55041	0.62087	0.89662	1
1.317	1.2498	1.0733	0.70039	1.3075	0.81808	1.3437	1.1079	0.55173	0.83126	0.75232	1
0.51699	0.66571	0.76677	1.6155	0.71948	0.51754	0.60113	1.1992	0.87567	1.9833	0.79946	1
1.2138	0.83447	0.55468	0.86387	1.1677	0.54124	0.75281	1.6587	0.73812	1.7303	0.80457	1
0.70167	1.7596	0.57876	1.4025	1.6781	1.8897	1.0443	0.51349	1.6583	0.50048	0.52937	1
0.5168	1.0094	0.81227	1.7295	0.99935	0.51851	0.58954	1.5954	0.69622	1.084	0.56924	1
1.0302	1.129	0.96031	1.5479	0.57897	1.7723	0.83851	1.9072	1.537	0.77211	0.72082	1
0.5963	1.8232	0.70661	1.5646	1.2144	0.53672	0.54571	1.0025	0.71822	0.56527	0.69411	1
0.77965	0.78233	0.5297	0.69882	0.65723	0.78307	1.2674	1.0066	1.0602	1.0076	0.89118	1
0.66616	0.59033	0.9581	1.9721	1.9528	0.50706	1.2755	1.9007	0.9742	0.58692	1.4666	1
0.69428	0.6361	0.69357	0.53519	1.8641	1.2612	1.2628	0.90899	0.68389	0.59862	1.7695	1
0.82259	1.3746	0.51429	0.83295	0.6245	0.50051	1.2514	0.75716	1.7392	0.55323	0.74937	1
0.95578	0.57516	0.68809	0.6066	0.52323	0.51444	0.79638	1.1771	1.1907	1.3602	1.3647	1
1.4123	1.1023	1.8451	0.58259	1.2045	0.53993	0.53636	0.85304	1.9877	0.85623	0.88595	1
1.1287	0.58194	0.90139	0.87762	1.371	0.64391	1.5046	1.6933	1.5035	0.74728	0.91379	1
1.7499	1.3758	0.74928	0.98238	1.1308	0.59675	0.56997	0.95387	1.519	1.0853	0.83233	1
0.89936	1.9	0.51089	0.54637	0.93251	0.73468	1.1829	0.69547	1.4415	0.55235	0.62467	1
0.96419	0.52746	0.53274	0.88819	0.89558	0.5906	0.71778	1.5607	0.69956	0.70974	0.51778	1
1.6956	1.232	0.62365	1.8183	1.5354	0.71585	0.79316	0.83713	0.97626	1.576	0.91169	1
0.5951	1.0113	0.59751	1.1377	0.554	0.52426	0.5962	0.76152	1.4513	0.96464	0.51668	1
1.1384	0.94175	0.88998	1.6291	1.3503	0.8907	0.50283	1.1575	1.5868	1.0122	0.76145	1
1.461	0.56949	1.1822	1.6693	1.1951	0.64142	1.8823	0.65804	0.98857	0.52775	0.67193	1
1.4821	1.1408	1.5364	1.3075	1.3792	0.70651	0.91555	0.90019	0.74722	0.55038	1.0929	1
1.3597	0.83577	0.85834	0.90266	1.6222	0.92063	0.96566	1.1691	1.7931	0.62074	1.4162	1
1.3148	1.103	0.99888	1.2677	0.67978	0.58064	0.62103	0.86976	0.62582	1.0194	0.52223	1
1.9032	1.699	0.62149	1.0363	0.65025	0.57153	0.54294	1.4528	1.5957	0.53327	0.77892	1
1.4412	0.72863	1.6041	0.98905	0.90361	0.59877	0.91402	0.5263	1.0135	0.61244	0.93002	1
0.99705	1.171	0.52126	0.60049	0.98069	0.90918	1.1015	1.5967	1.8058	0.81668	0.76193	1
1.6866	0.77585	0.9234	1.4541	0.66563	0.99622	0.59194	1.5353	1.8555	0.50429	1.8034	1
1.3496	1.1581	0.93605	0.61965	0.58355	0.57974	1.13	0.81345	1.1617	0.94786	1.8917	1
1.7541	1.8665	1.1785	0.63929	1.1465	0.61395	0.55022	0.88591	0.85834	1.2458	0.70385	1
1.2013	0.59329	0.69074	0.7724	1.107	0.87352	0.77634	0.76991	1.4085	0.66335	0.52567	1
1.8284	1.1533	0.90948	1.1403	1.157	1.1832	0.77589	1.342	0.734	0.53318	1.6071	1
0.84978	1.6875	1.4004	1.1093	1.3443	1.4018	1.2138	0.77547	1.0613	0.6322	0.73576	1
0.67115	0.64214	0.63347	1.1126	0.60689	0.6772	0.53045	0.87821	0.95788	0.74424	0.64897	1
0.69587	1.0548	0.7009	1.1855	1.4352	0.56365	1.2311	1.9364	0.73508	0.85143	1.0544	1
1.4523	0.57924	1.7324	0.60552	0.5001	0.86021	0.64962	1.4117	0.79711	0.72887	0.91533	1
1.3648	0.64193	0.71205	0.68558	1.7911	0.65287	1.8721	0.86023	0.89935	0.59583	1.3478	1
1.0931	1.7591	1.2333	0.94301	0.65503	0.717	0.59881	1.8189	0.71169	0.779	1.1173	1
1.7778	0.6344	0.8598	1.2765	0.79819	0.52068	0.55329	0.59003	1.8762	0.51168	1.2359	1
0.58504	1.818	1.0819	0.58143	1.0378	0.50983	1.1862	1.4802	1.0971	1.3182	0.72802	1
0.98358	1.3339	1.106	1.244	0.75229	0.66567	1.0629	1.1997	0.52586	0.62938	1.6119	1
1.6167	1.3076	0.92268	0.52072	1.1089	0.72134	0.78012	0.80392	1.8929	0.54878	0.59769	1
1.8306	1.1467	1.6447	1.2854	0.76487	1.7901	0.9413	1.0778	1.8115	0.63475	1.3681	1
1.7966	0.88028	0.56324	0.72625	1.727	0.8758	1.8651	1.5336	1.9717	1.1101	1.1568	1
1.4935	1.3878	0.52927	0.6402	1.3221	0.95244	0.76457	0.92296	1.9527	0.9348	0.59498	1
1.4299	0.82467	0.79679	1.8974	1.0162	1.2752	0.59898	1.4609	0.97463	0.59801	0.60643	1
0.84862	0.97207	0.91379	0.67679	1.5705	0.52422	0.55615	1.4993	1.0012	0.66223	0.50869	1
1.7043	1.9543	1.6386	1.9179	0.71393	0.52389	1.2883	0.9815	1.128	1.0159	0.7387	1
1.459	1.8186	1.2503	1.1186	1.762	0.95029	0.99324	1.8459	0.96402	0.89891	0.66623	1
0.91558	0.64209	0.92661	0.58801	0.64799	0.62508	0.57865	1.0932	0.52375	1.4924	0.75869	1
0.87766	0.73581	0.72711	1.2658	1.5954	0.88835	0.9819	1.2978	1.6123	0.69418	0.59711	1
1.4463	0.68044	1.2565	1.9121	0.70501	0.52901	1.7345	0.84722	0.93631	0.62247	0.77742	1
0.56309	1.9209	0.54662	1.967	1.3641	0.51952	0.69816	1.1465	0.74039	1.4087	0.52781	1
1.1516	1.8317	0.53533	0.53225	1.1747	0.69708	0.563	0.95936	1.0497	0.92526	1.9753	1
1.4385	0.52321	1.3178	1.4544	1.2682	0.5332	1.0615	1.1395	1.5329	0.91703	1.8819	1
0.70025	0.85587	0.85887	1.0979	1.5083	0.54608	0.51641	1.2909	0.86799	0.76896	0.69446	1
1.1835	1.6383	1.0404	1.0386	0.5152	0.6522	0.78866	0.9962	0.57991	1.0784	0.54913	1
0.65125	0.5132	0.89803	0.66015	0.78288	1.34	0.74946	1.4631	0.87196	0.80982	0.99107	1
1.4012	1.6889	1.0579	0.82642	0.7183	1.9682	0.81654	1.0766	1.5832	0.50404	0.50027	1
0.64644	0.5281	1.9152	1.7002	1.9266	0.5568	1.3456	1.7961	1.7128	0.60733	0.75302	1
1.2165	1.2444	0.56416	0.55523	1.4145	0.97472	0.50243	1.8684	1.5557	1.6094	1.5736	1
0.58406	0.93283	0.95392	0.57703	1.7251	0.78726	1.2729	0.6737	0.93394	0.76847	0.68641	1
0.76887	0.98401	1.7385	1.4316	1.32	0.72631	1.8362	0.7183	1.2166	0.50227	1.4892	1
0.96002	1.5978	1.3268	1.6638	1.4611	0.58283	1.4348	0.95794	0.90174	0.76057	1.1457	1
0.99777	0.57297	0.89897	1.2882	1.5914	0.50953	0.89928	0.87832	1.0524	0.53424	1.2329	1
0.51071	1.6127	0.94702	0.65875	0.675	0.51203	1.9891	0.75478	0.67389	0.62709	0.90591	1
1.3701	1.9398	0.51568	1.9565	1.0851	0.68813	1.1261	1.7308	1.9775	0.91145	0.93324	1
1.6779	0.99784	0.67541	0.81655	1.6628	0.74662	0.50109	1.3978	1.6318	0.59224	0.52861	1
0.54341	0.50836	1.6166	1.6181	1.7692	0.56734	0.54157	0.64708	0.90007	1.8072	0.84334	1
1.571	0.99815	0.58689	0.90021	0.5844	0.63683	1.0493	0.77951	1.1187	0.75464	0.93842	1
0.77914	1.0563	0.73659	1.9979	1.2967	0.50554	1.4577	1.9982	1.0371	0.59815	0.53523	1
0.83984	0.99894	0.56589	0.96237	1.0522	0.64705	0.6045	1.912	1.1027	1.8462	0.94799	1
0.95968	1.3526	0.60933	1.0844	1.3403	0.59507	0.98158	0.657	0.54894	0.53554	1.2682	1
0.6247	1.2285	1.0528	0.58875	1.447	0.63423	0.6091	1.0259	1.0886	0.50144	1.4884	1
0.72627	1.5784	0.7067	1.9363	1.5432	1.3192	0.67201	1.1981	1.9925	0.6384	0.5786	1
1.1504	1.5176	1.0666	1.2069	0.68153	0.85869	0.88526	0.58752	0.60377	0.60036	0.82275	1
0.74533	1.0467	0.66393	1.8991	1.6575	0.51077	0.59763	1.206	0.52622	0.84156	0.53169	1
1.0367	0.74191	1.0478	1.0306	0.86989	0.62225	0.57246	0.50424	0.72198	0.75967	1.9175	1
1.2926	1.982	1.0689	0.67647	0.96932	1.9375	0.74406	1.2381	1.0469	1.3135	0.6409	1
1.0475	0.58334	1.9036	0.56956	0.57431	1.6108	0.70497	1.0507	0.99199	0.53223	1.0902	1
1.493	0.59351	0.72735	0.85811	1.0149	1.5501	1.2392	1.2279	0.88705	0.52626	0.80607	1
0.82221	1.089	0.88915	0.68648	1.1975	0.91914	0.91576	0.788	1.9886	0.59251	0.54047	1
0.72846	1.5623	0.50036	0.75588	0.7731	0.68038	0.88026	1.4874	1.1915	1.5654	0.80321	1
0.729	1.1877	1.6311	0.64443	1.8825	0.51839	0.52169	1.2725	0.56517	0.76983	1.0943	1
0.65346	0.96861	0.99633	1.5206	0.54037	0.6284	0.64729	1.2019	1.159	0.69417	0.70306	1
0.54197	1.1665	0.59296	1.128	0.61928	0.65964	1.0831	1.8732	0.7548	1.0651	1.2593	1
1.6986	0.77264	1.7753	1.1043	1.7758	0.55995	0.59638	0.93136	1.0173	0.59308	1.9931	1
1.0979	1.0332	0.90908	0.67327	0.9837	0.54999	0.7646	0.80003	0.63204	1.2823	0.60818	1
0.84454	0.82468	0.55811	1.2038	1.421	0.5715	1.484	0.65409	0.7358	0.99112	0.77964	1
1.9441	1.4331	0.76422	1.3398	1.7568	0.8506	0.57788	1.5803	1.5559	0.65579	0.72731	1
1.7618	1.6913	1.0076	1.6793	0.67763	1.1042	1.4419	1.9725	1.3065	0.76851	1.6298	1
1.4759	0.51518	0.52195	1.2489	1.6538	0.51003	0.58507	0.86603	0.79027	0.85462	1.8742	1
1.7708	1.8981	0.66715	0.77907	1.6746	0.57634	0.97364	0.62165	1.4343	0.69943	0.5942	1
1.2472	0.88841	0.7781	1.4444	1.5413	0.67457	1.0909	1.8342	1.1526	0.73936	0.52682	1
0.71253	1.0739	0.55403	0.98865	0.93107	0.64869	0.85234	1.4953	1.4238	0.63986	0.54454	1
0.51366	0.84123	1.3388	1.5032	1.4073	1.4911	1.1223	0.53767	1.0671	0.62772	1.1362	1
0.78385	0.52462	0.55292	0.78004	1.4303	1.3457	1.0469	1.8773	1.2039	0.62307	0.71901	1
1.7208	1.2269	0.52047	0.91147	1.9225	0.84263	0.68299	1.4694	1.2602	0.66864	1.8294	1
0.66195	1.9815	1.1613	0.69315	0.56198	0.96148	0.73877	1.432	1.4702	1.4592	0.61593	1
1.9406	0.84644	1.5863	0.67778	0.55642	0.59698	1.5432	0.59619	1.4678	0.6606	1.7189	1
0.78329	0.57535	0.57249	0.67792	0.84074	1.0961	0.97088	1.12	1.192	0.50016	1.099	1
0.51217	1.8429	0.71191	0.8184	1.2824	1.8372	1.1387	1.9382	1.1406	0.77477	0.61835	1
1.204	0.564	0.71571	0.5856	0.98231	1.9907	0.60317	1.194	1.1184	0.99127	0.94576	1
1.2838	0.98022	0.80016	1.0241	1.6249	0.54854	0.58443	1.0449	1.9551	0.76853	0.5674	1
1.3009	1.9228	1.0914	0.94392	1.2487	0.54391	1.6197	0.53056	1.2065	1.0069	0.82394	1
0.52332	0.95645	0.98417	0.86096	0.7763	0.57356	0.74845	1.6874	1.6726	0.93709	0.98665	1
0.87008	0.57803	1.0033	0.59459	1.2183	0.54625	0.92684	1.5633	0.57343	0.74364	1.2213	1
1.1967	1.426	0.91275	0.5917	0.65669	0.57971	1.2729	1.4736	1.7613	0.61221	0.52706	1
1.608	1.0713	1.8448	0.73281	1.2325	0.69949	1.1192	1.185	0.83834	0.55184	1.3426	1
1.1702	1.3914	0.79489	1.4907	1.8069	0.75937	0.68084	0.95444	1.146	0.67788	1.0569	1
1.3626	1.9582	0.87828	1.1196	1.1644	0.57742	0.53009	1.2509	0.70709	1.4698	0.51636	1
0.59724	1.2927	0.58367	1.5039	1.6652	0.52133	1.429	1.5343	1.3622	0.51396	0.63112	1
1.9759	1.7358	1.8951	0.72119	1.4345	0.77686	1.3309	1.1829	1.2245	0.76769	0.6023	1
0.85155	0.90385	0.6232	1.4198	0.82593	0.58741	0.5076	1.4468	1.2758	0.65174	0.60653	1
1.5358	1.9204	0.62163	1.8114	1.8945	0.52717	0.83137	1.9339	1.6753	0.96586	1.8458	1
1.624	1.7162	0.57306	1.9233	0.50324	0.69039	0.65539	1.1888	0.63511	0.61737	1.4434	1
1.1945	0.77055	0.98131	0.6124	0.70909	1.0219	1.2679	1.8427	1.6123	0.95635	1.3668	1
0.71348	0.84288	1.8039	1.1079	1.4797	0.54109	1.9713	1.0654	1.7177	0.8984	0.56488	1
1.2509	0.84832	0.71069	1.8154	0.71259	0.55288	0.80359	1.1851	0.64425	0.72915	0.6682	1
1.186	1.5969	0.93332	0.60851	0.73952	0.77329	0.56684	0.79253	1.6077	0.65106	1.4417	1
0.67787	0.6956	0.50916	0.94839	1.707	0.58921	1.1248	1.7922	0.50433	0.50596	1.5609	1
0.75739	0.83175	0.59585	0.59291	1.7634	0.69209	0.96333	1.5258	0.91553	0.53117	0.89771	1
1.1291	0.83248	0.57053	0.8985	0.70557	0.78036	0.80349	1.0136	1.8566	0.53665	1.8662	1
0.62591	1.2337	0.93127	0.67827	1.7776	0.59518	0.60686	1.5188	0.58373	0.5619	0.63813	1
0.81973	1.1506	0.52102	1.133	1.5605	0.85676	1.6271	1.3162	0.5243	0.71728	0.82313	1
1.414	1.5897	1.1249	1.7012	1.4494	0.51289	1.307	1.8941	0.87286	0.53567	0.80379	1
0.78797	1.1532	0.7556	0.77513	1.0687	0.50931	0.53984	1.0722	0.58666	0.52399	1.3498	1
1.0787	0.58161	1.0925	0.57781	0.78863	0.92612	0.59468	1.356	1.4972	0.69977	0.92818	1
1.6463	1.8915	0.57378	0.68814	0.51366	1.763	1.4198	1.474	1.9428	0.58379	0.58875	1
1.9373	1.7304	0.58038	0.70177	1.3601	0.69703	1.7254	0.83609	0.58727	1.473	1.9827	1
1.0709	1.7698	0.91331	1.9044	1.1271	0.60213	0.69199	1.5898	0.6254	0.55758	0.89832	1
0.62755	1.0322	0.65149	0.87197	0.96429	0.97644	0.84043	1.2973	0.78714	0.68303	1.6106	1
1.5788	0.56459	1.3213	0.74025	0.9375	0.98511	0.84793	0.51784	0.67256	0.50894	1.0651	1
0.96039	1.0219	1.9706	0.51569	0.5296	1.5531	1.4321	1.4112	0.82531	0.91079	0.54108	1
0.76494	1.2383	0.6106	1.2285	1.3331	0.81199	0.6619	1.5229	0.82938	0.54427	1.6652	1
0.52261	1.3573	0.70865	1.8639	1.1515	0.70015	1.0368	1.04	1.3215	0.61861	1.0139	1
0.7184	1.5025	1.0048	0.76479	1.4179	0.63392	1.1525	0.86625	0.57981	0.87453	0.99655	1
1.8977	1.0036	1.272	0.69671	0.70904	0.84212	0.5427	1.7694	0.76715	0.51961	0.60756	1
1.4731	1.0137	1.7926	0.92828	0.57715	1.9997	1.2435	0.55664	1.2854	1.0622	0.51649	1
0.50057	1.9439	0.60261	1.2039	1.3382	0.61909	0.77724	1.4867	0.87033	0.93535	0.96964	1
0.96429	0.69024	1.372	1.4409	1.2583	1.4902	0.90039	1.7597	0.91134	0.53473	1.4975	1
0.67873	1.885	1.0143	0.94515	1.7723	0.66044	0.74386	1.2927	1.4696	0.81752	1.7515	1
0.8203	0.71793	1.0314	1.4334	0.87552	0.85893	0.65983	1.2736	1.3884	0.70259	0.58639	1
0.66364	1.0737	0.57916	0.6873	0.74403	0.56161	0.88164	1.826	0.5468	0.55505	1.3692	1
1.6524	1.556	1.614	0.58428	0.77376	0.90659	0.93687	1.8024	1.2085	0.55526	0.8009	1
1.0475	1.8983	0.6209	0.70862	0.65061	0.57693	0.88393	1.3106	1.4863	1.2719	0.82337	1
1.9403	0.99051	0.87641	1.8117	0.87818	1.6358	0.5946	0.77155	0.67177	0.5156	1.9366	1
1.7383	0.97831	0.73563	1.6856	0.74298	0.59794	0.6284	0.95067	1.4244	0.86041	1.3931	1
1.7251	1.4316	1.3921	1.6299	0.98137	0.68965	0.87142	1.5197	0.53002	1.9948	0.60631	1
0.62042	1.157	0.52784	0.53172	1.0444	0.56928	0.71803	0.91907	1.3365	1.266	1.0581	1
1.843	0.61001	1.0245	0.96126	0.71749	0.73365	1.684	1.1305	1.7668	0.50703	1.2371	1
0.56113	1.1451	1.0137	1.9928	0.85736	1.0059	0.84623	1.868	1.3725	0.69742	0.64912	1
0.5469	1.4291	1.1119	0.78042	0.99003	0.62023	1.5701	1.2914	0.68297	1.1666	0.5652	1
1.1125	0.61473	0.84536	1.3099	0.57834	0.68803	0.98246	1.3009	1.1879	0.71226	0.70138	1
1.38	0.75711	0.77107	1.6649	0.84228	1.0126	0.5675	0.5257	0.7802	0.88732	0.96333	1
0.86397	1.5364	0.55898	0.72625	1.6452	0.60726	1.1503	1.3085	0.9029	0.50566	0.83645	1
0.99088	0.61242	0.50253	1.4619	0.54972	1.514	0.82784	0.93029	0.89468	0.54722	0.54751	1
0.93082	1.9686	0.59731	1.7343	1.5061	0.67258	0.9444	1.3481	0.57605	0.662	0.73732	1
0.59694	1.1661	1.2204	1.1292	1.3809	0.52313	1.8377	1.9218	1.7838	0.59471	0.51813	1
1.8537	0.673	1.817	0.99855	1.2757	0.71783	1.2175	1.2868	1.1615	0.53625	1.2473	1
1.6117	0.54583	1.0905	0.59575	0.7654	0.65685	0.739	0.55498	1.6506	0.59627	1.1464	1
1.4564	0.76935	0.96147	0.84306	1.8682	0.55236	0.62015	1.4384	0.7834	0.80351	0.55664	1
0.68248	0.90917	0.58595	0.51488	1.0958	0.66752	1.7411	1.5522	1.4374	0.84186	0.64655	1
0.51479	0.64421	0.50235	0.68677	1.0497	0.62173	0.53589	1.5332	1.0949	0.58706	0.92753	1
0.71836	0.78245	0.50433	1.8252	0.82534	0.97403	0.89561	0.85527	1.8901	0.57782	0.76634	1
0.8547	1.9047	0.68599	1.9007	1.7429	0.56339	0.75024	1.2806	1.6959	1.3243	0.74562	1
1.6674	1.205	0.53532	1.59	1.3465	0.60534	0.66265	0.56713	0.99547	1.5426	0.96511	1
1.4307	1.6123	0.8724	0.84034	0.93754	0.55222	1.5934	0.97328	1.389	0.84755	0.7677	1
0.53684	1.1095	0.5683	1.0716	0.89674	0.55871	1.8887	1.7578	1.0957	0.55113	0.82181	1
1.5704	0.66036	0.58855	0.91024	0.64143	0.5766	0.54466	1.0535	1.6012	1.5157	0.54621	1
0.69303	1.9955	0.6311	1.4137	1.2064	0.53064	1.4709	0.98701	0.8705	0.56421	0.79447	1
1.4341	0.70292	1.4812	1.7603	1.3035	0.54384	0.50863	1.1994	1.2644	0.64287	0.55006	1
1.6773	0.69845	0.83304	1.1761	0.82501	0.78588	0.77739	0.51251	0.85727	0.67126	1.0769	1
0.85789	1.2066	0.51914	0.73561	1.0896	0.76806	1.0432	1.675	1.2216	0.65825	0.6624	1
1.8493	1.7159	1.7506	0.52075	1.8783	0.5251	1.106	1.3529	0.85357	0.75833	0.68249	1
0.99864	0.67534	0.83805	1.6643	0.6	0.7018	0.5181	0.55053	1.5014	1.4049	0.77695	1
0.61099	1.9478	0.54221	0.6309	0.80474	0.51565	0.80318	0.5888	1.8047	0.56975	0.73132	1
0.82094	0.9366	0.56659	1.8067	0.81324	1.0009	1.9666	1.1672	0.73674	0.51889	1.2733	1
0.94786	1.5956	0.86082	0.75998	0.86588	0.55213	1.0059	1.5391	0.7763	0.6688	1.9256	1
0.56121	1.4841	1.7809	0.81588	1.345	0.55719	0.55052	0.6774	0.53429	0.67891	1.5837	1
0.77545	0.62064	0.97123	0.97078	1.0169	1.6255	1.2461	0.53033	0.51013	0.54602	0.6619	1
0.55378	0.73344	0.8581	1.5242	0.62455	0.5547	0.63726	1.2907	0.51537	0.53728	0.67857	1
0.87257	0.74631	0.51744	1.8658	0.99341	0.65854	1.0119	0.91309	1.0949	0.59926	0.62236	1
0.85156	0.51621	1.8295	1.7113	1.7757	0.67968	0.64846	1.6249	1.5638	0.93612	0.90635	1
0.50579	1.3443	0.6647	1.3864	1.3777	0.78428	0.56591	1.8345	0.64576	0.51141	1.11	1
0.557	0.81655	1.0343	1.0233	1.0211	0.51361	1.5662	1.4767	1.4403	0.83639	1.2202	1
1.7582	0.92303	1.5384	1.325	0.51521	1.344	1.0506	1.183	1.3189	0.7369	0.70003	1
1.974	0.88672	1.1536	1.5387	1.3844	0.74858	1.0471	1.7626	0.6071	0.80963	1.6607	1
0.87023	1.8257	0.9061	1.2448	1.9354	0.51886	0.79579	0.87593	1.3007	1.9268	0.70346	1
1.0623	1.9368	0.82734	1.9829	0.68152	0.61537	0.76421	0.56065	1.9576	1.2433	1.0874	1
1.6133	0.6988	0.68352	0.89649	0.83772	0.50815	0.75729	0.76747	1.8991	0.52576	1.1503	1
0.57479	0.99677	0.52655	1.1171	1.4655	0.6306	0.59311	0.72524	0.91913	0.91361	0.93559	1
1.1933	0.52676	0.68197	0.88046	1.1921	0.67034	0.66262	1.6152	1.7146	1.4929	0.58785	1
1.6728	0.52587	1.5273	0.64555	1.1958	0.66765	1.695	1.6327	0.94669	0.894	0.7192	1
1.2999	1.6695	0.5264	1.1224	0.72536	0.54636	0.75089	1.1313	0.78673	0.66096	0.77484	1
1.7164	1.8892	0.52896	1.6953	0.70615	0.50372	0.66992	1.7994	1.9101	0.75425	1.2054	1
0.81389	1.5205	0.90118	1.2348	0.6864	0.60026	0.54267	1.8439	0.69537	1.3235	0.67478	1
1.1557	1.1237	1.3439	0.76273	0.57014	0.63545	0.61771	1.8634	1.4347	0.54119	0.78643	1
0.92658	1.6789	1.733	1.2328	0.92949	0.5049	0.56029	1.6972	0.67311	0.59907	1.4171	1
1.0149	0.74458	1.4821	1.5319	0.54294	1.0414	1.6023	0.8109	0.80997	0.79471	0.6593	1
1.5765	0.63096	0.83586	1.5072	0.92947	0.91497	1.1272	0.9998	1.1681	0.65385	0.51952	1
1.763	0.73654	0.87941	1.9875	1.7835	0.53112	1.4332	0.58631	0.73466	0.76308	1.4728	1
1.0413	0.96422	0.55623	0.92803	0.91285	0.59265	1.0311	0.88584	0.84762	0.93045	0.64439	1
0.82614	1.8001	0.94535	0.9174	0.67247	0.65744	0.6999	0.82334	0.6814	0.621	1.4844	1
0.58443	1.6223	0.80271	0.59572	0.80023	0.64772	0.67096	1.4279	0.64957	1.2386	0.5123	1
0.96154	1.2678	0.50464	0.53353	0.71109	0.52613	1.024	0.55594	1.7432	0.51709	0.74181	1
0.55566	1.5354	0.61002	1.6376	1.8686	1.0304	0.6774	1.5811	1.7426	0.54131	1.6765	1
0.77984	1.1728	0.91812	0.70403	1.4661	0.64409	0.61551	0.57837	1.8822	0.84708	1.0301	1
0.81226	0.50422	1.9561	1.7592	0.65052	1.2899	0.78861	1.3267	1.3232	0.93884	1.6626	1
0.89837	0.50584	1.1733	1.772	0.67367	0.5884	0.53486	1.1737	1.9395	0.82894	0.64744	1
0.50359	0.75543	1.36	0.80884	0.97011	0.58021	0.91056	1.3559	0.93778	0.93784	0.70181	1
1.3276	0.69066	0.61976	1.9152	1.41	0.91872	0.94825	1.0105	1.3418	0.59454	0.63162	1
1.1243	0.63946	0.50642	0.58087	1.2953	0.53629	0.90567	1.1822	0.52312	1.5264	1.7339	1
1.0195	0.96189	1.1953	0.75502	0.72341	0.69891	1.0733	1.6177	1.2663	0.62689	0.59916	1
0.86077	0.78853	0.9541	1.1697	0.70513	0.66242	1.4265	1.1353	1.2636	0.98147	1.1005	1
1.3448	1.2699	0.96041	0.68509	0.76335	0.76824	0.80026	0.73498	0.50661	0.5711	0.71331	1
1.8181	1.0629	1.398	1.9987	0.51736	1.1061	0.83977	1.3828	1.6797	0.70082	1.5894	1
1.787	0.88383	0.66617	1.4266	1.9155	0.6769	1.1167	0.94527	1.5606	1.6736	0.63541	1
0.54912	1.3084	1.2537	0.58702	1.2619	0.57491	1.2609	1.725	1.1369	0.63563	0.95653	1
1.1282	0.98095	0.64575	1.7484	1.184	0.53187	1.8126	0.902	0.69266	0.60418	0.59476	1
1.7565	0.62773	0.91956	1.499	1.1408	0.66879	0.51518	1.9037	0.83525	0.66932	0.94645	1
0.5367	1.1165	0.50632	1.6634	0.96741	1.1154	0.56454	0.57956	1.9105	0.88797	1.4094	1
1.0034	0.74303	1.5363	1.9332	1.6344	0.56333	0.50283	1.9843	0.84446	0.87476	0.94631	1
0.61433	0.93916	0.88593	0.57607	1.7141	0.5966	1.485	1.0501	0.85049	0.50866	1.468	1
0.72717	0.87173	0.98349	1.7498	0.5556	0.72715	1.0447	0.88481	1.9183	0.60141	0.83284	1
1.5916	1.0413	0.62438	0.5627	1.8997	0.65347	1.345	1.8985	1.9951	0.59715	1.1166	1
1.1624	0.88404	0.60728	0.78869	0.9884	0.56847	0.64987	1.5314	1.2565	1.5736	1.0446	1
1.5936	1.8044	0.62907	0.9538	1.3985	0.57706	1.476	1.1007	1.1332	0.66908	1.2141	1
0.89146	0.93627	0.74907	0.914	1.9892	0.51334	0.69208	1.0389	0.58524	1.7793	1.6437	1
0.86528	1.1325	1.6859	1.33	0.51491	1.0153	0.85361	1.4728	1.1453	1.2824	0.93254	1
0.7601	1.5014	0.85388	0.7452	1.7911	1.1488	0.86667	1.6717	1.4993	0.8737	0.7806	1
1.5929	0.95428	0.59053	1.5091	1.0082	0.59904	1.5583	1.4361	1.8159	0.59571	1.5456	1
0.58265	1.4689	0.64241	1.855	1.4443	0.62661	1.6755	1.145	0.82733	0.55925	1.1235	1
1.9287	1.2022	1.0657	1.4961	0.97747	0.542	1.0721	1.7042	0.52265	1.9068	0.79739	1
1.8454	1.0435	0.96845	0.50971	1.6722	0.65272	1.0378	0.57724	1.8883	0.63678	0.88689	1
1.1346	1.9319	0.65483	0.51335	1.7108	0.74197	0.58816	1.7757	1.5273	1.3844	0.70305	1
1.4608	1.515	1.5463	1.4702	0.9455	0.6359	0.74103	1.0738	1.6334	0.99491	1.1003	1
1.0928	1.1103	1.0712	0.82201	1.5713	0.54157	0.54603	1.724	0.51093	0.89867	0.52538	1
1.0078	0.76601	0.62004	1.0496	1.0847	0.70845	0.67841	1.2254	1.0693	0.56188	1.2813	1
0.51621	1.8855	1.5446	0.78626	1.4799	0.71941	0.77109	0.98869	0.86094	1.0321	1.1799	1
1.1796	0.83156	0.78686	1.8567	1.4426	0.56036	0.67515	1.9502	0.5697	0.59669	1.0318	1
1.224	0.56134	0.62343	1.8665	0.88752	0.58535	0.55299	1.3532	0.58129	1.3739	0.59751	1
1.7238	0.73714	1.3365	1.049	1.4879	0.68906	0.5451	0.67871	0.86173	0.51296	1.6545	1
1.1822	0.50451	0.61601	0.57569	1.7971	0.58512	0.9501	1.7115	0.91367	0.86123	1.6309	1
0.58413	0.68382	1.0649	1.1937	1.2676	1.1208	0.93605	1.0427	1.2959	0.50107	1.1704	1
1.0848	0.54773	1.3503	0.91704	1.3407	0.58016	1.5199	1.1075	0.64527	1.2261	0.60553	1
0.62737	0.78902	1.3705	0.90516	0.77644	0.7202	0.56308	1.2711	0.97963	0.74094	0.56307	1
1.3834	1.2417	1.5895	0.62928	1.3845	0.66517	1.9434	1.7481	1.6319	0.50816	1.1461	1
1.5469	0.70178	0.75922	1.248	0.53252	1.0409	0.8858	1.9625	1.4946	0.61514	0.62293	1
0.84468	0.5964	0.78375	1.8832	0.74648	0.62218	0.59414	0.83921	0.59626	0.98591	0.50733	1
1.2804	1.1528	1.0358	1.4457	1.9001	0.51993	1.0187	1.1675	0.66698	0.57806	0.59203	1
1.0605	1.143	0.80294	1.1601	0.98533	0.76478	1.263	1.819	1.9971	0.6847	0.86144	1
1.9353	0.87465	1.2586	0.50733	0.88928	0.54844	1.2516	1.4776	1.5968	0.62796	0.63256	1
1.4326	0.65938	1.1537	1.4636	0.73007	1.8157	0.73331	0.86753	1.2576	0.56117	1.4628	1
0.77295	0.66669	1.5653	0.53849	0.5247	0.57025	0.77116	1.354	1.993	1.415	1.788	1
1.8577	1.0643	0.80688	1.9282	0.70375	1.1837	1.6504	0.79822	0.86928	0.85299	1.5015	1
0.91675	1.6663	1.4257	0.50426	1.3594	1.3307	1.065	1.2793	1.3932	0.50636	1.1509	1
1.9404	0.80601	0.50859	1.8715	0.61723	0.51371	1.2616	1.3571	1.1681	0.81535	1.5759	1
1.7528	1.8588	0.71202	0.62956	1.5642	0.65503	0.92373	1.5316	0.72192	0.55784	0.81447	1
1.5878	0.87304	0.61859	0.79063	0.54209	1.7608	0.86805	1.7216	0.50618	0.50707	0.71334	1
0.78763	0.54055	0.79855	1.0513	0.74255	0.53009	0.60594	1.6404	1.8295	1.4139	0.75132	1
1.8947	0.62724	0.91525	1.2039	0.8084	0.89436	0.75005	1.85	0.69219	0.58012	0.90918	1
1.6648	0.54247	0.76194	1.4423	0.82872	1.6961	0.66567	1.9153	0.9212	1.387	0.63568	1
1.1272	1.9456	1.441	0.60426	0.50498	0.83119	0.80227	0.6061	1.8178	0.75166	1.5998	1
0.97067	0.83905	0.54409	0.60368	0.63497	1.5257	0.90118	1.3801	1.0162	1.0344	0.76881	1
1.3651	0.67289	0.56766	1.5644	0.60609	1.362	0.54024	1.897	1.5851	0.79566	0.66877	1
1.2904	1.1869	0.7297	0.75233	1.4429	0.58258	0.90631	1.7649	0.90987	0.79536	0.67767	1
1.3668	1.3242	1.913	1.5714	0.51174	1.4793	0.73155	1.4689	1.1031	0.75547	1.2561	1
1.5645	1.0006	0.51036	1.0489	1.5307	1.3183	0.63998	1.7996	1.2974	1.6761	0.5835	1
0.8462	0.75162	1.9385	1.3136	0.93819	1.3966	0.77182	1.9134	1.6436	0.84692	1.2345	1
1.972	0.54478	0.75431	1.6943	0.55963	0.76056	0.97475	0.65535	0.56988	0.77329	1.9399	1
0.68048	1.6431	0.72444	1.2383	1.3178	0.61868	1.9424	1.3575	1.5304	0.69434	0.78582	1
1.3923	1.5454	0.72136	0.6787	1.6153	0.75467	1.7547	0.62133	1.3095	0.57148	1.1757	1
0.642	1.3754	0.74499	0.63229	0.76617	0.63327	0.77979	1.3613	1.4048	0.83666	0.5615	1
1.0798	1.9293	1.2166	1.9839	1.2406	0.57974	1.516	1.0578	1.9177	1.0851	0.55893	1
0.77427	1.1942	1.1484	1.5125	1.005	0.57458	0.81367	0.81533	1.0864	0.71155	1.1758	1
1.9421	0.85444	0.64445	1.1083	0.62251	1.2533	0.75614	0.95307	0.66461	0.5261	0.52669	1
1.0325	0.89537	1.7037	1.187	0.55309	0.51943	1.3887	1.5254	1.982	0.8449	1.2582	1
1.7175	0.71413	1.5962	0.80398	0.59757	0.88183	0.65792	1.7995	1.0718	1.8236	0.88202	1
1.5506	1.8215	0.53916	0.68518	1.2265	0.53208	0.87159	1.3017	1.6649	0.69302	1.0329	1
0.79766	1.2776	0.73173	0.64662	1.5749	0.51934	1.945	0.64857	1.5896	0.71512	1.4563	1
1.2991	0.6056	0.64049	0.80484	0.63929	0.70709	0.71266	1.6423	1.7519	0.9783	1.0646	1
0.77411	1.1264	0.53779	1.2491	0.50062	0.72968	0.74635	1.7172	1.378	0.93958	0.50689	1
1.1721	1.1793	1.8658	1.7347	0.68401	0.65248	0.56251	0.50972	0.77718	0.71141	0.72112	1
0.63962	1.7896	0.76987	0.50165	0.65228	1.2498	1.7309	0.83952	1.7552	0.78396	0.65891	1
0.77362	1.9092	0.8211	1.6684	1.1063	0.53634	1.0375	0.95009	1.0587	1.7244	1.5988	1
0.96503	0.65974	1.1281	1.5734	0.58073	0.51075	1.5498	0.94999	1.5859	0.74321	0.59036	1
1.3738	0.73244	0.79774	1.1923	0.83087	0.62193	0.88949	0.87474	0.7494	0.90423	0.66128	1
0.51856	0.55865	1.4247	1.7268	1.9046	0.51074	0.65764	0.78741	1.4926	0.83642	0.72371	1
0.60989	1.778	1.0443	1.4131	1.7837	1.1968	0.61331	0.90723	0.87253	0.55658	0.62792	1
0.89952	1.4774	0.56115	1.2471	0.96177	0.5836	1.8885	1.4841	1.5561	0.54389	1.7985	1
1.816	0.94582	0.53524	0.60498	1.2671	0.52838	1.1792	1.9764	1.7492	0.53154	0.54843	1
1.0648	1.7738	1.1973	0.8197	1.7367	0.53816	1.6395	0.54232	1.4092	0.67916	0.77926	1
1.8509	1.5295	0.5954	1.883	1.9372	0.92593	0.60791	0.92472	1.7362	1.1801	1.8256	1
1.416	0.69338	1.5026	1.559	0.58966	0.54463	0.62512	0.70539	1.735	0.54988	1.707	1
0.55105	0.75113	0.93342	0.84642	1.0142	0.56286	0.56244	0.50057	1.0399	1.7729	1.533	1
0.79309	0.64651	0.51991	0.85258	0.69637	0.51508	1.3335	0.69476	1.42	0.69894	0.76875	1
1.8665	1.7533	0.55746	1.2301	1.744	0.62225	1.6097	1.4996	0.58618	0.62508	1.0301	1
1.5091	1.6149	0.53791	0.77201	1.9258	0.53752	0.85399	1.0274	0.61161	1.2477	1.7571	1
0.76259	1.8091	0.64675	1.2479	1.9705	0.82624	0.53089	1.4007	1.2956	0.58062	0.61025	1
1.5935	0.93377	0.52641	1.309	0.89738	0.52594	1.0875	0.56806	0.5101	0.67942	1.178	1
1.7698	0.61278	1.4373	1.2144	0.80542	0.55479	0.77051	1.256	1.207	0.54041	0.69633	1
1.1489	1.0455	0.53631	1.0347	0.95717	1.2206	1.3669	1.1899	0.78267	0.60813	1.2423	1
1.7545	0.56405	1.0486	0.75607	0.91971	1.9199	0.93231	1.2434	0.99573	0.70754	1.7508	1
0.60703	0.70325	0.63455	0.55758	0.75948	0.5287	0.76812	0.98312	1.7692	0.67636	0.57269	1
0.99129	0.54132	1.4185	1.4742	1.0811	0.68656	0.52346	1.2373	1.7269	0.73242	0.95098	1
1.5309	1.5945	1.6083	0.75093	0.71505	0.53208	0.55518	1.996	0.5545	0.6908	0.7797	1
0.63434	0.92212	0.5646	1.083	1.787	0.65471	1.0449	1.9617	0.98927	0.891	0.64061	1
0.51956	0.77252	1.5293	0.65584	0.59882	1.0395	0.66865	1.9386	1.1472	0.54752	0.90322	1
1.9058	0.8708	0.6914	1.4943	1.4245	0.64906	0.79945	0.59666	1.6695	0.50858	0.79184	1
1.4238	1.283	0.68019	1.8407	1.2044	1.7509	1.1602	1.1042	1.0301	0.84277	0.94314	1
1.8948	0.85462	0.76565	1.5218	0.51692	0.55621	0.55015	1.825	0.92983	0.6585	0.60539	1
1.3304	1.2251	1.1218	1.7687	0.64692	0.75229	1.1724	0.60424	0.56975	0.81182	1.4451	1
0.97748	0.80565	0.72117	0.53475	0.75961	0.55676	0.70499	1.8225	0.96331	0.54412	1.4976	1
1.2518	1.3716	0.71678	0.72587	0.73244	1.0536	0.59841	0.87971	0.55298	0.53201	0.91795	1
0.75892	1.8608	0.71681	1.8847	0.73222	0.64827	1.8681	1.297	0.73168	0.54712	1.117	1
0.82738	0.64017	1.4507	0.57137	0.79413	1.926	1.203	0.97764	1.4563	0.74015	1.2067	1
0.83523	0.86313	0.61137	0.79153	0.64971	0.94879	1.142	1.7442	0.71628	0.61345	0.71439	1
0.58733	1.4051	1.6948	0.69567	0.90653	0.73269	0.51546	0.55745	1.7735	0.97773	0.53607	1
1.1954	0.62563	1.6962	1.7844	0.59129	1.4774	0.83281	0.54762	0.79004	0.52408	1.4066	1
0.67568	1.0738	1.7352	0.83464	1.5265	1.6916	0.75299	1.4804	1.7705	1.0091	1.6578	1
0.77295	1.4402	0.86564	0.81517	1.4655	0.51315	1.4668	1.2761	1.4859	0.5518	1.0933	1
1.5107	0.73853	0.779	1.5229	0.69344	1.3424	1.0991	1.799	1.1444	0.77616	0.50007	1
1.7408	1.99	0.99788	0.50317	1.1148	0.51045	0.6028	1.5311	1.3868	1.6932	0.60296	1
0.72309	0.62764	0.80467	1.862	0.90518	0.52095	0.58045	0.98696	1.5082	0.72231	1.0956	1
0.83806	0.95337	0.75629	1.7279	1.4713	0.50217	0.89427	1.1095	1.5415	0.68952	1.3293	1
1.6506	0.80392	0.90659	1.8356	1.2729	0.60941	0.63188	1.5834	1.7304	0.66548	1.7512	1
1.9611	1.7811	0.97372	0.55496	0.92872	0.68523	0.55701	1.4785	1.4932	0.79815	0.83759	1
1.2768	1.8502	1.5973	0.58121	0.59	0.57883	0.53425	1.5933	1.9462	1.1158	1.0686	1
1.3964	0.5206	0.61275	0.64731	0.52305	0.54136	0.59776	0.63056	0.76024	1.1331	0.98498	1
0.97916	0.64452	0.63077	0.54026	0.72995	1.0964	1.2877	0.74723	0.92264	0.76063	1.2005	1
0.98052	1.0898	0.82849	1.2677	1.4641	0.67634	1.5803	1.4177	0.93518	0.61556	0.6071	1
0.70918	0.79687	0.64211	0.77571	1.1549	0.58329	0.675	1.0323	1.0922	1.0531	1.5957	1
1.5144	0.62666	0.67773	1.2862	1.8126	1.5985	1.7168	1.5085	0.84082	0.89083	0.89817	1
1.3913	1.0312	0.61264	0.67151	0.54003	1.4191	0.58108	0.79048	1.2283	0.54631	0.91025	1
0.52302	0.55709	0.91012	1.0013	1.0471	1.1606	0.6273	1.8475	0.84945	0.94401	1.0076	1
1.8636	1.1832	0.60577	1.9303	0.61906	0.56656	1.6824	0.88837	1.6481	0.7036	1.0719	1
0.52695	0.95048	0.89721	0.53695	1.667	0.97692	1.555	1.7367	1.8096	0.52434	0.54641	1
0.92409	1.1501	0.5567	1.9775	1.9689	0.53361	0.63891	1.4869	1.0752	0.60344	0.81816	1
0.79858	0.6196	1.2377	1.6167	0.95642	1.3237	1.0905	1.2856	1.1803	0.83007	0.63421	1
1.2042	1.0587	1.1259	0.77104	0.64128	0.74871	0.79394	1.1871	1.4391	0.56523	0.61068	1
1.2661	0.81645	0.98489	1.3113	0.50246	0.90713	0.66462	1.0361	0.84751	0.63101	0.55849	1
0.949	0.91122	1.9652	1.7062	0.79168	0.73804	0.85657	1.0784	1.9748	0.63503	1.7655	1
0.66762	0.81164	0.99346	1.8794	0.86592	1.1628	1.1639	1.4103	1.2109	0.58227	0.86951	1
1.3153	0.5958	0.84851	1.0458	0.86553	0.55188	0.99296	0.66021	1.0324	0.58686	1.0275	1
0.78625	0.79499	1.0114	0.72912	0.8886	0.54726	1.1014	1.2986	0.5398	1.0381	1.2929	1
1.6414	1.5165	0.51924	1.2599	0.52043	0.75576	0.59243	0.59323	1.7769	0.54885	1.3462	1
1.2515	1.0199	1.8213	0.76777	1.954	0.58779	1.5245	0.93888	1.5376	0.59635	0.64342	1
0.57868	1.0413	1.0536	1.6449	0.5738	0.62239	1.0018	1.7855	1.5519	0.87436	0.89093	1
0.58547	1.0266	0.52521	1.2648	1.1272	0.50558	0.71913	1.6385	1.4563	1.2174	0.83072	1
1.0772	0.55735	0.9905	0.81876	0.69954	1.2329	1.0442	1.5519	0.69147	0.80571	0.93866	1
0.79895	0.68458	0.64109	1.3981	0.53808	1.9391	0.55257	1.1559	0.59049	1.1842	0.63215	1
1.1321	0.50046	1.0786	1.7504	1.3533	0.70347	0.82532	1.4333	0.796	0.54613	1.6773	1
1.5573	0.65341	1.3784	1.1888	0.69024	0.85686	0.76937	1.2725	1.6313	0.52756	1.6095	1
1.3468	1.9378	0.76027	0.89805	1.1525	0.80634	0.97154	0.79239	0.73546	0.6555	0.56907	1
1.5862	0.52994	1.0691	1.4795	0.5347	0.75083	1.0741	0.50785	1.9432	0.51136	0.59612	1
0.50682	1.6207	0.86172	0.7947	1.1263	0.52744	0.53981	0.95143	0.83329	0.71458	0.80366	1
1.1136	1.4927	0.82478	0.96376	1.873	1.0687	0.91239	1.6537	1.4116	0.85172	0.936	1
0.65656	1.1423	0.55872	1.1833	0.79165	0.78912	0.93276	1.8133	1.0181	0.63261	0.58266	1
1.9219	0.51566	1.2442	0.89037	0.77755	0.67268	0.51391	1.0226	1.5462	0.7444	1.3784	1
0.74497	0.59177	0.66883	1.1528	0.51476	1.89	0.66572	1.37	1.5063	0.69012	1.743	1
0.9782	0.61638	1.314	1.831	1.1575	0.5129	1.3876	1.75	1.9708	1.248	0.66914	1
0.71647	0.7863	1.06	1.0898	0.78644	0.72842	1.0038	1.1442	0.85485	0.62646	1.1962	1
0.93536	1.8139	0.51043	1.1948	0.68416	0.50556	1.6557	0.61236	1.0545	0.92042	0.57579	1
1.2404	1.3887	0.99318	0.60831	1.8907	0.79165	0.73935	0.52586	1.3879	0.58668	0.96787	1
1.0694	1.553	0.7854	0.64704	1.4788	1.0166	1.3104	1.268	0.89384	0.53416	0.52643	1
0.59341	0.88693	0.68552	0.95278	1.6222	0.65141	0.68895	0.66292	0.66343	0.72806	1.6649	1
1.0088	1.4556	0.59387	1.662	1.6117	0.63027	0.80285	1.4359	0.59513	0.5326	0.80965	1
1.1354	1.2356	0.86001	0.67045	1.5511	0.51182	1.067	1.432	0.59287	0.9526	1.3884	1
1.603	0.87381	1.6336	1.7194	0.77151	0.99957	1.095	1.2132	1.818	0.70857	1.615	1
1.6175	0.95571	0.69805	0.85966	1.6393	0.55673	0.62159	1.5745	0.50095	0.51097	0.93718	1
0.6745	0.65	1.4751	1.5635	1.2119	0.53115	1.1462	0.85489	0.93742	1.6974	0.64038	1
0.55013	0.81032	0.55436	1.069	0.57053	1.5112	0.64569	1.5299	0.7309	1.4586	1.3275	1
1.2283	1.9205	0.52716	1.1546	1.4167	0.63846	0.53222	1.3514	1.0968	0.53748	1.5727	1
1.4655	0.71068	0.77402	1.1614	1.3245	1.3215	0.73798	0.92917	0.68061	0.78328	0.71402	1
0.9177	1.4182	1.3845	1.4458	1.3082	0.98012	0.69396	1.7637	0.56969	0.52408	1.7076	1
1.0848	1.9254	1.1507	1.4345	1.1139	0.51316	1.0245	0.53476	0.91188	0.98486	0.56123	1
1.7332	1.737	1.5445	0.6579	1.1373	0.6507	0.91987	1.3567	0.854	0.70427	0.76354	1
1.3383	0.80361	1.3819	1.113	1.3361	1.3039	1.118	0.50324	0.73246	0.56789	1.2945	1
1.8361	0.9226	0.89567	1.9875	0.54506	0.57443	1.5942	1.0687	1.9287	0.61572	0.70318	1
1.9617	0.73776	0.51896	0.73252	1.0255	0.69511	0.53973	1.9284	1.1945	1.6167	0.61447	1
0.67011	1.5186	0.93052	0.84661	1.4719	0.94805	1.5834	1.1316	0.94196	0.57929	0.50087	1
0.53457	0.59847	1.0474	0.57392	0.56569	1.3268	1.0728	0.75289	0.61013	0.69593	1.8188	1
0.54757	0.91499	1.738	1.4014	0.99809	0.89726	0.5392	1.2772	1.7516	0.56254	1.8399	1
1.3667	1.1785	0.50656	0.61255	1.6798	0.65626	1.2605	1.2947	1.5711	0.9511	0.62104	1
1.1238	0.87006	0.52941	1.1168	0.55062	0.52454	0.54664	1.3538	0.5029	0.76963	0.75917	1
0.52982	1.8874	0.5699	1.0574	1.6404	0.61463	0.69836	1.2642	1.1785	0.76418	1.8818	1
0.99449	0.75873	0.50195	0.95957	1.1695	0.58474	0.58282	1.5055	0.51294	0.56267	1.2756	1
0.84385	1.2045	0.64704	0.85895	0.82501	0.52258	0.75001	0.57504	1.8921	0.58297	1.9747	1
1.5519	1.6038	0.95651	0.76161	1.8034	0.56887	0.56758	0.81168	0.61728	0.5799	1.3571	1
0.67497	0.97019	0.98035	0.5675	1.5352	0.53712	1.1629	1.5896	1.0508	1.4141	0.91608	1
0.558	1.8399	1.0312	1.5241	1.1041	1.6395	0.65	0.60665	0.71312	0.80248	1.8274	1
1.1484	1.198	0.60648	1.1663	0.70235	0.88552	0.62056	0.66626	0.51635	0.75983	1.4147	1
1.2079	0.6497	0.59869	0.6693	0.85814	0.74513	0.66077	1.2576	1.1665	0.81181	0.51834	1
1.0646	1.5672	1.6314	0.96804	0.96414	0.50648	0.86754	1.4985	1.0659	0.86278	0.82763	1
0.75695	0.67726	0.74723	1.2153	1.9716	0.71994	1.047	1.1588	0.76168	0.98812	0.55522	1
1.1104	1.0917	0.89877	1.5412	0.60044	0.52411	0.55774	0.82699	0.7022	1.2127	0.61804	1
0.75974	1.3075	0.57679	0.98294	0.53817	0.53382	0.53465	1.436	0.70905	0.85973	0.91045	1
0.53564	1.8093	0.63799	1.6618	1.4942	1.7573	1.0709	0.57449	1.7997	0.61882	1.2953	1
1.7425	1.0846	1.9613	1.3089	0.82689	1.5591	0.9023	0.83169	0.98154	0.76502	0.51077	1
1.1922	0.75327	1.5075	0.80371	0.5651	0.8551	0.81983	1.1402	0.96534	0.8067	1.7534	1
1.4766	0.99824	0.70295	1.5468	1.0557	0.69018	0.74171	0.84751	0.67758	1.1426	0.87927	1
0.56434	0.97035	0.82	1.1346	0.83416	0.56471	0.68345	1.0598	1.5361	1.1373	0.81781	1
1.0494	0.74341	0.70365	0.64752	0.76115	1.3461	0.65576	0.73667	1.5238	0.8856	1.032	1
0.91736	1.3079	0.5563	1.8416	1.9048	0.81372	0.6742	0.99924	1.4784	0.78854	1.0062	1
1.6946	1.8459	0.90126	0.74399	1.4042	0.6634	0.54653	1.0015	1.3305	0.63448	0.61786	1
1.8071	0.59763	0.60426	0.87888	1.198	1.9962	0.79079	0.66759	0.60846	0.61452	0.91082	1
1.4562	1.1108	0.64202	1.0268	1.2979	0.62597	1.7441	1.6683	0.72666	0.55037	0.73449	1
1.7478	0.5557	0.78763	0.53926	1.0801	0.8796	1.0051	0.85476	0.86639	0.57668	0.69626	1
1.6264	1.2783	0.53418	0.68848	1.8698	1.5714	1.9334	1.0114	1.1942	0.67542	0.9735	1
0.57392	1.0609	0.58543	0.57106	1.6133	0.70387	1.3466	1.0719	1.4344	0.56968	0.73065	1
0.77697	1.2083	1.116	0.55649	0.93208	1.2252	1.3445	1.8851	0.53697	0.76203	1.9635	1
0.70916	0.54006	0.64657	1.5145	1.9155	1.2436	0.87119	0.95726	1.5026	0.55598	1.1509	1
1.2358	0.71015	1.0615	1.1861	1.241	1.24	0.52603	1.9991	0.88777	0.69764	1.2147	1
1.4	1.8465	1.2466	1.0681	1.139	0.62401	1.8753	1.0315	0.69086	0.5716	0.50706	1
1.0503	1.4024	0.64742	1.9228	1.4983	0.6598	0.70412	0.94456	0.68768	0.72708	0.57503	1
1.2249	1.6564	0.5896	0.92527	0.63372	0.59952	0.53829	0.67988	0.80022	0.52863	0.50944	1
0.73947	1.4213	0.54443	1.4012	0.57812	0.98612	0.77932	1.0608	1.0462	0.6752	1.0905	1
1.8877	0.8046	0.7986	1.2724	1.9617	0.86608	0.76783	1.6823	0.65062	0.6901	0.55357	1
0.90547	0.69592	0.6454	1.9033	0.86217	0.71992	0.93193	0.68895	1.3861	1.5472	0.56178	1
0.66217	0.62435	0.77955	1.0618	0.8582	0.50969	0.55349	0.6119	1.846	1.0344	0.52363	1
1.619	1.3966	1.2935	1.2397	0.54974	0.51846	1.1815	0.86338	0.83672	0.88679	1.2668	1
1.8706	1.0648	0.6907	1.7785	0.72043	1.4797	0.61654	1.8967	1.1238	0.54527	0.68141	1
1.159	1.157	0.57677	0.69293	1.2646	1.5938	0.55531	1.2864	0.95655	0.56103	1.3975	1
0.63681	0.80198	0.9992	0.65027	0.67704	1.4044	1.1327	0.58707	1.1956	0.52319	1.1196	1
0.68403	0.53555	0.541	0.6282	0.60397	0.53241	0.65289	1.3227	1.1199	0.79377	1.5961	1
1.593	1.4561	0.5217	0.99751	1.5884	0.61746	1.1187	0.86951	1.7061	1.8326	1.9377	1
1.3926	1.1856	1.3406	0.82224	0.71133	0.79273	1.3177	0.54547	1.0639	0.68315	0.90489	1
0.89285	0.55671	1.0169	0.95649	0.63587	0.59755	0.64599	1.7687	0.87743	1.2788	0.78562	1
0.64367	1.0743	0.79854	1.5192	0.63735	1.7489	1.1092	1.5651	1.99	0.67114	0.98061	1
1.4987	0.50153	0.50918	1.3447	1.2761	0.6782	0.62063	0.58069	0.55811	0.50799	0.50525	1
1.0668	1.4284	0.56294	0.57093	0.81726	1.4337	0.61947	0.78053	0.69118	0.58771	1.7083	1
0.52848	0.71273	0.54333	1.171	1.0554	0.51838	0.62464	1.1698	1.7316	0.80265	1.0224	1
0.95433	1.5341	1.9284	1.6644	1.2263	0.77792	0.76763	0.76683	0.59472	0.92164	0.83573	1
0.54487	1.3798	0.53867	0.63876	0.70307	0.75116	1.6757	1.3783	0.8143	0.50516	0.57111	1
1.163	0.52451	0.75755	1.5212	1.7616	1.0026	0.68454	1.2293	0.86341	0.60726	0.57005	1
1.705	0.64526	1.6987	1.9697	0.79849	0.96006	0.83811	1.024	1.5359	0.83273	1.3285	1
0.63615	1.3533	0.61749	1.7645	0.66693	1.368	0.7968	1.1323	1.7929	0.6735	0.60836	1
0.92554	1.952	0.70158	1.7853	1.8318	0.62045	0.78451	1.587	1.1628	0.77804	0.99677	1
0.52581	0.73334	1.0282	0.71971	1.2456	1.2822	0.7431	0.88969	0.71522	0.51803	0.86772	1
0.9276	1.1193	0.60873	0.95382	0.81661	0.99892	0.89768	1.7172	0.53005	0.60738	0.99706	1
1.558	1.7825	1.6263	1.5894	1.7172	0.50971	0.67292	1.2038	1.4215	1.7859	1.668	1
1.7565	1.3989	0.65263	1.9786	1.7196	0.65041	0.81149	1.0293	0.71865	0.80014	0.50365	1
0.56359	0.50804	0.62694	1.0605	1.0689	0.67982	0.6847	0.87692	0.7611	0.51688	0.69744	1
0.86359	0.82526	0.8635	1.0181	1.6595	0.80489	1.3999	1.5317	1.4122	1.0573	0.73219	1
0.69583	1.3936	1.5614	0.67962	1.6728	0.6736	0.80846	0.85749	0.96942	0.65764	0.83758	1
0.64781	1.0423	0.6045	1.0986	0.61354	0.82662	1.0104	0.80714	1.0012	0.86431	0.53431	1
1.8023	1.5808	0.58628	0.79747	1.4537	0.7802	0.94626	1.4114	0.68251	0.56012	1.589	1
0.76982	1.9936	0.9975	0.51458	0.99045	0.54359	0.59985	1.9069	1.7213	0.68358	0.635	1
0.58429	1.0521	0.51846	0.55372	1.9606	0.61343	0.64197	0.68319	1.7963	0.76285	1.3755	1
1.4815	0.7069	1.1796	0.65645	0.67453	0.70798	0.52499	1.1965	1.13	0.66853	0.52483	1
1.9538	1.4305	0.51801	0.608	0.75572	0.50793	0.89439	0.6917	1.0332	0.72426	0.66894	1
1.1034	1.5474	0.51329	1.7912	1.3945	0.70097	0.68908	1.5684	1.099	0.75909	0.79288	1
0.80179	0.55552	0.78998	1.2438	1.9142	1.2637	0.56269	1.3054	0.50245	1.3275	1.8185	1
1.3181	1.3468	1.7544	1.4774	0.57162	0.62132	0.58885	1.1747	1.3076	0.5533	1.8201	1
1.1605	1.9173	0.98939	1.4862	1.3013	0.93547	1.5052	1.1072	1.9457	0.69986	0.56028	1
1.0691	1.7444	0.8605	0.63073	0.64434	0.51456	1.4304	1.6641	1.7428	1.3103	0.51228	1
1.4721	1.5753	0.55188	1.9772	1.5363	0.73069	0.54318	0.98031	0.63168	0.57836	0.52655	1
0.98905	0.61378	1.055	1.18	1.0789	1.9266	0.7077	1.2078	1.7153	0.54586	0.55958	1
1.5679	1.1102	0.58189	0.94521	1.1188	0.55802	0.72868	1.6101	1.3817	1.6246	0.75815	1
0.60267	0.69565	1.3415	0.83759	1.0446	1.0577	1.1057	0.64657	1.8624	0.66892	1.8978	1
1.0412	0.9239	0.54083	0.74596	1.8911	1.0219	1.331	1.0295	0.87265	0.72953	0.61571	1
1.0397	1.0329	1.2295	1.3557	0.54106	0.75421	1.346	0.84589	1.255	0.62095	0.69667	1
1.1484	1.7011	0.53691	0.81982	1.2258	1.0357	0.9845	1.1734	0.54354	1.29	0.89699	1
1.8004	1.3913	0.99646	0.5587	1.0166	0.77168	0.62519	1.4045	1.642	0.90295	1.1318	1
0.90006	0.86032	0.50225	0.68552	1.3599	0.65609	0.66874	1.6637	0.96197	0.73506	0.76293	1
1.4066	1.3279	0.88325	0.57878	0.62219	0.77013	0.57605	0.60056	0.93761	1.1011	0.70348	1
1.5884	1.7456	1.571	1.7214	1.256	1.2522	0.71532	1.3551	1.2069	0.64604	1.9369	1
1.5095	1.3193	1.0997	0.947	1.8496	0.54296	1.121	1.9544	0.84401	1.2838	1.122	1
0.6367	0.83047	0.79276	0.62569	1.89	0.62275	0.54202	1.2819	1.4298	0.5332	0.53588	1
1.5113	1.054	0.77858	1.3786	1.1064	0.54717	0.85771	1.69	1.204	0.59276	0.54863	1
1.8177	1.2884	1.5019	0.93889	0.77871	0.5534	0.95765	0.61245	0.59215	0.96708	1.3851	1
0.98926	0.60479	0.8824	1.1257	1.3501	0.58277	0.61563	1.554	1.1004	0.51133	0.7974	1
1.2514	0.50144	0.69004	0.5214	1.8852	0.50377	0.60084	0.58294	1.4293	0.53572	0.62851	1
0.9735	0.85149	1.1279	1.1944	1.0783	0.6244	0.79	0.5581	1.7053	1.2984	0.67438	1
1.455	1.708	1.0018	0.9356	0.93954	0.55525	0.51448	0.85192	0.82945	0.73986	0.51293	1
1.5672	0.60528	1.7527	1.3913	0.55205	0.80585	0.50828	1.5217	1.7982	0.59535	0.67356	1
1.2244	1.7413	0.84787	1.3989	0.96439	0.64823	1.2654	1.1114	1.6353	0.59105	0.69638	1
1.9874	0.54438	1.1067	0.996	0.84232	0.55849	0.61979	1.7985	0.66967	0.80722	0.51973	1
0.65859	1.0942	1.8093	0.52988	0.87668	0.58393	0.7161	0.6781	1.7544	0.62453	1.2168	1
1.0647	0.71863	0.60385	0.79235	0.57544	1.079	0.6786	1.915	1.5091	0.52423	0.61934	1
0.75396	1.2765	1.1304	1.1044	1.6381	1.2485	0.94653	1.0919	1.9511	0.71702	0.74581	1
0.5875	1.9576	0.74758	0.76156	1.7604	0.71317	0.55593	0.51327	0.56814	0.54736	0.53262	1
1.6765	1.2612	0.55241	1.8553	1.442	0.59613	0.76374	0.66687	1.1907	0.95854	1.0717	1
1.2585	1.519	0.59097	0.75936	0.88486	0.53815	0.68335	0.60507	1.1685	0.61276	1.4321	1
0.58549	1.4094	0.59582	0.68721	0.87433	0.83896	0.51299	0.65533	0.57468	0.51396	0.77777	1
0.74224	1.9806	1.6478	1.9651	1.4357	0.96183	0.64099	1.3274	1.7535	0.56609	1.3274	1
1.3443	1.6881	1.6277	0.51462	1.1457	1.0607	1.6999	1.7684	1.4821	0.8058	1.3448	1
0.5776	1.2494	0.5463	0.57342	1.5454	0.62166	0.75907	1.068	0.65035	0.75432	1.12	1
1.7109	1.888	0.5339	1.1656	0.96513	1.2323	0.78574	1.6959	0.60532	1.8205	0.66941	1
1.2592	0.66895	0.57445	1.7728	0.59166	0.84084	1.324	1.7707	1.9332	1.7576	1.8391	1
0.95335	1.2042	1.6257	0.50426	1.6903	0.5296	0.78808	1.6239	1.0898	0.76724	0.66687	1
0.51221	0.52471	0.88965	1.7607	1.2324	0.87873	0.89317	0.51756	1.0946	0.62401	1.8545	1
1.0967	1.9784	1.2691	0.73484	1.0938	0.60936	0.84949	0.50267	0.88274	1.2691	0.64648	1
1.6483	1.6114	0.65091	1.3657	0.51292	1.4254	1.4566	1.4973	0.74099	0.93962	0.51598	1
1.2662	1.5824	1.2481	0.56699	0.50798	0.56455	0.83745	0.97046	0.63919	1.6545	1.2913	1
1.2965	1.1301	1.6882	1.3601	0.54475	1.9967	0.78259	1.1808	0.85709	0.59949	0.82209	1
1.8608	0.51219	0.69013	0.6479	1.5763	0.66613	0.55853	1.6916	0.88745	0.55964	0.60451	1
1.8692	1.1456	1.058	0.56363	1.7644	0.5984	0.87176	0.78563	1.7477	0.60855	1.0049	1
0.51306	1.4249	0.6592	1.4931	1.8704	0.58883	0.58029	0.62824	0.51313	1.0308	1.7109	1
0.78648	1.9327	1.6038	0.5499	1.2991	1.3077	0.62324	1.8459	1.7859	0.55582	1.8642	1
1.234	1.1713	1.5778	1.2184	0.64145	0.72322	0.58379	1.2317	1.7637	1.5937	0.55813	1
0.81519	1.3257	0.77948	1.1734	1.1352	0.54225	0.57703	1.2859	1.6136	1.0386	0.50796	1
1.4504	0.60665	1.1033	1.4896	1.4246	0.64024	0.66524	0.93026	1.8771	0.5425	0.74263	1
1.6605	0.79863	0.68909	0.71896	0.77261	1.8504	1.5122	0.88106	1.1095	0.56793	0.56074	1
0.56633	0.5241	1.9769	1.4983	0.57596	1.4384	0.62339	0.80254	1.9599	0.66155	1.3365	1
0.96435	1.8419	0.83074	0.67789	1.1135	0.75133	1.0674	1.527	1.4351	0.61824	1.5666	1
1.7465	1.7781	0.58814	0.54096	0.50734	0.91414	0.6712	1.6755	1.6415	0.82541	0.52942	1
1.0924	0.58565	1.2076	1.2853	0.74101	0.87974	0.90076	1.47	0.53235	0.52812	0.71351	1
0.50492	0.95449	0.69156	0.73389	1.2979	0.66586	0.58734	1.0328	0.99271	0.63067	0.51269	1
0.66664	1.2263	0.57136	1.1821	1.6722	0.54909	0.96684	0.56102	1.0138	0.85915	1.0829	1
0.73179	1.1101	0.85348	1.614	1.005	0.53372	0.51901	0.83595	0.84835	0.56586	0.54669	1
0.99122	1.7885	1.8072	1.0166	0.82707	0.70674	0.76952	1.4021	1.8107	0.86234	0.66747	1
0.91109	1.0955	1.0779	0.54602	1.3666	0.56446	0.56341	0.89563	1.8378	0.63119	1.3267	1
1.1295	1.6532	1.0855	1.0592	0.62294	0.75215	1.891	1.3428	0.74312	0.52044	1.1194	1
1.8602	1.569	1.905	0.73677	0.68492	1.6725	0.51335	1.7325	0.77778	0.58473	0.64477	1
0.66034	1.7545	0.70635	0.50771	1.0043	0.7042	0.72247	1.2222	0.65236	0.5262	1.685	1
1.8054	0.959	1.8644	1.4489	1.9274	0.57855	0.53151	1.2295	1.1937	0.64137	0.87251	1
0.94277	0.55086	0.52172	0.87193	1.2728	0.84119	1.23	1.9262	0.61214	1.0845	0.7585	1
0.59285	0.62996	1.2252	1.2147	1.3867	0.59403	0.8801	0.62821	0.57667	0.69714	1.0715	1
0.62654	0.6111	1.689	1.2163	0.6887	0.93151	0.50537	0.87563	1.1147	0.68533	1.5319	1
0.88129	1.7331	0.53209	0.52057	1.851	0.72651	0.51525	1.7759	1.6516	0.60611	0.93532	1
0.90947	1.2871	0.51697	0.77124	1.426	0.55189	0.75932	0.7259	1.3481	1.7952	0.6241	1
0.57074	0.5076	0.96832	1.8894	1.5038	0.66114	0.8453	1.4118	0.57717	0.54349	0.81076	1
1.432	0.73687	1.838	1.93	0.71045	0.66326	0.90971	1.8511	0.51499	0.95096	1.003	1
1.1169	1.6565	1.2142	1.3612	0.82031	0.59066	0.51769	1.5127	1.2625	1.8741	1.2209	1
1.7441	1.6636	1.7114	0.56943	0.98047	0.56911	0.82805	1.2098	0.92504	0.94411	1.2253	1
1.3369	0.51968	1.1054	0.84983	0.54306	1.398	0.88018	1.3359	0.5533	0.53854	1.1957	1
1.7198	0.58373	0.92198	1.7268	0.67073	0.75365	0.64577	0.60327	1.466	1.0628	0.577	1
0.73541	0.56248	1.6159	0.67933	0.58336	1.0866	0.6178	1.2032	0.71809	0.51603	0.77486	1
0.79515	1.9682	0.69388	0.68244	1.2541	0.57669	0.98139	1.2461	1.766	0.78352	0.67293	1
1.656	0.78472	0.71306	1.1423	0.92153	1.7151	1.1833	1.4809	1.1393	0.57271	0.65075	1
1.4494	1.6015	0.52087	1.055	1.2591	1.7715	1.1144	0.63674	0.54415	0.70214	0.98816	1
1.3603	1.5789	0.5948	1.5594	1.0326	0.52108	1.4601	0.50897	1.4454	0.77081	0.50849	1
1.8556	0.57345	0.91826	1.6117	0.50897	0.60831	0.64445	0.6358	0.76399	0.75824	1.9293	1
0.94643	1.9451	0.6878	0.77535	0.81169	0.71786	1.7882	1.4684	1.972	0.61748	1.1089	1
0.5072	1.21	1.0537	0.69458	1.0105	1.44	1.261	1.6263	0.50459	0.69675	0.52589	1
1.1273	1.4027	1.6192	1.9779	0.74555	0.99091	1.7176	1.8204	1.9817	0.71899	0.53183	1
0.84985	0.63582	1.0516	0.77027	0.76789	0.71141	0.65876	0.82192	1.5897	0.53486	0.87954	1
1.4367	1.7686	0.71278	0.552	1.6423	1.2376	1.6479	1.9872	0.59552	0.51039	0.96725	1
0.92362	1.8098	0.65221	0.78505	0.84887	1.2805	1.0572	1.2614	0.6618	0.87509	0.75491	1
0.80174	1.6472	1.1731	0.92239	1.6662	0.67508	0.58973	1.3791	0.87959	1.3868	0.55305	1
0.70886	0.9564	1.0368	0.75407	1.4936	0.64775	1.7375	1.5828	1.0105	0.85599	0.85917	1
1.6044	0.87729	1.8373	1.5047	1.246	1.6316	1.6479	1.0216	1.3521	0.62426	1.3124	1
0.93451	0.52693	0.77939	1.5287	0.79082	0.54286	0.68666	1.0025	0.72023	0.76176	0.93106	1
0.86283	0.57448	1.6786	0.6846	1.6176	1.0429	0.51212	1.3962	0.96484	0.53707	0.52578	1
0.58064	0.80075	0.54814	1.8643	1.8848	0.6591	0.89046	1.133	1.7273	1.4583	0.59192	1
0.76144	0.54018	1.076	1.4769	0.5668	0.94203	0.66404	1.1906	1.9267	0.53989	1.1332	1
0.61477	0.85836	0.88119	1.1795	0.7283	0.73582	0.59993	0.88353	1.7187	0.50173	0.5925	1
0.56041	0.72216	0.9659	0.55739	0.74558	0.57947	1.0929	1.9546	1.609	0.69875	0.66687	1
0.53476	0.69487	1.3819	1.288	0.60193	0.63496	1.3694	1.64	0.75336	1.0715	0.73259	1
1.7634	0.81331	1.8762	0.71532	0.64168	0.94815	1.0061	1.034	1.7015	0.55046	0.84488	1
1.7775	0.527	1.2607	1.8893	0.53562	0.76625	1.6409	0.97152	0.5969	0.9877	0.63336	1
0.98218	1.0544	0.61351	0.94218	1.0141	0.61435	0.59137	1.6369	1.2061	0.51904	0.71941	1
0.97944	0.84524	1.3485	0.95661	0.69881	0.54377	1.755	1.0873	0.74102	0.65245	1.0242	1
0.76888	1.4162	0.53852	0.68515	1.8966	0.66217	0.72271	1.7644	0.56593	0.53565	0.81454	1
1.2679	0.79201	1.8206	1.676	1.8898	1.0937	1.4374	1.0363	1.3014	0.50093	0.5044	1
0.88459	1.7353	0.90967	1.6184	1.7509	0.51407	0.7343	0.85287	0.76504	1.9749	1.1091	1
0.70905	1.2605	0.68452	1.5135	1.7582	1.0165	0.5051	0.52269	0.75791	0.54505	0.79713	1
0.6899	0.55277	1.468	1.3927	1.5571	1.3971	1.8704	1.0448	1.6248	0.75487	0.86938	1
1.32	1.1256	1.1166	0.99398	0.7423	0.62308	1.1556	1.3456	1.6786	0.97411	1.3086	1
0.89884	0.57604	0.59855	1.3762	0.9294	0.68231	1.4137	1.4995	1.1556	0.67122	1.8361	1
0.98425	1.2969	0.61424	1.12	1.8556	0.57306	0.96025	1.3386	1.9684	0.65182	0.62944	1
0.86274	0.85517	1.5605	0.53779	0.96654	1.753	1.1804	1.5975	1.4135	0.6421	0.56399	1
1.8474	0.71909	1.8483	0.78236	0.91525	0.99255	0.90371	1.6184	0.97761	0.6046	1.1985	1
0.72252	1.4757	0.75813	0.84243	1.537	0.75105	1.9516	0.70714	0.75555	0.80664	0.70199	1
1.9397	1.6699	0.81215	1.9982	1.6033	0.55878	0.71912	0.7724	1.1853	1.5671	1.4628	1
0.61683	0.78201	0.56651	1.1049	0.53175	1.1025	0.9282	1.1142	0.60458	1.4647	0.68883	1
1.1118	0.64954	0.57244	1.5835	0.72042	1.0815	1.3031	1.0962	1.575	0.5631	1.2615	1
1.0569	0.7245	1.9937	1.5845	1.1323	0.78245	1.0415	0.90717	1.1656	0.61629	0.86193	1
0.7933	1.0022	0.59064	1.0278	1.6511	0.54218	1.0004	1.8006	0.82725	0.82875	1.0627	1
0.75541	0.72536	1.0471	0.92444	0.72715	0.5899	0.59379	1.4535	0.62973	0.69833	1.914	1
0.55002	1.3878	0.54048	0.79645	1.0261	1.7116	0.9163	1.5713	1.0398	0.58058	0.50632	1
1.316	0.61459	0.99676	1.0828	1.507	0.85127	1.1424	0.66232	1.0555	0.75172	1.5039	1
1.2424	0.89173	0.5345	1.1177	0.77563	0.81224	0.8889	1.598	1.9578	0.60668	0.8906	1
0.52647	0.79962	1.5932	0.53977	1.2271	0.52199	1.3341	1.0728	1.6241	0.89662	0.82917	1
0.51237	1.7382	0.71882	0.99202	1.8066	0.53452	0.96526	0.67432	0.90226	0.58952	0.93161	1
1.6761	1.0517	0.82036	1.4404	1.5033	0.90605	1.2936	1.3407	1.0947	0.61717	1.4329	1
1.8519	1.6828	0.54247	0.6389	0.96841	0.5053	1.3153	0.6276	1.5423	1.1804	1.0102	1
1.5291	0.90275	1.3479	1.4458	0.61181	0.70665	1.4772	0.73148	1.9108	0.73122	1.2118	1
0.9811	1.4433	0.6745	1.3491	0.52292	1.1483	0.50474	1.8887	1.1192	1.5327	1.2498	1
1.2025	1.2922	1.099	1.3179	0.58108	0.53477	0.95716	1.321	1.6063	1.4312	0.56917	1
1.185	1.023	0.56883	1.0164	1.9099	1.0999	1.2611	1.1044	0.90102	1.201	0.56968	1
0.56163	0.90683	1.0263	1.9912	1.5219	0.53855	0.82418	0.98506	1.022	0.632	1.2624	1
1.3999	1.4125	0.56337	1.654	1.2249	1.008	1.7625	1.1477	1.9012	0.9657	1.6558	1
0.58753	1.5844	0.69724	0.60003	0.73512	1.1543	0.79483	0.8358	1.3066	0.84473	0.5387	1
0.64269	1.4286	0.70732	0.73716	1.06	0.65069	0.57766	0.53492	0.65778	0.60427	0.66796	1
1.0723	0.60416	1.1377	1.0258	0.68596	1.6281	0.91809	1.4321	0.61016	0.53629	0.7698	1
0.80704	1.4151	1.1897	1.3698	1.9732	0.62714	0.76162	1.8019	1.2686	1.5782	0.67272	1
1.0542	1.1036	1.1528	1.6453	1.1207	0.545	1.5859	1.5958	1.7984	0.5798	1.5571	1
0.71077	0.54835	0.51554	1.9014	1.574	0.73568	0.56375	1.0849	1.2856	1.7706	0.86857	1
1.1425	1.5879	0.89039	1.2916	1.4422	0.55003	0.7906	1.7012	0.53751	0.87612	0.7304	1
0.99663	0.53275	0.90736	1.3577	1.8599	0.75116	1.9953	1.9279	1.6806	0.8709	0.73224	1
0.70059	1.9004	0.54727	1.8173	0.9889	0.5099	0.55476	1.9924	0.9132	0.82439	1.3326	1
0.76352	1.4661	0.64326	1.265	1.0255	0.73142	1.7674	0.76585	0.54342	0.62311	1.2176	1
1.4873	0.65217	0.9909	1.0728	1.1019	0.75661	1.4974	1.2063	1.8759	0.78744	0.55039	1
0.75649	1.1364	0.5112	0.90237	1.4599	1.6015	0.74138	1.4314	1.8783	1.0713	0.61293	1
1.0346	0.73802	0.70918	0.50995	1.3806	0.57035	0.51796	0.58651	0.88868	0.62706	0.5337	1
1.1949	1.755	0.54535	0.67538	0.71766	0.73079	1.8004	0.92084	0.78685	0.70736	0.63848	1
1.4852	1.8925	0.85747	1.1087	1.6483	0.54385	0.51812	1.9155	0.65469	1.9632	0.73955	1
0.53337	1.3855	1.3184	1.7402	1.499	0.6627	0.59977	0.85453	1.8018	0.71214	0.6706	1
0.86827	1.6031	0.58993	1.977	0.95191	0.50947	1.3427	1.0745	0.74561	1.9987	0.6493	1
0.89319	1.1362	0.66621	0.67893	0.65153	0.63696	1.0713	0.98785	0.67804	0.71178	1.4236	1
0.97216	0.522	0.84135	1.9752	0.62237	1.7843	0.88929	0.93191	1.0136	0.65294	0.88485	1
0.58849	0.60788	1.4789	1.5454	0.69143	1.0738	0.62857	0.61028	1.2329	1.2503	0.67746	1
0.51107	1.0901	1.414	1.2102	0.71282	0.75983	0.60265	1.0216	0.56268	0.77401	1.7479	1
1.4347	0.65807	0.99935	1.7215	1.4039	1.9072	0.58463	1.0577	0.70266	0.53502	0.80526	1
1.8753	0.83316	1.7979	1.3584	0.67987	0.57178	1.2273	0.7498	0.74009	0.70241	0.88363	1
1.2752	1.6022	0.76145	0.91172	0.77175	0.63109	1.5438	0.75288	0.60392	0.94294	1.0848	1
0.64037	1.0061	0.55262	0.66525	1.7792	0.64479	0.56082	1.4252	1.1212	0.60864	0.57585	1
0.97515	0.88303	0.85499	1.476	1.0249	0.86089	1.2772	1.7505	1.646	1.0866	0.63933	1
0.6152	1.1857	0.7175	0.85841	1.85	0.53712	0.55391	1.5359	0.52012	0.50529	1.6082	1
1.1973	0.51127	1.9595	0.67859	1.7858	1.7131	1.5192	1.0939	0.70645	0.62616	1.5107	1
0.85524	1.9177	0.95449	1.303	0.71477	0.65641	1.1095	1.7702	0.71747	0.81603	1.0927	1
1.6842	1.5803	0.73697	0.9401	1.1022	0.94579	0.74248	1.6488	1.3689	0.57205	1.5701	1
1.2213	0.51328	1.0179	0.59493	0.58262	0.80135	0.82674	1.151	1.3248	0.80104	1.2627	1
0.72875	0.7821	1.0474	1.1143	0.93477	0.61367	0.87364	1.7987	0.77341	0.67757	0.91707	1
0.51363	0.74609	0.7345	1.6744	1.3394	0.74432	0.90589	0.61915	1.1939	0.65635	0.54769	1
0.56191	1.9865	0.743	0.59366	0.68358	0.8652	1.7141	1.6158	0.51134	0.98141	1.811	1
1.9139	0.97645	0.69584	1.8083	1.2355	1.9258	0.58086	1.9485	1.3407	0.99921	1.2721	1
1.7929	1.5323	1.8082	0.96463	0.75796	1.0792	0.95815	0.82749	0.71426	0.71179	0.80794	1
1.9238	1.7357	0.94747	0.90203	1.1003	0.50974	1.7598	1.7178	1.2315	0.78767	0.62439	1
1.2713	1.1859	0.51321	0.76406	1.2573	0.61168	0.92022	1.155	1.7116	0.55628	1.1452	1
1.398	1.7769	1.2517	1.0085	0.95805	0.90304	0.68985	0.64042	1.5368	0.63084	0.62046	1
1.1026	1.3153	1.8396	1	0.5002	0.57389	0.63424	1.4367	1.5097	0.55042	0.6033	1
1.1284	1.224	0.87805	0.56675	1.0033	0.85751	0.54102	0.78614	1.8913	0.54042	0.61712	1
0.66691	0.63444	0.87266	0.6707	1.3948	0.56264	0.97838	1.1734	1.5067	0.97754	0.83811	1
0.86522	1.0653	0.56659	1.1526	1.5785	1.0014	0.57607	1.705	1.8348	1.4101	0.74978	1
0.94297	1.6162	0.75228	0.68765	1.2265	0.66651	0.50463	0.64718	0.66428	0.6778	1.6049	1
0.52851	1.4308	0.56024	1.2708	0.7811	0.9278	1.2586	0.58802	0.5379	0.99605	0.91126	1
1.4286	0.63251	0.75372	0.99491	1.0685	0.5858	1.1343	1.0952	1.3006	0.55171	0.80392	1
1.7999	0.56244	1.2161	0.55717	1.8351	0.74815	0.60969	1.887	0.95031	0.84278	1.5631	1
0.67511	1.5119	1.1862	0.94466	1.5781	0.88396	0.6477	1.3539	1.9857	0.60757	1.2545	1
0.72168	0.74361	1.7583	0.64781	0.72919	0.68296	0.67512	1.2367	0.55117	1.3423	0.52625	1
1.7121	0.97125	0.53615	1.7234	0.54135	0.53836	1.0313	1.0529	1.3029	0.55977	1.2129	1
1.5831	0.7622	0.9167	1.4267	0.51358	0.68277	0.55009	1.8904	0.89361	0.77005	1.7071	1
0.80926	0.73259	0.67565	1.9687	0.94845	0.99158	0.59774	1.3966	1.8923	0.60116	0.82882	1
1.5224	0.7985	0.93084	1.0918	0.97086	0.63983	0.79072	1.9263	0.97905	0.68706	1.8262	1
1.249	1.35	1.1498	1.5188	0.58264	0.52248	1.042	1.8888	1.8842	0.79474	1.0624	1
0.74685	1.2507	1.5122	1.9782	1.1585	0.68742	1.0988	1.1596	1.3288	0.5811	0.62366	1
1.2597	1.504	0.57771	0.65668	0.58303	0.83228	1.5966	0.51873	0.57312	0.68582	0.79961	1
0.53469	0.56149	0.67931	1.7209	0.72517	0.94183	0.92319	0.73177	1.652	0.78492	1.2385	1
0.54071	1.8423	1.0715	1.4527	0.92858	0.61026	0.82735	0.58063	0.77042	0.58145	0.92285	1
0.98352	0.67256	1.3249	1.196	0.61238	0.56243	0.7414	0.77534	0.88617	0.5418	1.313	1
0.9258	0.53189	1.395	1.9944	1.1371	1.3537	1.5445	0.71436	0.80959	0.68916	0.62632	1
0.5036	0.57913	1.4514	1.7474	0.69609	0.81299	0.73058	1.2778	1.3936	0.73772	0.78097	1
1.8114	0.99509	0.80548	0.54802	1.7824	1.0918	0.56588	1.4863	1.8667	0.53385	0.51764	1
1.8945	0.82278	1.0056	1.1163	0.53975	1.5048	0.65136	0.82016	1.6643	1.1449	0.51607	1
0.77861	0.86858	0.68818	1.0742	0.89848	1.1013	0.90108	0.89737	1.1265	0.70021	0.52285	1
0.89614	0.86588	0.86299	0.8125	0.76287	0.78129	0.54384	1.0852	1.0791	0.76064	0.80287	1
0.80481	1.5645	1.1267	1.9982	1.0609	0.67122	1.1854	1.2681	0.87382	0.54905	1.113	1
1.2891	1.8534	1.2796	0.64018	1.5087	0.79776	1.102	1.8994	1.1495	0.50416	1.0745	1
1.1885	0.73359	0.78336	1.1894	0.59332	1.4222	0.72779	1.9095	0.76085	0.79161	0.77674	1
1.3312	1.8982	1.6148	1.8792	0.61874	0.83456	0.55329	1.0358	1.7238	0.92704	0.63551	1
1.8676	0.93077	0.59256	1.5405	1.0073	1.283	0.9964	1.512	0.75734	0.63655	1.7438	1
0.58601	0.55702	0.71932	1.2932	0.85996	0.73621	1.2989	1.5987	0.6173	0.72656	0.59157	1
0.73669	0.75297	0.5454	0.54158	1.3593	1.1806	0.57756	1.0029	0.76149	0.71365	0.80184	1
[truncated: 35,911 more rows]
