# Supplementary material for: Bacterial Adherence and Dwelling Probability: Two Drivers of Early Alveolar Infection by Streptococcus pneumoniae Identified in Multi-Level Mathematical Modeling
Source: Front Cell Infect Microbiol. 2018 May 15;8:159. doi: 10.3389/fcimb.2018.00159 (PMC5962665; doi:10.3389/fcimb.2018.00159)
Supplement: Supplementary file 1 [file Data_Sheet_1.ZIP › Code/solsARtis.csv]

67.279	3.1882	-0.99804	0.11145	0.7143	0.92663	0.7237	1.235	1
95.318	3.4798	-0.040177	0.39082	-0.45377	-0.88084	-0.97332	6.6164	1
28.025	2.4145	0.88593	0.99924	-0.53074	-0.92303	-0.79277	45.596	1
80.571	1.645	0.97942	0.52077	-0.67568	0.92409	-0.28599	38.361	1
51.308	1.9822	-0.24527	0.52611	-0.49938	0.36231	-0.34644	21.524	1
65.875	2.9167	0.11447	0.70234	-0.30677	-0.089874	-0.71567	43.634	1
95.758	3.4559	-0.61013	0.96616	0.15324	0.75634	0.24269	16.315	1
55.483	1.4271	-0.94717	0.54133	-0.099446	0.085468	-0.92255	21.231	1
78.832	3.2495	-0.99503	0.40591	0.31062	0.23428	0.34267	43.272	1
72.495	1.8287	-0.83249	0.095661	0.59497	0.69612	0.44985	2.1597	1
78.979	2.2143	0.98208	0.29792	-0.74723	-0.91941	-0.8233	18.433	1
43.911	3.2337	-0.97862	0.54875	-0.26417	-0.13222	0.43075	21.52	1
49.372	3.693	0.48472	0.95189	-0.6945	0.31399	0.91786	1.2959	1
27.906	4.6746	-0.20824	0.9152	-0.95904	-0.83254	0.60852	34.561	1
26.257	3.7067	0.36685	0.83041	-0.74235	-0.71801	-0.14893	8.1118	1
90.44	1.3154	-0.28259	0.78665	-0.3095	0.21509	-0.18546	37.196	1
14.639	4.2853	-0.76148	0.40837	-0.91622	-0.63104	-0.76286	13.827	1
80.344	2.4646	-0.61496	-0.82903	-0.7314	0.34315	-0.5051	18.341	1
52.288	3.4863	0.45578	0.42499	-0.95247	0.16337	0.7249	47.999	1
71.251	3.2573	-0.57967	0.5868	-0.81539	-0.012858	0.87706	47.069	1
96.854	1.0891	0.37507	0.82373	0.48369	0.57115	-0.39212	10.199	1
88.734	4.9088	-0.60108	0.77672	0.18411	-0.34376	-0.7261	32.978	1
34.252	2.3801	-0.37321	0.52403	-0.93655	0.32639	-0.28534	25.082	1
19.609	1.6518	-0.79187	0.21526	-0.54347	-0.68254	0.63015	21.826	1
98.132	4.998	-0.64459	0.94144	-0.15545	-0.49647	0.75867	32.574	1
98.645	1.2258	0.75992	0.98007	-0.76701	-0.96286	-0.69128	11.757	1
58.482	2.8801	-0.34143	0.39566	-0.74608	-0.47226	-0.89042	24.502	1
49.515	2.835	0.68332	0.63181	-0.73647	-0.092978	-0.1419	1.2859	1
54.179	1.1087	-0.96559	-0.55195	-0.58026	0.1121	0.3834	8.8882	1
33.934	1.8416	-0.92115	-0.21672	-0.49154	0.024351	0.063216	24.714	1
88.985	3.1176	-0.086023	0.82002	0.26127	0.20474	-0.8339	23.891	1
48.88	4.8308	-0.56959	0.49925	-0.37054	-0.4107	0.80703	45.713	1
46.849	3.716	-0.87249	0.43161	-0.10738	0.83167	0.44392	41.414	1
17.29	1.9442	0.1647	0.98645	-0.42253	0.74383	0.4808	26.18	1
45.477	3.4516	-0.59749	0.46441	-0.25849	0.85221	0.79534	13.567	1
52.365	1.4737	-0.22149	0.3826	-0.43502	0.63004	0.15553	28.552	1
81.642	1.1781	-0.5498	-0.78374	-0.94091	-0.30373	-0.71926	10.181	1
21.731	1.6153	0.060069	0.77831	-0.35279	-0.94298	-0.093628	6.7422	1
94.055	1.3707	-0.39828	-0.11832	-0.4456	-0.60934	-0.13015	42.524	1
14.328	1.9536	-0.26311	0.94822	-0.50022	0.6708	0.165	23.817	1
83.145	4.1161	0.23231	0.88851	-0.0059498	0.41957	0.90222	39.63	1
33.217	2.7357	-0.68718	0.73503	-0.95661	-0.11657	0.74787	27.471	1
41.532	1.6553	-0.74085	-0.12962	-0.96043	-0.32177	-0.087461	34.252	1
67.245	2.2753	-0.82389	0.8676	0.33938	-0.050911	-0.67079	38.625	1
57.104	3.861	-0.68509	-0.13902	-0.59401	-0.13927	-0.26284	2.2664	1
88.297	2.3657	-0.55752	-0.23404	-0.95495	0.4514	-0.76829	9.6764	1
83.359	4.7409	0.37999	0.090911	-0.91312	-0.51667	0.41307	37.387	1
80.996	4.1925	-0.01201	0.032166	-0.49018	0.98959	0.5206	2.2805	1
65.984	1.149	-0.30076	0.036501	-0.60298	0.78446	-0.72548	40.42	1
61.065	2.4497	-0.67194	0.25228	-0.69839	-0.20252	-0.20735	33.589	1
59.953	3.7458	0.35488	0.53447	-0.75241	0.52928	-0.79684	21.891	1
64.315	2.7987	-0.51305	0.14794	-0.41881	0.62356	-0.12174	43.986	1
96.046	1.4171	-0.52621	0.75744	0.064857	-0.80373	-0.73687	36.708	1
76.23	2.1559	0.20321	0.76991	-0.52292	-0.18719	0.37022	28.951	1
36.364	1.6483	-0.68405	0.11996	-0.24699	0.23275	0.22347	23.82	1
89.737	3.0871	0.59486	0.32715	-0.9568	-0.69726	0.28725	37.486	1
35.743	1.9419	-0.64408	0.41952	-0.23673	-0.050202	0.094151	39.065	1
16.774	2.6812	-0.010245	0.8531	-0.83987	-0.45329	-0.34671	37.672	1
41.436	3.025	-0.35064	-0.033794	-0.88142	0.54023	0.28636	11.869	1
89.004	3.3428	-0.88134	0.32995	0.38671	0.1961	-0.75318	4.923	1
80.722	1.006	0.076799	0.55171	-0.0017911	0.96588	-0.22072	25.287	1
10.866	1.8947	0.98405	0.88257	-0.93115	-0.096777	0.57942	11.788	1
75.577	2.813	0.077859	0.71913	-0.83112	-0.96372	0.483	26.023	1
27.943	1.0926	-0.76686	0.35507	-0.5863	0.97327	0.078549	23.684	1
19.118	3.9609	-0.81383	0.909	-0.8863	-0.75644	0.10751	28.202	1
95.399	2.1366	-0.221	0.89104	0.71545	0.96338	0.89831	24.295	1
80.771	1.2583	0.49037	0.2414	-0.82192	-0.72399	-0.39739	36.81	1
54.656	3.255	-0.965	0.55347	-0.89189	0.76544	0.77831	47.734	1
54.422	4.1103	0.016537	0.84903	-0.37532	0.33264	-0.82487	35.107	1
83.672	2.0474	-0.81369	-0.40127	-0.23957	0.34554	-0.85233	11.779	1
27.013	1.7476	-0.61824	0.9432	-0.44762	-0.78951	0.40116	29.715	1
51.624	4.5576	-0.9956	-0.55489	-0.73051	-0.42374	-0.86098	10.014	1
81.641	4.2832	-0.55354	0.23616	-0.10353	-0.028438	0.11452	33.168	1
84.594	4.8154	-0.66038	-0.97359	-0.27496	-0.4781	-0.30976	0.020505	1
77.344	1.0883	-0.77161	0.8262	0.32046	-0.48189	0.66304	24.107	1
62.317	1.4447	0.88617	0.55364	0.042276	0.37175	0.56786	1.8767	1
74.661	3.2043	-0.62436	0.76538	-0.01928	0.1684	0.18175	37.136	1
47.577	2.1673	-0.16894	0.59889	-0.28775	-0.8238	-0.039344	1.5903	1
22.828	2.9529	-0.48796	0.92608	-0.56571	0.55578	0.51213	29.481	1
49.267	1.3506	0.087346	0.48396	-0.48974	-0.472	-0.21525	10.556	1
91.802	1.2421	0.026926	0.08195	-0.30342	-0.97129	0.75724	31.926	1
95.746	2.1309	0.37293	0.69316	-0.1575	-0.79056	0.6845	37.638	1
25.298	1.0462	-0.81573	-0.69539	-0.82512	-0.44087	-0.42614	42.274	1
61.326	1.8119	-0.71291	-0.4247	-0.25328	-0.21281	-0.23651	32.013	1
89.029	3.8956	-0.74853	-0.26333	-0.46903	-0.93401	-0.56673	28.195	1
83.804	2.7197	-0.08305	0.57594	0.12456	-0.81462	0.72219	3.4639	1
53.579	2.3651	-0.14141	0.98421	0.31063	0.58798	0.13039	5.3228	1
77.488	3.4517	-0.60692	0.68364	-0.40384	-0.35625	0.85413	20.79	1
55.661	1.8058	0.97092	0.94116	-0.76981	0.22485	0.38733	46.547	1
53.595	2.1165	0.58602	0.40145	-0.69648	0.85394	-0.46009	4.222	1
42.279	2.5977	-0.66712	0.76134	-0.21291	0.96878	-0.78084	11.066	1
92.664	1.133	0.021975	0.65977	-0.7735	-0.46413	-0.59523	5.2563	1
53.839	1.9103	-0.46007	0.93557	0.12853	0.46955	0.36757	39.416	1
96.103	3.4606	-0.084734	-0.31448	-0.84972	-0.55439	-0.20697	9.8988	1
71.731	1.5991	-0.13664	0.25512	-0.95295	-0.80086	-0.42052	39.221	1
35.116	2.3345	-0.5176	0.44427	-0.93657	-0.80242	-0.43304	45.903	1
56.751	3.974	0.40406	0.89889	-0.31075	-0.51592	0.91674	26.051	1
59.485	4.1636	-0.44926	0.88585	-0.032078	0.58115	0.069914	6.9321	1
49.295	1.8786	-0.81314	0.44713	0.32273	-0.83868	-0.94292	15.011	1
55.344	3.432	0.84026	0.90567	-0.59677	0.16122	0.74834	30.382	1
88.912	4.8083	0.28666	0.82639	-0.96229	0.89163	-0.77995	28.092	1
71.952	3.9853	0.48675	0.51259	-0.73212	0.79119	0.54509	21.282	1
29.515	3.3009	-0.44844	0.79869	-0.8563	-0.18813	0.83391	1.0478	1
57.394	2.7569	-0.91041	-0.11257	-0.26069	-0.78119	0.33005	25.634	1
60.02	1.2125	0.14853	0.5764	-0.74405	-0.36953	0.52044	24.251	1
58.436	2.6654	-0.70714	0.66998	-0.84824	0.82923	-0.46373	5.6782	1
87.833	4.0939	0.33121	0.74775	-0.40344	-0.61691	0.10242	2.5392	1
79.496	1.9231	-0.086254	0.078374	-0.91025	0.94128	-0.41511	6.279	1
88.335	2.645	-0.69687	-0.2919	-0.5546	-0.75088	-0.51775	42.535	1
66.627	1.4052	-0.48996	0.33608	-0.37431	0.4841	-0.25664	13.921	1
67.213	2.8387	-0.57595	0.12867	-0.25835	0.99087	0.85461	24.52	1
69.479	3.8678	-0.47396	0.54645	-0.065624	0.69714	0.84357	2.1075	1
98.837	2.7831	-0.55839	0.84197	-0.48294	-0.51282	-0.61844	36.933	1
97.425	4.3127	0.82709	0.51267	-0.72541	0.4579	-0.085844	43.873	1
86.59	1.3374	0.14883	0.37936	-0.09395	-0.89611	0.59788	26.664	1
89.878	1.1502	-0.79816	-0.91836	-0.57765	0.6323	0.74597	30.721	1
74.037	2.2736	-0.79403	0.64094	0.027579	0.88911	-0.76434	16.133	1
46.461	3.9932	-0.71823	0.85328	-0.57001	-0.67382	0.041823	11.72	1
67.5	2.0176	-0.28147	0.91135	0.065608	-0.80665	0.97814	20.041	1
69.402	3.7827	-0.14635	0.52899	-0.57944	0.86187	-0.78406	1.911	1
18.908	1.5481	-0.63206	-0.26018	-0.9101	0.050997	0.092147	5.3195	1
99.748	3.7859	-0.96298	0.25375	0.53374	0.40209	0.90426	43.266	1
97.348	3.9607	0.16379	0.98528	0.06729	0.78802	0.067291	24.749	1
96.883	1.1165	0.58013	0.78691	-0.37778	-0.76432	-0.49595	29.827	1
10.05	3.7369	-0.89612	0.60049	-0.92162	-0.39669	-0.43562	46.146	1
96.74	2.3214	0.54104	0.037493	-0.92869	-0.18137	0.13548	17.131	1
68.345	3.4021	0.39492	0.0012674	-0.89632	0.92873	0.62771	12.185	1
61.332	2.0513	0.15993	0.95327	-0.87631	0.31597	-0.56026	1.0471	1
68.143	4.4584	-0.46095	0.632	-0.55337	0.36938	0.0068323	12.17	1
29.723	1.4654	0.36763	0.77712	-0.7856	-0.86161	-0.87106	45.844	1
34.712	3.8168	0.39793	0.57985	-0.63386	-0.31641	-0.0053674	2.4821	1
45.99	2.5527	-0.67452	0.60134	-0.79796	0.92478	0.22894	15.986	1
15.771	1.412	-0.65008	0.99899	-0.21186	0.20836	-0.97427	34.372	1
68.863	3.8618	-0.24944	-0.19134	-0.21419	-0.1133	-0.82862	0.40369	1
87.565	2.2531	0.53615	0.55846	-0.24284	0.53692	-0.51029	19.18	1
72.728	3.978	-0.051219	0.21284	-0.76324	-0.66992	-0.71155	23.446	1
43.691	4.6711	-0.87091	0.64195	0.0045621	-0.0053064	-0.26493	47.454	1
20.193	2.2623	0.84355	0.56999	-0.84887	0.35094	0.74085	46.607	1
72.61	3.3491	-0.58922	0.97361	-0.49319	0.92186	0.87796	2.8796	1
82.498	1.3181	-0.67311	-0.13912	0.33692	0.070086	0.2382	11.874	1
33.389	2.157	0.96775	0.79678	-0.59976	0.76631	-0.78876	6.0994	1
38.122	2.2614	-0.92451	0.16622	-0.251	-0.44217	0.15816	28.286	1
42.242	1.3971	0.10933	0.96342	0.15321	-0.51145	-0.56418	32.603	1
40.151	2.8516	-0.3196	0.79829	-0.06785	-0.57104	-0.15476	21.338	1
60.711	2.4115	-0.97839	0.94581	0.67695	0.3624	0.041545	19.78	1
88.783	1.3454	0.02659	0.87623	-0.18638	0.51269	-0.37419	39.124	1
30.203	2.6269	-0.84894	0.32299	-0.14115	0.046252	0.90829	40.966	1
57.246	3.7741	0.32936	0.88412	-0.58948	-0.58848	0.23451	41.265	1
15.641	4.8152	-0.18287	0.5924	-0.9441	0.59951	-0.5637	13.556	1
49.725	2.6263	0.069147	0.51905	-0.80911	0.79573	0.18856	35.392	1
79.079	2.2869	-0.20289	-0.59022	0.82683	-0.74278	-0.89345	3.0525	1
90.207	1.0008	-0.26586	0.00095995	-0.074958	0.92745	-0.83665	18.286	1
57.541	2.7728	-0.16103	0.51961	-0.39101	-0.19065	-0.15426	13.809	1
98.823	4.6144	-0.97563	0.17637	0.10522	-0.72883	0.26349	9.2156	1
50.591	2.1586	-0.82009	-0.15632	-0.2462	-0.016763	0.90566	41.19	1
86.869	1.0829	-0.92101	-0.26413	0.054978	0.97599	0.11209	40.095	1
43.449	1.8557	-0.49762	0.93823	-0.57957	-0.3432	0.063493	47.567	1
43.217	2.8652	-0.047894	0.75405	-0.4283	0.040483	-0.89192	10.946	1
54.178	2.4998	0.84329	0.61269	-0.81807	-0.83805	0.12404	36.521	1
97.557	2.0718	0.33871	-0.31449	-0.95601	-0.91609	-0.85003	32.292	1
12.734	2.3171	-0.92201	0.80476	-0.35488	-0.25522	0.14879	39.727	1
79.352	1.4885	-0.91106	0.89656	-0.27223	-0.13335	0.84651	26.603	1
43.919	2.5052	-0.96281	0.70088	0.11139	0.095856	0.16653	41.704	1
92.914	4.8182	-0.19694	0.73114	0.20234	0.2224	0.9838	8.6372	1
76.862	2.4724	-0.29109	0.12244	-0.57044	-0.49716	0.24416	20.804	1
22.149	1.201	-0.61606	0.2915	-0.2971	-0.089213	0.92762	24.292	1
82.811	1.3693	0.89615	0.53877	-0.24905	-0.68009	-0.548	38.601	1
69.961	2.4741	0.6783	0.30891	-0.6306	-0.011749	-0.048122	29.432	1
60.377	1.4714	-0.97051	-0.003927	-0.15692	-0.62608	-0.88021	26.693	1
36.108	1.247	-0.94041	-0.52711	-0.59008	0.15824	-0.43868	18.707	1
16.389	1.926	0.038738	0.91234	0.58446	0.12386	-0.92312	0.17004	1
96.958	4.0872	-0.48533	-0.16016	-0.63089	0.40334	-0.59619	12.514	1
36.325	4.8592	0.87222	0.89256	-0.94783	0.51298	0.89984	12.701	1
47.554	2.5246	-0.93467	0.47952	-0.77606	-0.084884	-0.81916	14.742	1
61.629	4.2361	-0.93616	0.99387	0.55804	0.46742	0.71879	44.597	1
38.429	1.1348	0.07005	0.58961	0.64813	-0.64334	0.93691	0.043071	1
11.625	4.3979	0.18128	0.85024	-0.52623	0.20164	0.46947	0.16957	1
88.235	2.5473	-0.34215	0.85922	0.30391	0.33514	0.71934	18.683	1
38.225	2.0264	0.24785	0.99464	-0.44533	-0.94061	0.87995	26.1	1
49.712	2.1661	-0.98342	0.0010519	-0.13624	-0.81617	-0.54818	42.898	1
51.395	2.0457	-0.51773	0.66629	0.51132	-0.41846	0.78571	2.6449	1
67.671	4.3429	-0.25743	0.74591	-0.78997	0.017763	0.88058	13.57	1
71.286	4.2148	-0.031188	0.90179	-0.765	0.82252	-0.43132	3.6247	1
46.228	3.5472	-0.87742	0.075198	-0.48955	0.54144	0.4782	1.3142	1
35.239	1.8431	-0.96134	0.14396	-0.32333	-0.78956	-0.010364	3.1436	1
69.448	1.4647	0.56182	0.74091	0.098898	0.34949	0.093591	37.658	1
92.497	4.5642	-0.92588	0.8537	0.72754	-0.76016	-0.40121	6.8013	1
78.115	1.6465	0.34367	0.94537	-0.094478	-0.095641	-0.61913	26.349	1
97.546	3.4396	-0.53672	0.72591	-0.34229	0.17512	-0.81356	47.023	1
37.893	1.0155	0.0089415	0.95628	-0.97843	0.54965	0.85253	29.952	1
12.664	4.8319	-0.9171	0.41933	-0.74156	-0.73297	0.41323	7.5703	1
50.465	1.7653	-0.75212	0.3898	-0.065291	-0.35338	0.60842	8.3188	1
44.255	1.9263	-0.59996	-0.2255	-0.78661	0.2034	-0.012671	32.612	1
28.704	1.5458	-0.95773	0.48623	-0.10336	-0.69251	0.59722	5.2102	1
38.419	1.5533	0.040293	0.9356	-0.42002	-0.68985	0.94768	15.033	1
58.255	2.857	-0.20845	0.94967	-0.81497	0.61205	0.66106	12.209	1
88.275	1.4227	0.40242	0.079017	-0.89687	-0.67913	0.92331	24.257	1
98.075	3.1465	-0.81245	0.12964	-0.51507	-0.85054	-0.32222	26.461	1
99.411	2.8389	0.087784	0.82004	0.23674	-0.55443	0.22282	1.153	1
72.419	1.1421	-0.89163	0.81989	0.27486	0.81828	0.13922	47.88	1
94.645	1.6137	0.55715	0.78816	-0.6097	-0.61009	0.54031	32.896	1
32.747	1.2682	0.31464	0.85482	-0.35031	-0.88699	0.71796	18.907	1
72.116	3.911	-0.79302	-0.12057	-0.11679	0.22894	0.34275	10.437	1
91.911	2.3211	-0.5087	-0.13355	-0.90786	-0.4809	-0.28758	36.466	1
28.005	1.0395	-0.53436	0.59021	-0.93555	-0.25772	0.13501	13.203	1
88.152	1.0236	-0.30349	0.59641	0.50274	-0.43252	-0.28004	46.053	1
62.925	1.1062	-0.89326	0.60205	0.18184	0.81122	0.76196	47.625	1
82.881	3.4094	-0.59085	0.33078	0.88195	-0.81393	-0.94436	35.429	1
19.703	2.333	-0.31858	0.94344	-0.42331	-0.62626	-0.64734	15.943	1
85.939	3.7525	-0.65138	0.7242	0.092053	0.58037	-0.37445	30.094	1
84.471	4.1494	0.6441	0.097076	-0.74189	0.55812	-0.21583	0.26921	1
35.825	2.8939	-0.22351	0.93976	-0.45407	-0.075665	0.1316	23.913	1
87.399	2.8475	-0.051561	0.77858	-0.74606	0.25492	0.9303	21.098	1
63.614	1.4525	0.15828	0.65738	0.0080475	-0.92732	-0.93794	46.385	1
41.398	2.1906	0.023248	-0.18791	-0.99335	0.5969	-0.54338	19.055	1
50.237	3.4182	0.071283	0.44805	-0.78485	-0.34217	0.32399	12.762	1
43.864	1.9292	-0.17402	0.59991	-0.2533	-0.98538	0.99741	5.8958	1
46.521	3.2195	0.67828	0.89328	-0.99999	0.26382	0.6788	33.513	1
77.415	3.8776	-0.56162	0.97733	-0.3329	0.34689	-0.6069	33.168	1
61.778	2.0016	-0.94591	0.49464	-0.14571	0.3963	-0.92457	24.098	1
86.221	1.2248	-0.68173	-0.62477	-0.59837	0.083985	-0.24949	26.55	1
87.03	1.0865	0.56403	0.92321	-0.52963	-0.70891	-0.45108	27.972	1
98.47	2.0379	-0.81734	0.37762	0.14726	0.54025	-0.64025	21.258	1
48.8	3.3507	-0.59011	0.7139	-0.78467	-0.055017	-0.45295	24.592	1
64.791	1.1801	-0.67124	0.82798	0.72235	-0.34838	-0.74045	24.553	1
71.802	2.5488	-0.46212	0.77872	-0.45842	-0.98147	-0.084279	29.34	1
65.293	1.7606	-0.73984	-0.082806	-0.57213	0.55476	0.5395	15.299	1
94.177	1.6659	-0.4808	0.16214	-0.6227	-0.42385	-0.49538	15.623	1
66.653	3.1422	-0.22334	0.29213	-0.63759	-0.4881	-0.11362	39.504	1
87.017	4.3388	0.77122	0.38996	-0.88849	0.097473	0.9485	37.555	1
87.349	1.1575	-0.54672	0.96642	0.47373	-0.96627	-0.66517	36.301	1
86.416	3.7173	-0.089793	0.96564	0.0076541	-0.68294	0.85437	36.635	1
73.251	2.3518	-0.14466	0.88266	-0.58688	-0.81047	-0.97035	47.921	1
96.468	2.8063	-0.64636	-0.9559	-0.82465	0.36534	-0.59189	46.252	1
91.679	3.3977	0.2712	0.12227	-0.91254	-0.67103	0.1591	24.558	1
80.958	2.1888	-0.62125	-0.40364	-0.70408	0.89263	-0.20694	46.177	1
70.468	1.4836	-0.77197	-0.29806	-0.84884	-0.53009	-0.087741	26.674	1
85.899	4.516	-0.49724	0.4801	-0.5301	-0.33703	-0.78983	39.356	1
94.476	1.3906	-0.56725	0.32223	-0.74218	-0.17578	0.36014	18.426	1
62.332	1.1872	0.41546	0.78556	-0.55771	0.93186	0.21226	3.4704	1
60.556	1.9495	-0.78422	0.48831	-0.11897	0.55891	0.93518	32.139	1
49.73	1.1153	0.73484	0.58822	-0.8153	0.39495	0.58908	22.171	1
55.32	4.3204	-0.49067	0.55115	-0.31741	-0.22157	-0.3692	10.354	1
48.711	1.4803	-0.65266	0.84581	0.6741	-0.20347	0.33757	39.212	1
40.615	1.492	-0.41513	0.21102	-0.30257	0.57525	-0.44122	18.569	1
38.4	3.1567	0.56415	0.71138	-0.67196	0.55951	0.17676	21.16	1
43.693	2.1092	-0.58767	0.53035	0.8895	-0.7483	-0.86018	0.74192	1
39.301	1.964	-0.51352	0.55293	-0.52136	-0.77507	-0.91611	26.705	1
32.622	1.6483	-0.18995	0.48707	-0.58721	0.86087	0.024119	41.005	1
41.84	3.0832	-0.69732	0.9903	-0.28886	0.77843	0.60961	37.137	1
59.835	1.1031	-0.53008	-0.18017	-0.64976	-0.32037	-0.084711	47.156	1
54.25	4.4264	-0.98684	0.0044812	0.021618	-0.88813	-0.92747	1.3289	1
71.729	1.0346	-0.59767	-0.9062	-0.52484	0.2827	0.079638	4.7556	1
92.921	1.1699	-0.98132	-0.84337	-0.42992	-0.064067	-0.70227	25.065	1
35.21	2.1292	-0.42509	0.18558	-0.34817	0.38768	0.99007	10.26	1
90.039	1.563	-0.26768	0.98104	0.18702	0.57206	0.69138	15.188	1
60.946	2.5984	-0.007985	0.4978	-0.50741	0.88189	-0.58553	23.523	1
96.667	2.2815	0.88088	-0.09625	-0.81873	0.17628	-0.31524	13.531	1
79.85	2.7053	-0.18701	-0.18734	-0.60306	-0.31471	-0.73956	5.2922	1
73.734	3.7962	-0.27568	0.36718	0.13303	-0.47966	0.34476	0.72024	1
51.595	1.3184	-0.38711	-0.20598	-0.56332	0.80289	-0.39573	14.851	1
65.383	2.0223	-0.95642	-0.2082	0.36438	0.19038	0.28774	8.1964	1
91.346	3.6935	-0.66328	0.87166	-0.48553	0.017629	-0.6336	9.8031	1
60.453	1.9716	0.46929	0.88843	-0.42737	0.59139	0.20902	8.9799	1
95.644	2.216	-0.31944	-0.18362	-0.65237	0.9223	0.9643	47.785	1
65.893	3.1538	-0.95452	0.22452	-0.060209	0.42045	-0.36217	45.694	1
13.605	2.5873	-0.5015	0.55097	-0.6693	0.79081	-0.60876	43.671	1
85.25	1.9217	0.24788	-0.26181	-0.85473	0.56119	-0.47591	43.151	1
63.992	3.9208	0.94391	0.61901	-0.72102	0.67296	-0.46288	8.179	1
81.804	1.2093	-0.58372	0.43758	0.45619	-0.76909	-0.56263	27.881	1
50.664	4.7061	-0.21631	0.97046	0.11255	-0.39048	-0.72287	10.971	1
78.798	2.0057	-0.4254	-0.020188	-0.50215	0.88829	0.54971	5.396	1
90.841	1.2013	0.90926	0.4262	-0.60071	-0.22084	0.33004	44.558	1
51.497	1.0282	-0.83774	0.42318	-0.99989	0.86662	-0.03003	24.628	1
54.089	2.1815	0.8703	0.60517	-0.77639	0.57826	0.85321	5.7746	1
52.709	2.8926	-0.43989	0.49206	-0.66553	-0.61176	-0.16907	33.412	1
38.842	1.7164	-0.79779	0.82649	0.559	0.61892	-0.25665	7.0334	1
73.209	1.8841	-0.47854	-0.19331	-0.97326	0.89558	-0.63817	23.278	1
60.06	3.4917	-0.68386	-0.48988	-0.84956	-0.49321	0.66501	13.233	1
25.549	2.454	-0.87882	0.86988	-0.083068	-0.53832	-0.27734	26.202	1
23.589	1.5156	-0.18361	0.96042	0.031363	-0.52162	-0.18018	36.522	1
10.639	2.8677	-0.92939	0.93507	0.10276	0.13421	-0.57471	6.3273	1
84.927	3.4979	-0.55119	0.61275	-0.19373	-0.79833	0.95314	47.353	1
20.348	1.2338	0.49979	0.75901	-0.47068	0.1691	0.96082	41.316	1
98.109	3.8852	-0.74289	0.88007	0.33046	0.4702	0.57242	29.186	1
52.588	4.7291	-0.71677	0.35121	-0.52939	-0.17139	-0.39407	5.5962	1
12.207	2.0849	0.088827	0.96457	-0.4295	0.3946	0.44316	15.671	1
76.211	4.5217	-0.076115	0.90028	-0.53803	0.31459	-0.50214	44.207	1
63.562	2.5321	-0.3804	0.64295	-0.87044	-0.93005	-0.73956	0.48169	1
41.359	1.8322	-0.11661	0.90266	0.47318	-0.97493	-0.94795	27.259	1
36.175	3.2777	-0.10478	0.91521	-0.53975	0.87731	0.070175	6.593	1
23.812	3.0416	-0.91545	0.47759	-0.18108	-0.91512	-0.65803	44.263	1
25.688	1.0675	0.91257	0.75026	-0.97291	-0.75483	0.7552	42.366	1
80.858	3.3299	-0.96971	-0.45193	-0.98752	0.77218	0.20819	37.07	1
40.272	4.6457	0.60686	0.87064	-0.40087	0.19071	-0.9371	1.8501	1
71.476	2.3827	-0.60285	0.88443	0.56871	0.21851	0.64396	7.8481	1
92.485	2.1333	-0.31668	0.1935	-0.20585	0.75243	0.87368	16.909	1
50.789	2.0189	0.91297	0.68247	-0.87658	0.49478	0.53202	0.14435	1
92.475	2.4642	-0.42023	-0.82913	-0.87452	0.64366	0.21752	0.18949	1
58.78	2.7344	-0.83287	0.83401	0.37772	0.83079	0.0245	16.962	1
74.566	4.3706	-0.61141	0.42225	-0.54113	0.28167	-0.48607	26.891	1
27.881	2.9454	0.6131	0.90858	-0.91317	-0.18402	0.32089	24.574	1
96.893	2.869	0.22206	-0.028628	-0.90065	-0.023451	0.36823	20.531	1
23.912	4.9776	-0.71596	0.47618	-0.94753	0.91032	-0.74699	24.096	1
59.596	2.0712	-0.64517	-0.2886	-0.49221	0.42513	0.44025	19.033	1
92.196	1.0528	0.23358	0.27812	-0.17523	-0.46518	0.65682	34.315	1
33.815	2.3167	0.96178	0.75261	-0.6113	0.86599	-0.64119	17.463	1
91.018	3.9486	-0.22055	0.50153	-0.054331	-0.39097	-0.068761	5.8819	1
50.388	2.6429	-0.69902	-0.21377	-0.42004	0.71969	-0.58525	0.61207	1
13.243	1.1418	-0.91789	0.33835	-0.17158	-0.61149	-0.8498	6.9586	1
52.372	4.2845	-0.50143	0.94425	-0.58322	-0.28327	-0.97181	29.771	1
95.597	3.4371	-0.72358	-0.042877	-0.096848	-0.34439	0.56176	40.899	1
33.707	2.0498	-0.46241	-0.05402	-0.79243	-0.082121	0.36362	36.496	1
25.062	1.2969	-0.38268	0.8935	0.39065	-0.076415	-0.64776	6.9256	1
21.667	3.2759	-0.96278	0.95499	-0.078483	0.81387	-0.84067	43.18	1
77.198	4.3509	0.22415	0.92676	-0.063319	-0.33511	-0.76795	6.3724	1
47.453	1.3704	0.36879	-0.10254	-0.19286	-0.47242	0.3417	0.11965	1
90.515	3.8916	-0.83675	0.12777	-0.79336	0.15788	0.27169	17.998	1
63.285	1.4678	0.021705	0.63137	-0.25094	0.97458	0.67078	6.5772	1
74.805	3.8245	0.45319	0.42955	-0.97519	-0.80862	-0.38755	11.66	1
99.837	1.5378	-0.98476	0.7976	0.98569	0.31375	-0.52947	11.309	1
34.792	1.1365	0.19553	0.78263	-0.24641	-0.072568	0.50194	43.811	1
88.642	1.0328	-0.85735	0.9432	-0.084187	0.017258	0.80167	47.189	1
29.759	4.322	-0.85249	0.6565	-0.34478	0.14677	-0.025967	43.121	1
92.209	3.2946	0.6411	0.049767	-0.72937	0.5877	-0.41843	29.932	1
90.483	1.3131	0.81321	0.28448	-0.88765	0.01615	0.12615	26.374	1
76.924	1.719	-0.16078	0.48572	-0.72968	0.37468	-0.92949	18.937	1
27.152	1.8761	-0.24907	0.41091	-0.89172	-0.22839	-0.78658	15.621	1
99.418	2.5073	0.85958	0.63918	-0.46314	-0.089523	-0.60414	43.844	1
61.311	3.616	0.58161	0.87449	-0.5166	0.21472	0.34139	6.8954	1
57.447	2.3137	0.070121	0.55479	-0.99278	-0.8482	0.57256	24.396	1
30.617	3.2411	-0.52705	0.95395	-0.12829	0.24959	-0.93735	12.567	1
35.4	2.8732	-0.99675	-0.12211	-0.27912	0.25196	-0.57743	36.203	1
92.306	1.52	-0.70441	-0.12892	-0.70663	-0.57731	-0.3542	34.237	1
63.44	1.5259	0.46628	0.97848	-0.3183	0.36076	0.64037	19.982	1
80.888	1.8601	0.50541	0.71329	-0.94405	0.21818	-0.47414	27.12	1
72.913	2.4528	-0.17456	0.86503	-0.38009	0.0069513	-0.75006	43.052	1
82.23	4.2968	0.86967	0.99487	-0.84634	-0.79526	-0.48113	20.984	1
89	1.2298	-0.19408	-0.17269	0.077661	-0.94014	-0.43012	8.113	1
59.3	4.9097	-0.016288	0.96093	-0.44879	-0.95284	-0.76659	46.374	1
21.512	1.8069	-0.47659	0.17133	-0.8702	0.81434	-0.74226	9.0239	1
54.723	1.4844	0.93771	0.79499	0.11838	0.3203	0.2778	5.4371	1
95.479	2.7781	-0.34462	0.44081	-0.32525	0.45325	0.39685	31.528	1
98.016	1.8274	-0.59994	0.54638	0.55409	-0.030844	-0.10395	32.665	1
99.546	1.1314	-0.023756	-0.46875	-0.92333	-0.1827	-0.84677	33.827	1
84.779	4.1832	0.03351	0.77822	-0.574	0.77365	-0.68801	34.884	1
47.716	3.2169	-0.92041	-0.27133	-0.32335	-0.71636	-0.321	37.305	1
79.37	2.7792	0.36927	0.6476	-0.47982	-0.68112	-0.23103	31.496	1
59.966	1.3343	-0.59972	0.4776	-0.64059	-0.43393	-0.5279	38.863	1
45.932	2.7368	-0.53485	0.62868	-0.74458	-0.91366	-0.91271	42	1
90.993	3.1864	-0.30123	-0.39139	-0.19629	-0.15444	0.77089	0.95984	1
91.615	4.5742	0.15836	0.5419	-0.87532	-0.91451	0.0169	20.051	1
83.279	1.7466	0.75149	0.065726	-0.90603	-0.41646	0.7093	34.796	1
30.835	4.3185	-0.73327	0.40888	-0.31054	-0.22621	-0.014531	44.275	1
71.981	3.1215	-0.98289	-0.21359	-0.85604	-0.43303	-0.86811	26.371	1
65.111	4.802	0.62841	0.65528	-0.59657	-0.89576	-0.25595	9.7797	1
67.724	3.2451	0.52887	0.87524	-0.70356	-0.70578	-0.86232	24.267	1
33.953	1.9917	-0.64299	0.84818	-0.61058	-0.081965	0.31458	6.8823	1
74.34	2.8706	-0.68987	0.64966	0.10722	0.71661	0.33486	7.9402	1
90.022	2.4073	0.74227	0.33871	-0.42122	-0.27742	-0.18891	15.184	1
72.11	1.1438	-0.15323	0.95552	-0.80001	0.2029	0.70448	17.273	1
58.192	2.0744	-0.98771	-0.64907	-0.28688	0.010518	0.67256	23.136	1
17.584	1.2458	-0.5895	0.55418	-0.1873	0.028315	-0.31318	34.242	1
77.208	1.7461	0.57015	0.33436	-0.63607	0.034241	-0.5479	14.977	1
86.079	2.0601	-0.13231	0.91392	-0.12295	0.86657	-0.79558	10.398	1
25.905	4.9767	-0.53607	0.87249	-0.95098	0.11685	-0.88742	18.857	1
79.073	2.5375	-0.99311	-0.75774	-0.86448	0.19087	0.8647	41.426	1
85.248	2.7772	-0.99253	-0.49056	-0.67008	-0.71561	0.71404	10.109	1
18.359	2.34	0.72914	0.8125	-0.5227	0.91403	0.78993	9.4378	1
50.513	3.4852	-0.44903	0.96228	-0.15783	-0.22003	0.84638	10.568	1
88.609	3.7366	-0.15604	0.79373	-0.5829	0.6157	0.32709	15.922	1
82.578	2.3435	-0.57084	0.104	-0.45153	-0.29663	0.72029	8.0711	1
86.093	1.0009	0.9906	0.46762	-0.75113	-0.118	0.59236	25.412	1
87.945	3.8922	0.78879	0.81985	-0.9096	-0.1735	-0.88346	43.874	1
87.026	1.5359	-0.38577	-0.71018	-0.80984	-0.0061711	0.76075	10.9	1
33.482	1.4448	-0.81321	0.053885	-0.57693	-0.54204	0.94629	18.836	1
77.395	2.1404	-0.16737	0.8186	-0.48599	0.16289	-0.16346	8.332	1
59.233	4.5924	-0.82896	0.45693	-0.72855	-0.41084	0.62466	34.452	1
43.763	2.5268	-0.92558	-0.20282	-0.38577	-0.99901	0.24651	33.755	1
47.715	2.6027	-0.31772	0.30589	-0.73901	-0.78137	-0.764	38.361	1
63.029	2.2882	0.13996	0.45817	-0.82275	0.57697	0.70388	23.947	1
55.916	2.8066	0.55593	0.6791	-0.57756	0.73585	-0.46346	20.262	1
45.535	1.6501	0.67267	0.9438	0.036099	-0.063977	0.96598	27.471	1
94.941	1.3943	-0.4945	-0.21083	0.63526	-0.52613	-0.94403	38.966	1
80.004	2.3704	-0.40579	-0.0009945	-0.14129	0.96897	-0.93713	23.159	1
50.791	2.0175	0.55979	0.98065	-0.93472	-0.91674	0.031496	24.999	1
72.286	2.3612	0.47401	0.063353	-0.57572	-0.0072965	-0.97582	43.384	1
50.336	3.077	-0.68105	0.93763	-0.063892	-0.2638	-0.35654	30.372	1
95.714	3.8085	0.58943	0.51826	-0.90024	0.55725	-0.72541	40.115	1
85.647	1.9137	-0.82184	0.21985	-0.33715	0.32832	-0.85966	40.195	1
99.389	1.0059	0.14267	0.025696	-0.59004	-0.0080068	-0.96429	2.6271	1
83.333	2.2622	0.13389	0.046179	-0.67434	-0.77963	-0.49697	18.732	1
41.925	4.1134	-0.99837	0.53062	-0.23515	0.24134	-0.86386	10.206	1
57.179	4.863	-0.92209	0.36768	-0.81184	0.56664	-0.76533	37.763	1
60.434	3.7375	-0.37849	0.62981	-0.19133	-0.87211	0.040956	1.3784	1
74.342	3.8612	-0.43554	-0.16918	-0.53522	-0.23074	-0.36994	32.885	1
92.638	1.4817	-0.96187	0.78448	0.58604	0.40266	-0.43984	44.993	1
89.067	1.2316	-0.57607	0.96702	0.024396	-0.29636	0.50973	10.603	1
24.578	2.2888	0.20634	0.67559	-0.85042	0.13067	0.71483	18.415	1
56.873	1.7788	0.039467	0.83893	-0.57294	0.97878	-0.34295	37.402	1
35.516	1.5606	0.080916	0.82477	-0.37825	0.35996	0.754	2.2571	1
79.012	2.1982	0.048677	0.24813	-0.94582	0.80655	0.72944	44.252	1
64.426	4.2318	-0.64763	-0.43929	-0.98313	0.65551	0.40062	18.218	1
56.46	2.1311	-0.39597	0.93542	-0.94171	0.24145	0.4885	36.483	1
47.714	4.8212	-0.46769	-0.2128	-0.90285	0.41886	-0.77827	37.717	1
42.341	2.3453	-0.97114	-0.47489	-0.46592	0.42265	0.32354	34.019	1
71.287	1.3582	-0.16396	-0.021539	-0.94592	-0.65255	0.51083	45.577	1
73.215	1.4425	-0.68089	-0.53791	-0.65375	0.45189	-0.62639	9.8443	1
56.07	3.1775	-0.22183	0.23114	-0.45258	0.30196	-0.57706	27.334	1
68.796	4.5139	-0.70344	0.13276	-0.51175	0.60787	0.84027	47.647	1
22.985	2.1976	-0.52317	-0.1264	-0.96282	0.22082	0.86446	0.1731	1
41.87	4.1604	-0.71929	0.17244	-0.24234	-0.83183	-0.14895	18.027	1
67.965	1.4683	-0.30451	0.40267	0.2197	0.071458	-0.27219	32.008	1
49.795	1.8369	-0.89139	0.2783	-0.5497	-0.5496	-0.93311	31.69	1
32.957	1.1151	-0.51999	0.49774	-0.22421	0.15565	-0.62039	41.609	1
85.318	2.6316	-0.45619	0.90074	-0.7133	-0.90332	-0.53494	40.634	1
11.256	1.2718	-0.9326	0.035538	-0.68462	0.59013	0.36671	28.63	1
53.357	2.4573	-0.3527	0.71302	-0.97953	-0.58325	-0.22945	16.515	1
87.786	1.6492	0.07711	0.84125	0.94696	-0.61755	-0.96569	0.11589	1
54.194	2.1737	-0.44617	0.29393	-0.08663	-0.06071	0.48154	28.895	1
69.911	2.9098	-0.069148	0.05835	-0.81217	-0.60843	-0.59462	14.33	1
58.54	4.0794	-0.34802	-0.57027	-0.89107	-0.93918	-0.98973	0.16808	1
37.103	2.5612	-0.96343	0.42131	0.23848	-0.89782	0.49678	2.8231	1
25	3.2417	-0.79993	0.82913	0.30358	-0.33274	0.93742	42.118	1
73.538	4.4905	-0.72081	-0.22102	-0.91968	0.96527	-0.97741	28.136	1
91.262	3.6377	-0.30889	0.36978	-0.65714	0.99398	-0.56599	42.3	1
47.767	4.0559	0.30634	0.70599	-0.98283	0.554	-0.46983	36.206	1
60.042	3.7339	-0.82501	-0.90066	-0.76557	0.28139	-0.87982	42.989	1
61.26	1.3195	-0.8557	-0.82159	-0.87576	-0.013707	-0.77127	42.792	1
74.058	4.9383	-0.79114	-0.28314	-0.62963	0.22793	-0.41927	4.7848	1
97.55	4.9965	-0.97755	0.37639	-0.93603	0.017327	-0.89706	5.9429	1
69.266	1.4805	0.035144	0.74393	-0.061993	0.98432	-0.41728	2.3553	1
30.41	4.2494	0.48824	0.52538	-0.83345	-0.13476	-0.35013	35.585	1
74.077	1.1599	-0.964	-0.87638	-0.57286	-0.64026	-0.56927	15.191	1
84.067	4.7557	0.45525	0.23479	-0.99693	-0.51576	0.28075	41.745	1
79.736	1.1977	-0.27014	-0.75548	-0.46469	0.90964	-0.17948	0.66705	1
30.698	1.1318	-0.84172	0.82747	-0.51273	0.44031	0.56502	44.898	1
50.002	4.9377	-0.83352	0.41144	-0.87834	-0.32898	0.07545	5.3125	1
73.391	3.286	0.64906	0.69745	-0.6023	0.7376	-0.57435	6.2542	1
37.464	1.7394	-0.3238	0.15452	-0.81938	0.45938	0.50247	21.384	1
18.104	1.2272	0.5359	0.72313	-0.64388	0.51765	0.6312	12.216	1
89.434	2.0819	-0.41889	-0.23608	-0.57701	0.2325	-0.99716	7.3164	1
93.114	4.1561	0.15764	0.2767	-0.91191	-0.97062	-0.87341	14.875	1
90.946	3.1391	-0.87603	0.53706	-0.40926	-0.47361	0.43302	18.119	1
93.915	1.5646	-0.99698	-0.66306	-0.72496	-0.17227	-0.92827	7.3724	1
93.289	4.1786	0.71122	0.97437	0.042088	-0.10162	0.52773	32.24	1
37.544	4.8405	-0.85608	0.14483	-0.86272	-0.48936	-0.71833	31.745	1
31.759	2.002	-0.8849	0.61689	-0.070092	-0.88185	-0.70054	44.048	1
47.118	2.2734	-0.46023	0.065492	-0.99659	-0.90858	-0.50041	23.844	1
53.528	3.848	-0.80481	-0.095538	-0.62183	0.15092	0.20207	11.682	1
38.807	3.4183	-0.70477	0.085725	-0.62497	-0.76865	-0.09369	37.98	1
58.619	1.6024	-0.9678	0.9645	-0.99172	-0.71532	-0.80598	0.048824	1
93.129	2.3832	-0.89094	0.4807	-0.97809	0.40019	0.44738	45.671	1
69.483	1.3861	0.19871	0.74703	0.31518	0.82223	-0.17288	27.356	1
80.872	3.0928	-0.38939	0.1201	-0.63237	0.95378	0.34202	14.731	1
66.912	1.8964	-0.48543	-0.38383	-0.63799	0.8425	-0.95792	27.99	1
60.546	1.1481	0.71362	0.91646	-0.47218	-0.94497	-0.23652	26.04	1
98.364	1.5867	-0.053923	-0.56313	-0.75014	-0.73677	0.071314	15.966	1
93.68	3.3594	0.99498	0.87911	-0.68108	0.39458	0.42154	11.391	1
65.79	3.7311	-0.71368	0.85389	-0.37826	0.94361	-0.66028	34.869	1
90.206	2.5173	0.11587	0.73262	0.27691	-0.053975	-0.83758	7.3221	1
69.785	4.3335	-0.94278	-0.66838	-0.94306	0.32189	-0.09103	32.746	1
62.836	2.4049	0.049808	0.10352	-0.5104	0.5692	0.87762	3.0739	1
40.954	1.0136	-0.061312	0.98354	0.33162	-0.49711	-0.71286	37.113	1
75.495	1.2568	0.88851	0.72655	-0.7665	0.17866	0.58116	36.576	1
75.815	1.6554	-0.25281	-0.84033	0.96788	-0.95824	-0.92403	29.666	1
63.611	1.726	-0.70583	0.71782	0.90744	-0.16207	0.99271	1.4127	1
29.9	3.4894	0.86289	0.89999	-0.73787	0.81758	0.42451	45.881	1
89.698	2.6812	-0.66373	0.63125	-0.70834	0.33951	0.88695	8.0124	1
45.579	2.2138	0.5858	0.41854	-0.7691	-0.35293	-0.69796	6.5423	1
48.045	2.5548	-0.33835	0.85591	-0.019988	0.24551	0.098481	15.872	1
11.521	3.5264	-0.60948	0.64581	-0.8835	-0.70813	-0.34208	17.277	1
84.428	2.4521	0.51749	0.94778	-0.31437	0.52812	-0.067677	7.463	1
58.288	3.3445	-0.3639	0.11785	-0.32737	0.094836	0.40925	5.681	1
49.001	1.2382	-0.58616	0.70094	-0.33441	0.79889	0.93762	26.483	1
65.727	2.6162	-0.2834	0.73852	-0.27474	0.37268	0.92894	31.753	1
80.658	4.7194	-0.57049	0.48793	-0.44216	0.27208	0.94668	33.036	1
98.604	4.1604	-0.92099	0.38517	-0.77533	0.086846	-0.03744	18.73	1
12.205	1.9159	-0.40173	0.67586	-0.2632	0.99714	0.36748	2.7132	1
45.489	2.3419	-0.91357	0.31463	0.36431	-0.071316	0.96113	12.922	1
99.77	1.4329	-0.9778	-0.22303	-0.54981	-0.67701	0.63333	11.633	1
40.991	2.5837	-0.94308	0.96756	0.13078	-0.6026	0.69105	15.834	1
50.881	1.3759	-0.55586	0.67727	-0.45926	0.77959	-0.44753	32.516	1
62.631	1.5018	-0.19227	0.057837	-0.63371	0.2297	-0.57566	17.063	1
27.759	2.3934	-0.056689	0.16748	-0.95046	0.11781	0.95447	26.677	1
50.306	3.3838	-0.90944	-0.74321	-0.83696	-0.18332	-0.2348	0.77012	1
33.345	2.9225	-0.86377	-0.35229	-0.81525	-0.21416	0.90648	13.25	1
76.907	3.0262	-0.52885	-0.20132	-0.73728	0.97691	0.75556	17.713	1
52.599	4.6011	-0.041422	0.49053	-0.75681	-0.047447	0.49286	25.907	1
82.714	4.95	-0.16136	0.69897	-0.33379	-0.75228	0.58779	7.3168	1
93.687	2.6754	-0.84115	-0.032777	-0.17629	-0.20629	0.90566	16.292	1
69.647	1.6472	0.63048	0.97671	-0.32037	0.42097	-0.19733	39.479	1
97.853	1.4751	-0.35816	-0.89995	-0.78273	-0.80271	0.078618	18.209	1
60.507	2.9011	-0.32456	0.029613	-0.50908	-0.5682	0.17242	12.462	1
44.403	1.9868	-0.82244	-0.0005732	-0.67107	-0.96317	0.85215	47.992	1
93.567	3.8518	-0.56808	0.099336	-0.96687	0.58033	0.70062	42.114	1
91.888	1.7634	-0.45288	0.42315	-0.29133	0.24123	0.89393	42.141	1
90.154	2.3998	-0.5571	0.74319	-0.99012	0.2093	0.16505	35.025	1
95.774	2.0621	-0.93066	0.85087	0.68475	-0.81299	-0.92724	35.85	1
46.274	3.1493	0.34985	0.96753	-0.23389	0.90762	-0.20306	21.177	1
84.775	1.6805	-0.1318	0.78239	0.23977	0.50487	-0.65103	47.7	1
98.419	4.8966	-0.71709	0.54484	-0.80514	-0.45841	0.24586	28.858	1
90.739	3.69	0.1063	0.0024542	-0.47838	-0.73524	0.36367	4.0817	1
39.251	4.7459	0.42914	0.87153	-0.78761	-0.31883	0.57404	25.326	1
90.023	2.7304	0.8939	0.87954	-0.27546	0.92363	0.32643	33.988	1
99.747	4.1289	-0.24499	0.68158	-0.76995	-0.79125	-0.099641	4.8717	1
67.503	2.4779	-0.092447	-0.09338	-0.45305	0.30533	-0.75606	40.848	1
76.249	1.762	-0.70291	0.96958	-0.94306	0.17056	0.78351	39.73	1
16.774	3.2368	-0.47432	0.96941	-0.51728	-0.52717	-0.94596	27.32	1
39.004	4.883	-0.9818	0.86172	-0.90495	-0.10011	-0.3434	35.266	1
79.836	2.9196	-0.34605	0.45434	0.12679	-0.83848	-0.17797	9.4855	1
96.795	2.4051	-0.58742	0.21626	-0.24721	0.16164	0.61317	44.466	1
31.729	3.4718	-0.54876	0.95756	-0.47701	0.45245	0.63614	33.399	1
96.48	1.0982	-0.76199	-0.55936	-0.70271	0.91109	0.66865	4.0965	1
51.989	1.9542	-0.77988	-0.30919	-0.34446	0.62738	-0.91683	16.658	1
96.409	2.8254	-0.11177	-0.60902	-0.72233	-0.13304	0.76541	5.3796	1
57.327	3.5096	-0.85578	-0.33276	-0.59518	0.58762	-0.28863	9.5058	1
89.779	1.854	-0.70566	-0.066263	-0.19593	0.71436	-0.6309	42.974	1
33.439	2.1518	-0.24038	0.086639	-0.61429	-0.23243	0.10515	17.845	1
32.761	1.8453	0.21541	0.83637	-0.98279	0.30315	-0.60425	11.374	1
55.312	3.2714	0.4405	0.85802	-0.86705	0.63535	0.12462	0.65705	1
88.1	1.3457	0.41912	0.9723	0.48703	0.6232	-0.0089783	18.753	1
92.35	1.7494	-0.88132	0.56326	-0.5135	-0.35114	-0.05695	45.794	1
89.344	1.2343	-0.07016	-0.31124	-0.90377	0.24279	-0.62737	25.563	1
78.087	2.1081	-0.50083	0.59016	0.94177	0.77745	-0.94046	25.961	1
49.691	3.969	-0.85146	-0.3662	-0.59783	-0.9816	-0.2779	15.85	1
20.905	1.6182	-0.013355	0.55208	-0.86358	-0.069992	-0.93275	31.246	1
67.234	4.182	-0.16977	0.87827	-0.41496	0.4287	0.91222	42.397	1
93.961	4.1783	-0.43687	0.47041	0.25881	0.91117	-0.91795	1.2527	1
86.34	4.8811	-0.87566	0.82917	-0.75162	0.75486	-0.35231	1.7342	1
59.601	1.1149	-0.89243	0.66501	-0.11391	-0.40006	0.089786	16.933	1
29.583	1.1411	-0.80816	-0.16476	-0.65518	-0.30169	-0.74793	32.774	1
70.438	2.7744	-0.86891	0.87609	-0.25581	-0.59106	0.57007	3.1284	1
63.031	2.4109	-0.53636	0.73732	-0.69818	0.94987	0.59934	10.85	1
84.532	4.2342	-0.22592	0.74703	-0.86406	-0.29531	0.7921	16.072	1
80.603	1.9628	0.36517	0.96926	0.093638	0.98889	-0.18129	0.3765	1
57.046	2.5956	-0.34858	0.50902	-0.39226	-0.75365	0.10328	47.676	1
83.079	1.7107	-0.75407	0.80803	-0.13402	0.26181	0.33314	29.624	1
68.221	1.2994	0.79967	0.034625	-0.55602	-0.56748	0.92096	46.498	1
98.625	1.3884	-0.45982	0.48879	-0.28172	0.61408	-0.42475	14.892	1
65.105	1.9949	0.26812	0.87932	-0.087128	-0.37365	0.76232	12.158	1
52.974	2.4667	-0.82857	0.6794	0.62629	0.002237	-0.51561	0.43179	1
95.724	1.1122	0.91149	0.51089	0.11115	0.89865	0.37271	24.187	1
82.378	1.1273	-0.11316	0.12833	-0.11066	-0.79076	0.10257	40.71	1
47.608	3.0156	-0.30256	0.80965	-0.59718	-0.038016	-0.34344	30.652	1
77.514	3.4881	0.1467	0.61876	-0.78708	-0.049685	-0.59432	30.055	1
76.553	3.4616	-0.79521	0.6906	0.35585	0.092938	0.58447	20.609	1
50.219	2.9655	-0.64825	0.11277	0.046218	-0.068005	0.53994	1.5982	1
78.112	2.1637	0.88906	0.55707	-0.91331	0.55279	-0.34191	15.464	1
75.89	3.1584	-0.74748	0.10978	-0.096629	0.94944	0.48605	37.706	1
85.189	1.0009	-0.73318	0.074018	0.82521	0.57604	0.69956	0.4298	1
96.293	3.3558	-0.94341	0.99727	-0.28152	-0.73221	0.20767	0.46407	1
93.259	2.4145	-0.39058	0.59311	-0.27972	-0.40262	-0.55424	15.501	1
94.494	3.7694	0.69093	0.45356	0.073715	-0.99247	-0.090625	1.2302	1
84.797	1.6822	-0.89737	-0.13429	-0.18728	-0.90067	-0.90907	16.524	1
77.961	1.4277	-0.38094	0.93963	0.60185	0.92015	0.34015	19.503	1
68.993	3.7188	0.26343	0.62594	-0.57738	-0.32602	-0.41772	41.021	1
15.42	3.1868	0.34183	0.69229	-0.95314	0.55779	-0.18439	30.351	1
46.449	1.1496	-0.32145	-0.16339	-0.36513	-0.14367	0.2731	0.44108	1
85.765	1.6483	-0.44004	0.69992	-0.76918	-0.27907	-0.15279	14.401	1
63.79	1.2853	-0.71012	0.5065	-0.64647	-0.58049	0.78209	3.3354	1
67.221	3.2285	0.16727	0.61203	-0.85571	-0.59277	-0.19791	23.176	1
87.231	3.9068	-0.42709	0.67595	-0.39303	0.67434	0.56604	45.733	1
42.029	4.6692	-0.5084	0.81941	-0.74132	-0.66433	0.22631	43.411	1
70.716	1.4269	-0.64841	0.83115	0.52941	0.91963	0.17834	45.814	1
74.269	1.5906	-0.013585	0.70227	-0.94199	0.61405	-0.095698	14.067	1
90.447	4.2617	-0.68509	0.69876	-0.67821	0.44031	-0.22597	13.442	1
36.716	1.7505	-0.74123	0.87009	0.31836	0.64495	-0.76995	47.689	1
60.17	1.6617	-0.80799	0.4139	-0.94915	-0.38147	-0.38782	10.747	1
62.555	1.3258	-0.67706	0.92048	-0.70192	-0.73101	0.63496	26.105	1
97.702	1.2293	-0.53095	-0.38349	-0.053317	0.0018684	-0.86847	42.219	1
60.379	3.5995	0.30275	0.333	-0.83104	0.91738	-0.095555	18.191	1
51.752	4.2944	-0.52419	0.47779	-0.14743	0.43169	-0.058669	38.42	1
58.834	3.0324	-0.88319	0.64068	0.086803	0.60872	0.57463	3.4375	1
57.302	1.6094	-0.3515	0.70538	-0.10472	-0.1875	-0.9677	36.118	1
99.981	1.5035	0.52928	0.69227	-0.32746	0.45085	-0.81693	30.725	1
86.878	1.8107	-0.94949	-0.67121	-0.45134	0.94256	-0.58301	32.899	1
89.602	3.257	0.37113	0.19993	-0.78601	-0.071969	-0.88706	31.363	1
93.866	2.4761	-0.022102	0.05581	-0.18883	-0.24208	0.91637	27.897	1
84.811	1.1556	-0.79057	-0.19777	0.27639	0.73037	0.53807	1.6452	1
95.003	1.4551	0.78107	0.42022	-0.63815	0.86859	0.75029	33.754	1
53.814	4.572	0.044455	0.68365	-0.65194	0.11324	0.73256	11.738	1
93.992	1.0963	-0.65132	0.39279	0.74165	-0.37377	0.054736	1.7263	1
97.014	4.7473	-0.98498	0.30359	-0.84534	0.93039	0.56454	25.326	1
37.627	1.261	-0.66583	0.39104	-0.16668	-0.55515	0.48626	41.362	1
79.969	2.8006	-0.31704	0.95734	0.68444	-0.3851	0.84623	0.017381	1
81.878	2.0054	-0.85574	0.081949	-0.14968	0.35789	-0.89273	20.723	1
62.236	4.5031	0.53541	0.69137	-0.99539	0.93145	-0.18196	7.8403	1
72.656	1.3937	-0.87415	0.86139	0.045837	-0.63232	-0.46426	29.666	1
84.191	1.9287	0.72494	0.87244	-0.16578	-0.044818	-0.1746	38.918	1
85.223	4.1689	-0.57429	-0.10764	-0.66529	0.86028	0.1345	37.622	1
65.906	3.9449	0.014925	0.40806	-0.83481	0.092146	-0.52931	31.517	1
98.823	1.4711	-0.79462	0.59866	-0.74236	0.43367	0.40557	15.813	1
51.54	1.6848	-0.65669	0.11037	-0.87	0.55195	-0.47894	6.8833	1
80.75	2.4203	0.46249	0.41235	-0.33637	-0.24318	0.60534	2.7228	1
29.628	1.4347	0.23762	0.98158	-0.20062	-0.54364	-0.91352	27.857	1
31.322	3.4965	0.62338	0.87537	-0.78617	0.96107	-0.83127	13.149	1
45.628	3.6211	-0.96086	-0.26286	-0.43777	-0.3904	-0.87841	3.6126	1
80.242	2.0624	-0.1828	-0.0030148	-0.42962	-0.21772	-0.65104	41.227	1
87.002	1.611	0.8935	0.46355	-0.31655	-0.18211	0.72569	11.471	1
67.739	4.3378	-0.016235	0.49885	-0.69464	0.97664	0.085963	36.578	1
48.265	4.8967	-0.89121	0.49756	-0.47545	-0.10675	-0.3337	4.1655	1
53.779	3.5506	0.62583	0.066271	-0.89581	0.050875	-0.33452	6.9274	1
89.622	1.166	-0.4689	-0.82707	-0.91996	0.57427	-0.1762	38.416	1
79.286	4.6995	-0.76901	0.73526	-0.11852	-0.26796	0.89897	43.418	1
85.879	4.7675	-0.80171	0.49915	-0.69531	0.083622	0.49871	3.357	1
91.413	3.2989	-0.90202	-0.16171	-0.93011	0.45993	0.43854	31.575	1
58.75	1.2298	0.011913	0.35972	0.66909	-0.53131	0.89845	0.77582	1
48.467	2.3139	-0.4806	-0.020245	-0.60432	-0.94298	0.48185	28.895	1
86.849	3.1802	-0.48139	-0.37996	-0.61708	0.48122	0.36543	21.498	1
98.983	4.9514	-0.17762	-0.1809	-0.93335	0.21078	0.70152	25.364	1
92.364	3.2109	0.23214	0.34731	-0.83216	0.83334	0.8635	46.864	1
69.78	2.3647	-0.42444	0.31289	0.352	0.99684	0.14992	0.5732	1
38.636	4.3717	-0.73016	-0.23545	-0.86656	0.57089	0.19627	35.979	1
50.398	2.497	-0.85172	0.16229	-0.067206	0.70876	-0.73161	21.928	1
56.663	1.0484	-0.27908	0.5567	0.21594	0.060313	0.58568	42.956	1
76.651	1.603	-0.54688	0.44183	-0.13428	0.10582	-0.76481	19.824	1
81.283	4.3814	0.57587	0.6988	-0.51499	-0.49136	0.57778	14.825	1
79.972	1.2581	0.16089	-0.041033	-0.92502	-0.22187	0.88553	33.131	1
21.378	3.1622	-0.54097	0.35896	-0.48456	-0.062626	-0.25923	43.7	1
84.032	2.6823	-0.7306	-0.7849	-0.96625	0.2183	-0.10506	44.595	1
52.842	1.9729	-0.4357	-0.10377	-0.382	0.9377	0.76941	0.039898	1
83.728	1.1008	-0.92656	0.25072	-0.0091642	0.85981	-0.94977	41.948	1
91.668	1.1606	-0.49803	0.20814	0.30505	0.27479	-0.59479	17.027	1
69.395	4.0717	0.039242	0.8884	-0.93481	-0.52523	0.0017683	47.334	1
58.522	4.8253	-0.82907	0.31889	-0.53612	-0.62987	0.052249	26.971	1
45.995	2.1563	0.34217	0.51966	-0.55151	0.10518	0.62282	31.646	1
61.571	2.6461	0.48503	0.12304	-0.84042	0.84215	0.50597	23.606	1
56.22	1.0847	0.70377	0.3169	-0.68398	0.65787	0.099141	43.089	1
76.042	4.268	-0.90485	-0.82407	-0.91737	0.21161	-0.76413	27.249	1
36.188	1.1115	-0.68609	0.48342	-0.35386	0.65562	-0.010665	25.408	1
90.904	1.8727	0.88584	0.97133	0.018417	0.91286	0.91608	20.683	1
54.467	1.8977	-0.048737	-0.30682	-0.88663	-0.37178	-0.86193	38.324	1
75.012	3.3865	-0.51637	0.016025	-0.86666	0.056281	-0.60054	0.36062	1
97.653	3.4982	-0.21996	-0.12544	-0.4367	0.73605	0.93497	24.525	1
90.562	1.7364	-0.69631	0.69813	0.36074	0.094102	0.80625	39.9	1
97.762	3.7833	-0.98877	0.76175	0.058268	-0.64861	-0.64591	40.828	1
82.693	1.4531	0.60014	0.49066	0.10946	0.80048	0.21342	3.7334	1
23.848	2.5595	0.52861	0.87895	-0.93552	0.90003	-0.12364	34.972	1
98.753	4.5924	-0.21576	0.68575	-0.092374	0.52507	0.69707	20.934	1
98.313	1.7725	-0.73525	0.90774	-0.35648	-0.18937	-0.011319	2.5322	1
29.642	2.46	-0.47321	0.3884	-0.78875	0.91891	-0.26529	29.978	1
86.922	2.5055	0.092795	0.89182	-0.21954	-0.21564	-0.31177	47.232	1
73.227	4.9061	-0.80774	0.20984	-0.36561	-0.055752	0.74742	7.9923	1
63.013	4.8535	-0.6047	-0.47002	-0.77777	-0.61511	0.74385	7.6127	1
92.932	2.108	0.49812	0.74802	-0.54468	-0.22174	-0.18104	42.248	1
65.282	1.1648	0.47022	0.61097	-0.74977	0.56392	0.75982	40.628	1
96.736	1.1481	-0.84991	-0.8415	-0.071476	0.31997	0.59427	23.45	1
97.455	1.1874	0.02629	0.49838	0.18841	-0.98057	-0.47114	6.9895	1
12.3	4.8143	-0.65064	0.63337	-0.92512	0.20306	-0.082981	32.634	1
80.146	2.3237	0.91417	0.94201	-0.11543	-0.85819	0.019098	27.753	1
35.576	1.2465	-0.99144	0.034358	0.12527	-0.49673	0.39438	43.277	1
41.918	2.0102	0.33705	0.88713	-0.71081	0.24461	0.59571	8.8469	1
77.117	3.749	-0.16534	-0.034712	-0.68801	-0.73957	0.1071	3.6446	1
72.778	2.5154	0.16474	0.57159	-0.39193	-0.5781	-0.79062	13.896	1
72.546	4.812	-0.71437	0.55086	-0.39934	0.70186	-0.28228	34.171	1
53.934	2.2396	-0.87921	-0.54541	-0.49022	-0.34687	0.83799	2.3123	1
79.499	4.5524	-0.586	0.83415	0.32104	-0.46237	-0.48009	27.376	1
36.348	2.1306	0.74847	0.87394	-0.51894	0.20219	-0.84944	20.264	1
96.775	1.4902	-0.79224	-0.48639	0.46387	-0.21557	0.26184	5.0509	1
92.419	2.0078	-0.17627	0.91204	0.7965	-0.68006	-0.99832	37.438	1
52.645	1.0666	-0.77334	-0.30364	-0.85391	0.82976	-0.87881	27.243	1
25.512	1.2365	-0.34164	0.97321	0.21965	-0.48078	0.93595	7.0476	1
62.384	3.3231	-0.88285	-0.77944	-0.91529	-0.92115	-0.6377	14.458	1
99.103	2.3085	-0.074505	0.79967	-0.18929	0.90806	0.95793	42.32	1
56.306	4.2153	-0.37301	0.53852	-0.58283	0.21135	0.58203	40.676	1
48.884	1.7677	-0.79915	0.32345	-0.39066	0.035794	-0.95717	46.745	1
75.996	2.2794	0.86745	0.59901	-0.60538	0.5716	-0.23854	39.129	1
77.974	1.6969	0.80854	0.85577	0.0047923	0.097437	0.59021	26.091	1
75.492	2.4402	0.71956	0.44964	-0.67625	-0.05891	0.8078	21.262	1
30.156	2.2345	-0.76109	0.47842	-0.20612	-0.25373	-0.65649	43.44	1
84.206	1.186	-0.90839	0.95534	0.24069	-0.38401	-0.24121	34.395	1
74.828	3.7617	0.80555	0.60019	-0.76907	-0.46146	0.99862	7.5702	1
31.256	3.3475	0.15027	0.74616	-0.54037	0.94436	-0.3456	44.699	1
50.431	3.9505	0.74805	0.75482	-0.28031	-0.37709	0.83621	1.6701	1
61.417	4.029	-0.71292	0.87384	0.12676	0.12018	0.75334	22.052	1
78.796	1.4039	-0.62135	-0.12238	0.9776	-0.25544	-0.81926	43.517	1
20.548	1.1995	-0.50414	0.95843	-0.87457	-0.95721	0.64721	23.511	1
85.888	3.2669	-0.96144	-0.54748	-0.68965	0.2051	0.00589	2.6151	1
49.516	2.7082	-0.78207	0.92357	-0.99629	-0.73666	-0.1546	14.221	1
67.318	3.1455	-0.98109	-0.5685	-0.51997	0.60072	-0.047879	6.4616	1
30.193	1.1696	-0.77323	-0.33262	-0.97238	0.37336	0.41353	18.224	1
14.832	4.1797	0.38016	0.85203	-0.90235	0.86184	-0.96676	3.5375	1
86.657	4.58	-0.42854	0.67905	-0.15844	0.74029	-0.59091	35.34	1
80.836	1.7605	-0.71414	0.54809	0.95566	-0.37165	-0.98212	30.961	1
40.253	3.4491	-0.95406	-0.21518	-0.64628	-0.50616	-0.27168	8.8566	1
16.876	3.5821	0.54813	0.69413	-0.66535	0.12523	-0.99714	1.8436	1
74.779	1.5754	-0.98917	-0.32364	-0.9095	-0.26549	-0.52302	32.251	1
73.991	1.664	-0.81134	0.66958	-0.41017	-0.48153	-0.43669	42.767	1
63.221	4.6328	-0.93248	0.1178	-0.87948	-0.88699	-0.71774	3.7403	1
57.374	2.931	0.10606	0.74515	-0.54215	0.27974	0.91403	7.532	1
34.344	2.3231	-0.59309	-0.05935	-0.73551	-0.68296	0.8917	32.648	1
96.932	2.4949	-0.35783	0.86256	-0.025358	-0.54474	0.47881	0.74671	1
72.678	1.3427	-0.11511	0.78082	0.41964	-0.07681	0.1227	45.358	1
64.583	4.4084	-0.20875	0.79761	-0.81622	-0.44945	0.99202	43.558	1
94.797	2.4359	-0.87858	-0.63399	-0.093552	0.3594	-0.38668	41.475	1
92.547	1.7001	0.0011514	-0.82695	-0.59598	0.75912	-0.79444	0.04184	1
45.165	2.2658	-0.22024	0.090782	-0.61553	0.20019	0.91667	34.639	1
98.609	1.8853	-0.60543	-0.10088	-0.48236	0.026437	-0.9714	25.756	1
86.398	4.7622	-0.30364	0.99759	-0.65363	-0.16267	-0.20732	32.191	1
57.575	4.8617	0.26687	0.81996	-0.84704	-0.082666	-0.82575	44.763	1
71.607	4.4133	-0.84796	0.58947	-0.9242	-0.55877	0.39366	33.395	1
70.702	2.4854	-0.89269	-0.10077	-0.57188	-0.95904	0.52114	6.8256	1
37.707	3.6599	-0.86971	0.86155	-0.87922	0.28604	-0.49778	24.198	1
40.759	1.9258	0.70049	0.94356	-0.52237	0.1393	-0.16552	4.8849	1
70.919	1.7589	-0.30197	0.48912	-0.78469	-0.61804	-0.59904	4.5763	1
61.055	2.4283	-0.58497	0.77757	-0.50335	0.4563	0.66831	4.8442	1
60.921	3.4028	0.88006	0.50147	-0.9189	0.17983	-0.049188	46.735	1
87.764	1.7842	-0.82921	-0.52313	-0.4425	0.81777	0.23838	8.8305	1
69.809	3.1252	-0.5624	-0.13288	-0.69852	0.55926	-0.55955	9.8777	1
56.57	2.1134	-0.62616	0.93489	-0.78069	0.50239	-0.59594	4.3054	1
91.786	4.2529	0.79603	0.87259	-0.64808	-0.69453	-0.73143	28.725	1
78.883	3.7423	-0.91754	0.64172	0.030973	0.6018	0.68396	41.297	1
43.444	1.8676	-0.55676	0.20276	-0.71671	-0.081222	0.12576	32.036	1
19.893	4.4515	-0.87856	0.47142	-0.41824	-0.78248	-0.81115	7.2902	1
99.776	2.2629	0.070383	0.38643	-0.12396	0.048376	-0.58205	26.194	1
82.797	1.1553	-0.43517	-0.05197	-0.68237	-0.0013287	-0.88184	41.258	1
62.754	1.8405	0.26872	0.060003	-0.82214	-0.74546	0.2596	30.775	1
99.367	2.5157	-0.38408	-0.29106	-0.69023	0.35791	-0.33369	1.1055	1
83.419	2.1648	0.30888	0.56792	-0.96423	-0.46849	-0.29938	15.776	1
47.428	2.2048	-0.55236	0.93051	0.36718	-0.92923	-0.92945	1.8471	1
64.645	3.5018	-0.84528	0.71186	-0.95455	0.70107	-0.56962	29.174	1
93.262	3.458	-0.98621	-0.79984	-0.3249	0.92878	-0.18882	21.433	1
85.538	3.4292	-0.87191	0.6929	-0.98688	-0.72756	0.027505	20.822	1
70.502	3.5805	0.11566	0.68796	-0.35024	0.28238	0.3473	8.3777	1
73.095	3.2968	-0.86517	-0.1953	0.037334	0.79113	0.30451	2.4266	1
74.164	1.8771	0.19613	0.074442	-0.7937	0.36852	-0.74402	26.642	1
54.418	3.3346	-0.88132	-0.21644	-0.39737	0.54042	0.10378	12.916	1
73.027	1.1269	-0.612	0.97862	0.10395	0.65074	-0.12491	2.6866	1
88.322	1.4601	-0.69125	0.51182	0.763	0.84555	-0.14519	34.506	1
33.762	1.3239	0.87653	0.84591	-0.57295	0.22173	0.48218	28.122	1
97.418	2.6806	0.10707	0.80247	0.014719	0.48776	-0.73993	27.518	1
46.483	1.1284	-0.27594	-0.685	-0.7705	-0.75463	-0.40697	0.45275	1
34.219	3.1785	-0.59796	0.36353	-0.82442	0.71837	0.36692	6.2231	1
89.118	1.0987	-0.51637	0.41999	-0.29041	0.98253	-0.50601	2.6678	1
56.329	4.8916	-0.98003	0.55233	-0.7622	-0.74511	-0.48731	15.672	1
67.368	3.0038	-0.33177	0.8522	-0.41201	-0.79971	0.18924	27.884	1
81.081	1.4205	0.69112	0.40797	-0.83237	0.87622	-0.17358	8.4143	1
49.654	1.7272	-0.795	0.39894	-0.34129	0.2849	0.87637	33.557	1
89.965	1.1398	0.34246	0.43637	-0.89888	-0.58986	0.71909	18.764	1
56.964	1.0817	0.017932	0.94284	-0.84443	0.5855	-0.043032	22.506	1
53.209	2.5123	-0.1886	-0.32639	-0.9263	-0.22297	0.71522	20.772	1
73.173	1.8215	0.90452	0.72599	-0.74678	-0.74419	-0.032198	36.451	1
84.49	4.3332	-0.82101	0.87668	0.050803	-0.32946	-0.38489	38.73	1
70.546	3.1136	0.63941	0.96173	-0.44952	0.39607	-0.78823	1.4161	1
44.925	2.0424	-0.93276	-0.0054471	-0.062902	0.17864	-0.066381	9.7611	1
68.63	3.4933	-0.57235	-0.55766	-0.68453	0.87048	-0.95251	4.4311	1
70.397	3.3921	0.41278	0.77373	-0.4552	-0.43504	0.0079428	5.5621	1
75.832	4.024	0.44794	0.35	-0.80948	0.4338	-0.91602	44.836	1
55.671	2.2342	0.079759	-0.30851	-0.9443	0.027612	-0.55602	38.536	1
53.362	2.9272	-0.49592	0.43722	-0.84593	-0.24455	-0.1052	6.3223	1
95.437	1.4927	-0.67635	-0.99096	-0.38015	-0.062063	0.13833	33.615	1
62.747	1.3235	0.56495	0.50905	0.72146	-0.06982	-0.99906	0.96747	1
39.735	1.3498	-0.08773	0.32661	-0.72096	0.50752	0.78021	31.038	1
98.469	2.1603	-0.91651	-0.95745	-0.58789	-0.9584	0.54697	8.6159	1
50.736	2.012	0.59481	0.82615	0.0052768	-0.052379	-0.68697	46.371	1
53.347	3.5327	-0.68106	0.88601	-0.87711	-0.86672	0.83996	18.971	1
96.845	4.829	-0.040084	0.48816	-0.55491	-0.22408	0.21862	9.496	1
95.407	1.1968	-0.27925	-0.21829	0.35874	-0.80803	0.0042536	2.2256	1
57.912	4.203	0.34846	0.7254	-0.90773	0.67089	-0.47934	4.0439	1
35.895	4.2013	-0.64225	0.14285	-0.5568	0.87968	-0.74495	41.827	1
83.689	2.1946	-0.36563	0.5499	-0.082122	-0.60628	0.851	10.626	1
37.393	3.2917	0.056036	0.23852	-0.82329	-0.57343	0.05429	24.01	1
78.882	1.256	-0.46423	-0.091077	-0.78238	-0.53535	-0.16705	1.0656	1
91.344	2.7439	-0.57835	0.93315	-0.92358	0.23909	-0.53378	0.31093	1
81.806	4.0877	0.11565	-0.14873	-0.84593	0.046458	0.32624	10.002	1
69.33	4.7754	-0.93253	-0.27648	-0.98134	0.29126	0.53946	42.715	1
15.778	4.7065	-0.75992	0.15476	-0.86073	0.22075	-0.91036	20.565	1
52.069	2.6927	-0.79404	0.47492	-0.35899	0.040907	-0.10801	45.392	1
77.381	1.5675	0.13162	0.26766	-0.44396	0.938	0.63624	29.918	1
45.004	1.4904	-0.11803	0.6439	0.076068	0.4658	-0.64908	4.047	1
64.123	4.8775	-0.85813	-0.41011	-0.60942	-0.68897	-0.21568	9.2495	1
94.413	1.6977	-0.95043	-0.2879	-0.96317	0.81859	0.14656	35.504	1
36.814	3.2248	-0.23031	0.72471	-0.80298	-0.86397	-0.22908	2.5233	1
89.328	2.011	0.99815	0.78441	0.45333	0.69176	-0.18579	1.0685	1
20.289	2.263	-0.54561	0.83901	-0.30351	0.99418	-0.70549	26.032	1
92.424	4.8702	-0.84332	0.88628	-0.14134	0.81598	0.58589	40.96	1
95.289	1.7629	0.74139	0.93562	-0.28804	0.97779	0.37999	26.539	1
75.091	4.3631	0.35287	0.94366	-0.7502	-0.81665	0.69658	6.8373	1
43.62	1.1876	-0.41898	-0.41613	-0.50314	0.025769	-0.82345	21.287	1
13.65	2.8631	0.19661	0.73359	-0.9555	0.34625	0.47255	4.5431	1
68.599	1.9413	0.26693	0.30932	-0.41276	-0.79154	0.45415	43.762	1
54.91	3.1842	0.44738	0.93964	0.081539	0.87951	-0.57685	4.7342	1
64.261	3.6991	-0.28553	0.32918	-0.77709	-0.74196	0.95376	23.914	1
98.481	2.355	-0.7289	-0.16246	-0.85478	0.28153	0.2615	16.989	1
70.872	3.112	-0.64626	0.12654	-0.52439	0.25909	-0.13418	37.559	1
60.335	1.3929	0.19037	0.28888	0.26568	0.25631	0.42834	0.11723	1
82.434	3.8239	-0.16201	0.95882	0.13332	-0.14577	0.45682	7.6206	1
66.725	4.2283	-0.99394	-0.51417	-0.86408	0.90129	-0.39251	34.087	1
97.224	2.2433	0.80905	0.46619	-0.86684	-0.10456	0.80493	9.4663	1
35.287	1.0217	0.17082	0.95188	-0.29243	-0.7679	-0.092964	4.906	1
44.924	1.1344	0.28213	0.23889	-0.62607	-0.95856	-0.060729	3.8488	1
15.104	2.8628	-0.93148	0.79364	-0.68985	-0.47905	0.3064	34.786	1
61.828	1.1353	-0.10649	-0.28009	-0.58668	-0.80124	0.75582	26.177	1
63.435	2.5133	-0.077113	0.93595	-0.36824	-0.040384	-0.87113	18.581	1
62.063	3.8781	-0.49463	0.29131	-0.66683	0.94998	0.17471	29.607	1
47.602	3.2143	-0.38629	0.30618	-0.95399	0.44407	0.37054	21.554	1
48.559	3.0286	-0.62778	0.39453	-0.99884	0.081973	0.65969	26.023	1
74.959	3.7801	-0.62573	-0.83016	-0.8516	-0.85866	0.26722	23.721	1
75.976	1.9967	-0.96873	-0.032872	-0.50206	0.90374	-0.7565	45.076	1
48.468	1.5375	-0.59277	0.88275	-0.2706	-0.88486	0.74441	28.72	1
73.568	1.6053	0.17079	0.75998	-0.25333	0.3633	-0.69892	6.9073	1
54.551	2.2774	-0.10772	-0.068253	-0.82902	-0.46394	0.1049	0.69124	1
63.478	4.0883	-0.31455	0.56668	-0.34811	0.41315	0.92355	38.016	1
23.65	1.2305	-0.94668	0.64773	-0.044249	0.41095	-0.10554	9.8332	1
62.733	2.0099	-0.18184	0.74958	-0.12806	0.81403	-0.971	31.18	1
68.112	2.6485	0.32071	0.10645	-0.71883	-0.21751	0.19543	11.805	1
29.265	2.1526	-0.22619	0.57435	-0.2953	0.56526	0.34586	37.711	1
59.365	1.5125	-0.1447	0.90142	-0.058076	-0.943	-0.19569	33.139	1
65.06	4.3193	-0.78564	0.95948	-0.47723	0.045972	0.97829	7.1445	1
89.014	1.891	0.70667	0.89315	-0.79993	-0.32726	-0.23163	17.32	1
18.654	2.8958	-0.46144	0.73302	-0.95144	-0.14319	-0.13629	39.427	1
96.651	3.8308	-0.43671	-0.86307	-0.97334	0.55088	-0.070831	9.6584	1
97.92	1.8805	0.24026	-0.28682	-0.84221	-0.17859	0.76741	15.033	1
50.745	2.0673	0.77365	0.14881	-0.94696	-0.87551	-0.33541	20.433	1
44.972	2.1663	-0.67003	-0.039218	-0.76375	0.084095	0.15726	18.889	1
98.783	1.4109	0.48943	0.49535	0.12333	-0.98984	-0.13798	21.999	1
95.027	2.8862	-0.33934	0.74088	0.28402	-0.11871	-0.9	12.773	1
49.751	3.3178	-0.90103	0.84466	-0.20155	-0.33698	0.7781	4.6024	1
70.266	3.4017	0.93416	0.8928	-0.67773	0.94805	-0.30455	42.263	1
79.631	4.409	0.32363	0.65299	-0.70104	-0.003931	0.17425	30.752	1
81.196	1.432	-0.55576	-0.030946	-0.52192	-0.34561	0.54163	33.75	1
97.112	2.1116	0.48012	0.43224	-0.9018	0.5099	-0.99457	40.792	1
85.456	1.1089	0.13153	0.88476	-0.14367	-0.80996	-0.56159	32.639	1
47.007	1.8397	-0.78272	-0.44863	-0.93457	0.23694	-0.90436	34.133	1
99.98	2.2324	-0.94733	0.39647	0.23357	0.13715	0.9708	3.0687	1
20.934	3.6402	-0.58665	0.35269	-0.64924	0.23388	0.94009	3.3872	1
12.877	1.61	-0.9019	0.86841	-0.95405	0.012619	0.5804	0.25365	1
93.855	3.0296	-0.62507	-0.309	-0.65762	-0.10912	0.056238	9.1689	1
28.181	1.1244	0.34285	0.27718	-0.95801	0.13194	-0.81584	10.398	1
64.372	2.8807	-0.031356	0.027513	-0.71688	-0.98648	-0.70541	24.648	1
99.187	1.0217	0.40662	0.63395	0.33324	0.29013	0.08771	24.11	1
67.21	1.7484	-0.55246	0.87746	-0.1714	-0.19829	-0.30055	35.161	1
98.569	1.2499	0.8038	-0.51812	0.68268	-0.24382	-0.85886	36.969	1
66.09	2.2502	-0.5642	0.77982	-0.82858	0.93018	0.50575	2.7524	1
75.113	3.1276	-0.80035	0.7499	-0.087207	0.10127	-0.8702	14.726	1
83.641	1.7544	-0.98566	0.57327	-0.90915	0.10393	-0.46652	5.6969	1
65.46	2.8937	0.061983	0.95621	0.0843	-0.50374	-0.50323	15.269	1
33.506	1.2649	-0.71817	0.65685	-0.72068	0.83581	0.46589	14.682	1
95.724	1.5652	-0.59939	0.68542	-0.54413	0.92068	-0.0068093	12.591	1
50.804	1.3282	0.60651	0.90221	-0.26626	-0.99902	-0.66209	13.58	1
96.456	4.3884	-0.41672	0.99095	-0.24298	-0.4187	0.54201	46.442	1
76.261	1.3103	-0.80279	-0.56165	-0.67699	-0.51502	0.87576	8.1813	1
73.167	1.1476	-0.90139	-0.41915	-0.87291	0.11442	-0.91651	6.9709	1
72.348	2.7439	0.73354	0.89586	-0.8908	0.8914	0.51717	41.123	1
36.592	3.8128	-0.63479	0.032927	-0.79169	-0.33746	-0.17456	4.4286	1
90.699	2.3586	-0.97034	0.59557	0.076581	-0.74483	0.30819	35.215	1
78.788	1.1901	-0.52328	0.81463	-0.24333	0.38936	0.24948	10.515	1
40.838	1.736	-0.94046	-0.52593	-0.58212	0.79493	-0.78729	5.7817	1
70.145	2.0411	0.41844	0.94914	0.11814	-0.5096	-0.44445	2.1165	1
75.985	2.3136	0.32645	0.026909	-0.93221	0.23753	-0.80445	45.547	1
44.473	3.8609	-0.63376	-0.50064	-0.91551	0.3876	0.021581	44.418	1
62.804	1.2267	0.31841	0.94735	-0.036548	-0.17407	-0.39348	15.72	1
91.336	4.1004	-0.94251	0.40518	-0.21141	-0.27275	-0.28494	44.995	1
99.579	2.7329	-0.71389	-0.37412	-0.31857	0.39478	-0.47148	12.7	1
18.721	3.8386	-0.34996	0.69671	-0.81869	-0.11326	0.68444	22.695	1
91.664	3.5509	0.57106	0.97404	-0.75311	0.03757	-0.29823	35.193	1
71.051	1.9248	-0.74809	-0.89551	-0.53785	-0.6939	0.40521	41.395	1
94.337	2.2804	0.54716	0.85216	-0.70809	-0.24253	0.52183	29.054	1
57.347	1.6027	-0.58511	0.78975	-0.90628	-0.93489	0.77182	24.232	1
73.23	3.4403	0.6784	0.24165	-0.9666	-0.25641	0.74918	10.744	1
60.759	2.8172	0.39163	0.83274	-0.93401	0.67942	0.85566	28.246	1
83.712	1.9476	0.47412	-0.3182	-0.51044	-0.38858	-0.82844	0.036571	1
77.753	2.3899	0.55068	0.81967	-0.9002	0.38681	-0.033955	11.902	1
77.145	4.0624	0.52678	0.93096	-0.92353	0.71934	-0.21387	35.222	1
22.675	2.4915	-0.86688	0.64745	0.069413	0.10317	0.71257	45.111	1
83.337	4.2889	0.19798	0.91208	-0.7286	0.51677	0.22571	8.7601	1
97.474	1.2409	-0.01007	0.1119	-0.26841	0.66173	-0.87159	4.0988	1
98.201	1.4272	-0.15422	0.13692	-0.025715	0.64581	-0.79541	11.04	1
56.26	3.6353	-0.71703	0.57694	-0.39264	-0.26619	0.6439	37.966	1
67.535	1.016	0.15202	0.33314	-0.68656	0.9417	-0.73904	2.263	1
98.489	2.0446	-0.34661	-0.64635	-0.76521	0.90286	0.42752	35.282	1
31.824	3.1729	-0.95318	-0.58652	-0.91699	0.18364	0.15659	17.328	1
54.591	3.2028	0.9509	0.91218	-0.50253	0.11302	0.62204	23.922	1
35.558	1.0001	-0.47666	0.56873	0.43416	0.13918	-0.66545	22.807	1
83.676	1.5519	-0.93706	-0.42125	0.37017	-0.85426	-0.92584	1.6726	1
26.316	1.1304	0.11706	0.88705	-0.30021	0.59479	-0.032998	12.096	1
81.635	1.216	-0.75896	0.46667	-0.20903	-0.26936	0.95783	42.196	1
96.125	1.9992	-0.74383	-0.47649	-0.87007	-0.78577	-0.84931	36.558	1
84.008	1.8136	-0.66683	0.68238	-0.86252	0.11395	-0.71396	30.876	1
89.539	3.7245	-0.62726	0.94308	-0.16953	-0.94518	-0.41995	14.69	1
63.904	3.5903	-0.23995	0.28291	-0.25414	0.74588	0.38283	1.7697	1
11.663	1.4373	-0.01816	0.5656	-0.97282	0.45995	0.52814	30.764	1
32.49	2.3763	-0.46665	0.36397	-0.99338	0.75415	0.62398	40.556	1
75.166	2.2126	-0.68171	0.3538	-0.017476	0.89516	-0.14317	33.159	1
12.428	2.4526	-0.66424	0.28953	-0.83727	0.10266	0.21882	39.459	1
69.648	1.2876	-0.39164	0.93368	-0.82183	-0.074461	-0.76626	15.794	1
76.799	4.1975	-0.79719	0.79695	-0.60587	0.28282	-0.612	44.973	1
98.715	2.8179	-0.094971	0.95771	-0.4715	-0.33117	-0.13411	41.407	1
79.269	1.8359	-0.1387	0.51526	0.0085742	0.2008	-0.83182	40.052	1
43.493	1.7214	-0.62736	-0.75045	-0.98962	-0.16579	-0.10572	21.692	1
65.611	2.3426	-0.54643	0.10835	-0.66889	-0.76648	0.96825	20.34	1
93.123	4.4373	-0.026053	0.86832	-0.40055	-0.13621	0.24236	44.281	1
57.394	3.5373	-0.87496	0.70884	-0.58288	-0.16997	-0.35723	31.964	1
65.11	2.7677	0.47838	0.19818	-0.89838	-0.77129	0.31628	34.098	1
81.316	1.3632	0.73802	0.91203	-0.60394	-0.84673	0.054522	2.8945	1
71.273	1.0632	0.26376	0.25022	-0.37823	-0.42827	-0.023594	16.462	1
38.697	1.0135	-0.68561	0.94424	0.49148	0.96265	0.6515	5.614	1
54.606	3.5861	-0.62607	0.73841	-0.2652	-0.58083	0.98952	12.567	1
65.418	1.3461	-0.54984	-0.37229	-0.84175	0.62489	0.74866	5.914	1
43.225	2.281	-0.36824	-0.029543	-0.84125	-0.31155	0.48031	15.39	1
14.459	2.065	-0.20124	0.31578	-0.87346	0.33392	0.59609	10.345	1
83.188	3.5918	-0.84074	0.89163	-0.19861	-0.14926	0.52161	20.508	1
50.526	1.9982	-0.23774	0.44301	-0.73831	-0.8472	-0.25868	16.345	1
51.198	1.1484	-0.33893	0.93157	-0.75514	0.17969	-0.18878	31.553	1
72.874	1.9493	0.28816	0.57106	-0.16114	0.081594	-0.28403	46.11	1
53.523	3.2147	0.50221	0.94747	-0.12929	-0.87026	-0.22655	9.0071	1
11.366	2.8584	0.047281	0.8366	-0.7138	0.13192	-0.20307	0.32515	1
82.86	1.5687	-0.52146	-0.57153	0.31327	-0.30603	0.93367	0.049329	1
92.627	2.4838	-0.32737	0.66756	-0.30412	-0.61884	-0.5268	17.745	1
50.308	1.954	-0.85177	0.12489	-0.09943	0.51569	0.23005	27.005	1
76.018	4.8006	-0.48363	-0.33846	-0.94478	0.25646	-0.079883	14.743	1
75.942	2.068	-0.30006	0.39895	-0.83172	0.43156	0.70246	0.4831	1
92.777	3.7722	0.20526	0.75797	-0.033159	-0.12998	-0.65356	4.7592	1
98.393	4.3767	-0.43102	-0.4725	-0.63511	0.30152	-0.5213	5.9375	1
82.011	2.6313	-0.67987	0.3117	-0.27631	0.40174	0.38853	46.675	1
92.815	4.038	-0.74208	-0.32915	-0.58545	0.41721	0.89334	19.509	1
99.755	2.4567	0.81181	0.26116	-0.82437	-0.0027917	0.27149	15.625	1
52.672	3.1269	-0.90391	0.62951	0.060866	-0.052332	-0.75	40.877	1
13.056	3.8218	-0.35398	0.9799	-0.91347	-0.73844	-0.5803	34.471	1
92.091	2.5033	-0.2287	-0.0062936	-0.14889	-0.95151	0.64303	7.9464	1
67.23	1.2371	-0.59817	0.24531	0.65196	-0.32092	0.78701	0.26724	1
53.684	3.8869	-0.82515	-0.33804	-0.83341	0.47606	0.56302	27.815	1
64.69	3.565	-0.88863	0.063837	-0.81867	-0.81647	-0.54291	0.76616	1
53.798	2.5261	0.048005	0.041674	-0.82672	0.81462	-0.98782	16.024	1
74.028	4.1686	-0.29825	0.67815	-0.99516	0.66616	-0.42074	36.027	1
27.943	1.3279	0.11839	0.74863	0.0021308	-0.16929	0.51705	3.6753	1
25.341	3.3997	-0.97082	-0.62128	-0.93377	0.30107	-0.84178	27.714	1
29.126	1.4714	-0.89257	0.84117	0.93986	-0.98805	-0.21468	39.761	1
13.665	1.9674	-0.68137	0.98235	-0.52766	0.78694	-0.075917	37.118	1
36.468	4.6104	-0.82188	0.90487	-0.3486	0.83265	-0.97593	30.224	1
85.85	1.5898	-0.61757	-0.57176	-0.97166	-0.5278	-0.89471	6.7463	1
86.143	4.5988	-0.93491	-0.16676	-0.99862	-0.057784	0.69402	42.205	1
48.348	4.2384	-0.74756	0.65562	-0.75649	0.93775	0.62308	23.172	1
42.37	2.788	-0.78044	0.12063	-0.89378	-0.06518	-0.99864	27.723	1
34.709	2.2909	-0.52106	0.91243	0.18469	0.69789	-0.1774	41.109	1
30.663	4.445	-0.94515	0.67913	-0.93654	-0.21138	0.48331	16.225	1
90.437	2.0777	-0.086348	-0.29663	-0.76346	-0.5388	0.87355	25.417	1
73.072	2.4889	0.94148	0.99801	0.19667	-0.71884	-0.22761	45.371	1
94.946	1.1776	0.81024	0.82927	0.19728	-0.79844	0.7521	16.933	1
57.245	2.9089	-0.99066	-0.54873	-0.94484	0.73945	-0.52889	31.521	1
23.421	3.0268	-0.046698	0.35142	-0.7383	-0.0060691	-0.96426	30.853	1
80.613	2.4117	0.26139	0.2208	-0.66332	0.63267	0.4134	19.17	1
59.199	1.2366	-0.30536	0.72191	0.12768	-0.45349	0.08168	47.392	1
62.512	4.7453	0.39957	0.87349	-0.50425	0.37505	-0.42114	45.373	1
76.03	1.1911	0.63308	-0.28828	-0.68518	-0.37999	-0.98015	15.449	1
54.786	4.1291	-0.99899	0.19962	-0.77971	0.49905	0.5815	46.347	1
94.364	2.7598	-0.55399	0.86347	0.34113	-0.3222	0.36743	5.9387	1
42.164	4.7271	-0.80891	0.4645	-0.68056	-0.0048742	-0.85066	4.8588	1
50.394	1.4879	-0.51103	0.26169	-0.56275	-0.10838	0.36036	24.028	1
75.022	1.422	-0.69323	-0.21186	-0.83253	-0.51547	-0.30905	9.1069	1
70.271	3.5328	0.81802	0.96544	-0.26255	0.026003	-0.73766	1.9455	1
66.6	2.189	-0.57814	0.034748	-0.29308	-0.52318	-0.66592	42.256	1
51.468	1.4669	-0.81817	0.98482	0.94621	0.19065	0.091965	1.8249	1
72.456	3.5906	-0.50948	0.88438	-0.0047549	-0.98589	0.12037	20.46	1
52.107	2.0805	-0.41751	-0.67697	-0.9501	-0.76184	0.81187	36.147	1
68.721	1.2309	-0.62967	-0.97618	-0.83684	0.48958	0.15334	10.395	1
49.903	4.181	-0.67626	0.32767	-0.69784	0.89489	-0.021665	30.859	1
87.522	2.434	-0.35237	0.046148	-0.28069	0.84508	0.35816	16.204	1
56.725	1.9076	0.33177	0.79784	-0.24245	-0.41001	-0.14737	27.875	1
90.309	1.4719	0.71037	0.85581	0.26323	0.9691	-0.39854	20.305	1
60.265	3.6954	-0.054787	0.014988	-0.76482	-0.31449	0.7639	17.134	1
76.426	3.9604	-0.99307	0.57517	0.010747	-0.7894	-0.71096	12.422	1
38.636	1.8924	-0.68623	0.49656	-0.56599	-0.38678	-0.63895	8.745	1
92.515	3.9227	-0.64245	-0.0275	-0.92032	-0.55702	-0.63369	33.479	1
55.877	1.7596	-0.97708	0.17245	-0.31745	0.91511	-0.2898	6.626	1
98.501	4.1413	-0.97353	-0.49353	-0.90407	-0.20835	-0.25686	1.9789	1
82.938	1.4661	0.67337	0.67444	-0.87022	-0.52595	-0.16745	5.0783	1
93.814	2.8515	-0.42494	0.68942	0.81335	0.44041	-0.52134	5.5024	1
79.496	2.4982	-0.20965	-0.31172	-0.22066	-0.68561	-0.35567	1.0351	1
98.232	3.1109	-0.35864	0.53992	-0.47649	0.63518	-0.8885	19.894	1
85.232	1.3359	-0.50723	0.61492	-0.21467	-0.74872	-0.18077	40.33	1
87.254	2.4279	-0.67244	-0.40094	-0.29241	0.26935	-0.87273	17.868	1
85.887	2.5646	-0.57192	0.66046	-0.90214	-0.81478	0.78897	19.046	1
83.995	4.1281	0.57971	0.91941	-0.24202	-0.44666	0.63078	35.654	1
53.717	1.8671	-0.22863	0.86159	-0.56067	0.65358	0.98941	15.336	1
59.102	3.5	-0.88653	0.82042	0.53487	-0.90836	-0.99536	12.049	1
70.515	1.282	0.5914	0.10862	0.89106	-0.54715	-0.88869	31.463	1
27.82	3.4955	-0.84497	0.47174	-0.31606	0.7516	0.92827	22.16	1
38.678	1.1197	-0.098206	0.28243	0.6237	-0.86261	0.17875	0.24256	1
44.322	1.2773	-0.30255	0.77791	-0.11013	-0.072515	0.78939	43.602	1
54.297	2.2687	-0.81555	0.62792	-0.93006	-0.8939	0.80852	8.9269	1
78.102	3.5388	0.10404	0.30964	-0.93645	0.41951	0.78321	4.6865	1
63.69	1.2295	-0.94032	-0.093129	-0.61215	-0.31907	0.95812	6.6476	1
20.951	2.2555	-0.21396	0.99525	-0.35039	-0.8668	-0.84485	8.041	1
61.22	3.9631	-0.60604	0.87365	0.20617	0.91091	-0.69123	14.116	1
86.501	3.5324	0.99786	0.87244	-0.82088	-0.59737	-0.45789	24.395	1
79.451	3.8976	-0.39476	0.39224	-0.44497	0.88957	-0.82593	46.188	1
37.67	2.2733	-0.65703	0.60041	0.93535	0.95424	0.15976	1.3729	1
88.27	1.4863	-0.55108	-0.056174	-0.28443	0.98066	0.35129	17.02	1
53.265	3.6886	-0.0093998	0.91379	-0.2664	0.57001	0.99733	14.043	1
78.017	1.2194	-0.43518	0.90414	-0.48241	0.10656	0.58528	29.794	1
38.628	2.0235	-0.66101	0.88585	-0.8731	0.89957	-0.2436	28.214	1
47.877	2.3985	0.79355	0.8651	-0.26146	-0.14316	0.30112	10.004	1
76.889	2.9765	0.5656	0.40141	-0.75752	-0.050983	0.39488	28.864	1
51.361	3.869	0.22188	0.17051	-0.9587	0.074439	-0.91721	26.905	1
73.613	4.4655	-0.72377	-0.70462	-0.94837	-0.40119	0.73357	34.341	1
69.097	2.0562	-0.80132	-0.16514	-0.36721	-0.7358	0.51842	2.9158	1
57.493	2.7073	-0.44614	-0.54549	-0.7799	-0.07118	-0.61579	37.119	1
88.292	1.3367	0.59217	0.9303	0.24387	0.62166	0.6398	19.023	1
36.037	2.0522	-0.64966	0.070213	-0.79325	-0.35938	0.96816	32.36	1
61.755	2.0258	0.99192	0.21807	-0.826	0.91672	-0.83652	34.5	1
94.566	2.2051	-0.53545	0.28877	-0.78116	-0.67015	-0.57536	4.9932	1
63.076	2.4993	0.035706	0.82835	-0.062722	0.80659	0.16137	33.841	1
74.504	4.5464	-0.39293	0.76932	-0.30156	0.30026	0.35965	47.12	1
87.333	2.4526	0.1321	0.77566	-0.74413	0.82532	0.7467	24.568	1
96.661	1.06	-0.76871	-0.95092	-0.49168	0.051258	0.59409	17.428	1
76.076	3.3902	-0.10022	0.33676	-0.72003	0.93255	0.18172	23.214	1
41.807	2.6225	-0.87623	0.86932	-0.39922	-0.40977	0.13902	20.789	1
89.572	1.1792	0.40499	0.46054	-0.575	-0.85224	0.60728	39.332	1
72.305	1.5803	-0.5757	0.82396	0.60169	0.6116	-0.83831	9.1443	1
96.709	3.2556	-0.94143	0.28595	-0.096539	0.93865	0.31152	8.2285	1
80.142	3.2148	-0.9337	0.33347	0.72221	0.95552	-0.26326	0.20181	1
93.064	1.1023	-0.81548	0.52787	-0.11855	-0.028376	-0.57572	24.98	1
89.895	3.5698	0.53325	0.93542	-0.70459	-0.64845	-0.40985	45.065	1
42.67	3.7294	-0.087464	0.64164	0.2208	-0.33367	-0.34316	0.11963	1
96.362	2.1857	-0.17696	0.80091	-0.17361	-0.30583	0.928	42.697	1
40.021	3.3052	-0.76565	0.98128	-0.92263	0.73816	0.23538	0.75885	1
40.047	1.4276	0.60016	0.98157	-0.26313	-0.94797	0.79845	17.384	1
63.106	3.592	-0.45317	0.099895	-0.86067	0.4906	0.40674	24.546	1
85.1	1.6724	-0.45225	0.84389	0.68908	-0.29751	0.043897	42.24	1
66.59	2.7384	-0.59125	0.43033	-0.43085	0.9651	-0.22967	34.207	1
80.639	1.6713	-0.017355	0.78685	-0.10915	0.40656	0.29308	46.497	1
37.165	3.9945	-0.60127	0.90288	-0.78421	-0.082866	-0.66661	17.874	1
52.979	4.8821	-0.38731	0.69166	-0.27953	-0.61931	-0.66725	14.613	1
83.083	2.222	-0.97119	0.47225	-0.43486	0.62753	-0.91706	22.399	1
57.006	2.6886	0.1403	0.24177	-0.79782	-0.2498	-0.12523	15.234	1
90.965	3.4204	-0.099296	0.54954	-0.9134	0.4417	0.33845	42.854	1
12.58	2.4188	-0.77752	0.97018	-0.43358	0.1093	-0.28381	23.198	1
82.482	2.2644	-0.439	0.43646	-0.63551	-0.26968	-0.93371	1.8957	1
49.466	4.3952	-0.74743	-0.52017	-0.7972	-0.18044	-0.18156	24.873	1
86.614	1.0556	-0.13218	0.74428	-0.40757	-0.23433	0.92293	33.747	1
95.779	1.2195	0.1679	0.73382	-0.62213	0.83687	0.87611	19.064	1
57.991	3.2383	-0.27217	0.21313	-0.58208	0.010727	0.9198	21.52	1
39.168	1.8345	-0.95598	-0.59941	-0.82079	0.039842	-0.77821	6.8511	1
40.141	1.3695	-0.12891	0.621	0.058133	-0.21332	0.83507	45.845	1
92.992	1.1301	-0.15433	-0.63988	-0.90363	-0.97844	0.14746	10.918	1
29.528	1.858	-0.74297	0.41718	-0.76811	0.38185	-0.53783	21.814	1
18.898	2.7603	0.15414	0.43751	-0.78473	0.23191	-0.32877	4.3592	1
79.558	2.2556	-0.63559	0.94986	0.24351	-0.96524	0.98546	12.448	1
57.697	2.4669	-0.046466	0.1203	-0.85518	-0.509	0.24206	20.49	1
98.755	4.264	-0.11508	0.62261	-0.71602	0.9676	0.86999	2.8959	1
72.244	2.2108	-0.85219	-0.50312	-0.55529	0.57162	0.85692	38.355	1
69.495	3.6486	-0.97335	-0.72596	-0.51467	0.83223	0.7405	41.537	1
70.162	2.9561	-0.059546	0.63762	-0.90263	-0.69765	0.55587	12.209	1
37.115	2.2798	0.038146	-0.08365	-0.84385	0.51022	0.84193	3.1047	1
79.972	2.0911	-0.42342	0.3369	-0.4853	-0.40428	0.87332	19.55	1
97.418	4.3219	-0.51822	0.030122	-0.64498	0.83362	0.32792	43.221	1
88.756	2.1892	-0.50698	0.56858	0.18649	-0.6739	0.59136	27.809	1
97.161	2.3698	-0.78077	0.41197	0.060036	-0.5558	0.27334	8.1777	1
63.733	1.114	-0.49493	0.52343	0.16167	0.86862	-0.09886	22.904	1
53.303	2.4399	-0.60734	-0.49874	-0.97209	-0.8349	0.88768	26.757	1
96.288	2.0111	-0.50434	0.7031	0.5832	-0.53082	0.94352	27.46	1
38.177	3.8415	-0.53419	0.86723	-0.87301	-0.16444	-0.41557	40.486	1
19.989	1.0085	-0.79466	0.70432	-0.51045	0.72691	0.098478	9.1355	1
21.251	1.2015	-0.2003	0.36153	-0.38249	-0.89637	-0.36029	27.231	1
58.564	4.459	-0.90159	0.34278	-0.78819	-0.052454	-0.80934	17.325	1
49.407	3.086	0.78108	0.82378	-0.68417	-0.54624	0.19303	22.031	1
50.684	1.2939	-0.89388	-0.49914	-0.06055	0.22588	-0.88575	21.429	1
51.318	1.483	0.27925	0.63854	-0.86679	-0.82911	0.43781	0.16947	1
85.271	3.4607	-0.46412	-0.44485	-0.49252	0.54777	-0.096205	12.528	1
96.469	3.6413	0.30933	0.63112	-0.44945	-0.67046	0.11276	7.665	1
34.909	2.2529	-0.65575	0.069495	-0.93059	0.60611	0.19409	7.7809	1
82.523	3.0785	-0.16753	0.019445	-0.71573	0.31737	0.20433	7.1189	1
16.368	3.2378	-0.72848	0.68641	-0.94159	0.76546	0.18984	6.3423	1
76.705	1.2994	-0.61507	-0.016074	-0.78683	-0.12474	-0.22634	0.776	1
53.774	2.7934	-0.40298	0.60942	-0.36917	0.38373	-0.019183	6.2549	1
71.535	3.1622	-0.89606	0.21386	0.86375	-0.023592	-0.37936	0.22463	1
61.577	4.2946	-0.053564	0.47528	-0.4256	-0.55037	-0.57178	4.1727	1
65.01	2.3373	0.21139	0.52873	-0.89153	-0.10739	0.071158	25.659	1
93.623	3.9999	-0.2182	-0.0041322	-0.57827	-0.82727	-0.027888	45.051	1
39.663	1.2135	0.80817	0.69275	-0.23439	-0.10111	0.19645	18.268	1
82.738	1.9197	0.10377	0.32451	-0.37622	-0.64361	0.9953	6.549	1
40.799	1.814	-0.64531	-0.66224	-0.8379	0.75846	0.65768	17.353	1
35.237	1.2893	-0.88755	0.5636	0.55714	0.63734	0.52873	28.003	1
82.009	2.0772	0.090191	0.68732	0.17844	0.22858	0.8385	34.011	1
67.651	1.2073	-0.51043	-0.008705	0.8222	-0.88275	-0.90441	17.203	1
78.087	2.4432	-0.62112	-0.16279	-0.75346	-0.28269	-0.10881	31.681	1
96.307	1.7598	-0.82174	0.62985	0.47167	0.053058	0.87089	47.377	1
99.534	2.979	-0.5438	0.30274	-0.58309	-0.84592	-0.73453	25.704	1
48.127	2.1035	-0.7218	0.49846	-0.97795	0.31614	-0.47514	12.854	1
75.935	1.3943	-0.82895	-0.53512	-0.31174	-0.8736	0.84075	5.6809	1
82.558	3.9285	-0.060943	0.18456	-0.39883	0.61731	-0.51359	14.919	1
29.924	1.0534	0.70314	0.93787	-0.38196	-0.53643	0.033331	1.307	1
18.556	4.046	0.13056	0.93554	-0.84662	0.22417	-0.56869	21.226	1
67.205	1.4787	0.024174	-0.021949	-0.83785	0.50465	-0.27525	1.5456	1
74.011	1.4738	0.97182	0.41171	-0.35246	-0.14651	0.29758	13.078	1
45.935	2.2929	-0.15658	-0.45076	-0.96668	0.78856	-0.99868	41.673	1
72.482	4.2563	-0.78237	-0.21789	-0.78937	-0.64244	0.70514	24.835	1
15.202	2.2612	-0.39618	0.67093	-0.7533	-0.46311	-0.71074	5.4287	1
90.104	4.7339	0.88398	0.30049	-0.98673	-0.8042	0.81409	47.384	1
62.308	2.0655	-0.51703	-0.91704	0.66858	-0.86371	-0.89109	19.251	1
97.168	3.9001	0.679	0.70614	-0.96132	-0.18064	0.35847	13.105	1
38.589	1.3162	0.047519	0.56815	-0.26219	-0.47301	0.47803	27.683	1
31.681	2.4718	-0.56577	-0.11085	-0.73317	0.2752	0.52824	5.2781	1
64.029	3.9432	-0.98222	0.10794	-0.77238	0.95447	0.91682	22.117	1
99.596	1.4073	-0.5718	-0.017319	0.16028	0.40326	-0.79982	42.137	1
51.916	2.3971	-0.3683	0.24893	-0.88609	0.88464	0.48726	17.331	1
28.17	3.1794	-0.70369	-0.2593	-0.85484	-0.41786	-0.33327	44.146	1
67.231	1.8911	-0.31785	-0.42567	-0.65722	-0.030754	0.68571	35.806	1
62.976	3.0313	-0.85166	-0.28766	-0.54092	-0.06222	-0.41017	25.623	1
75.792	3.788	-0.31242	0.45362	-0.92667	0.1877	-0.90586	13.02	1
56.75	2.017	-0.51839	-0.34421	-0.58612	0.34254	-0.53851	2.3034	1
51.859	3.4167	0.61274	0.96454	-0.43396	0.48479	-0.78132	32.05	1
48.028	1.4397	-0.54281	-0.20535	-0.4672	-0.77443	0.6349	46.581	1
94.494	1.017	-0.49805	-0.90589	-0.46201	0.47046	-0.1949	26.026	1
23.353	2.3413	-0.7297	0.32116	-0.52197	-0.2814	-0.35465	18.699	1
42.562	2.6791	-0.89563	0.58467	0.306	-0.78204	-0.75817	37.512	1
75.593	1.5654	-0.49835	0.72079	-0.95716	0.041739	-0.73172	9.167	1
84.325	4.1416	-0.90077	-0.51207	-0.48092	-0.8451	0.55715	29.392	1
48.958	2.4275	-0.062912	0.44749	-0.27514	0.2013	0.47642	27.541	1
38.006	2.751	-0.52601	0.46954	-0.96256	0.96232	0.20887	8.6897	1
67.559	4.0193	-0.26858	0.3464	-0.26177	0.44946	0.89608	6.6483	1
95.564	2.4109	0.9119	0.57348	-0.20188	0.3735	-0.29629	2.0199	1
52.799	1.3905	0.98535	0.97605	0.20916	0.36615	0.89936	15.221	1
93.268	1.0334	0.55288	0.042684	-0.70915	0.94238	-0.59207	37.217	1
49.418	3.9663	-0.93547	-0.4333	-0.60873	-0.085622	0.45833	40.698	1
71.609	2.1033	-0.73262	0.88833	-0.63792	0.16974	-0.35253	24.02	1
64.871	3.6163	-0.20834	-0.030338	-0.77726	-0.52375	-0.40175	22.9	1
47.742	1.7828	-0.52978	0.21644	-0.81756	0.87575	-0.15038	19.793	1
91.777	1.6521	0.76915	0.6156	-0.29794	-0.37516	0.55163	26.928	1
70.354	4.0966	-0.75607	0.15915	-0.53374	0.065185	-0.78031	22.702	1
40.22	4.9706	-0.16005	0.78462	-0.70617	-0.68035	0.20821	36.094	1
20.55	1.8154	-0.55554	-0.083168	-0.61452	0.70642	-0.50896	4.9448	1
70.054	2.4299	-0.30776	0.91344	0.88826	-0.91008	-0.46364	44.963	1
62.35	2.4235	0.667	0.49722	-0.66397	-0.5311	0.33801	34.069	1
48.005	4.1033	-0.95877	-0.70785	-0.98337	-0.67342	0.72069	45.482	1
90.962	1.6825	-0.82952	0.3288	0.14397	0.60395	0.94875	16.102	1
57.561	4.0325	-0.81654	-0.84094	-0.84168	0.25446	-0.16036	21.821	1
85.469	3.7414	-0.29357	0.25682	-0.97165	0.21735	0.13587	23.045	1
83.849	3.419	-0.85786	0.5389	0.80211	-0.19573	-0.79405	30.233	1
47.483	2.5234	-0.44958	0.86173	-0.50405	0.64308	-0.56354	11.314	1
12.438	3.4768	-0.81613	0.099642	-0.92078	-0.64176	-0.94008	26.648	1
33.722	4.049	-0.7001	0.59622	-0.019281	-0.59407	0.73126	15.833	1
47.473	2.3543	-0.63712	0.22797	-0.26695	-0.97371	0.92197	24.952	1
64.45	1.1024	-0.061269	0.57357	0.30163	-0.73224	0.63189	41.469	1
73.954	1.9432	-0.072652	0.74982	0.75391	-0.58252	-0.78524	44.505	1
66.642	1.1726	-0.98979	0.27042	0.47644	0.34413	0.25797	10.478	1
21.036	1.9312	-0.19805	0.91084	-0.71677	0.29078	-0.66337	15.87	1
18.824	3.4299	0.71123	0.91498	-0.61268	-0.92917	0.67988	27.373	1
15.61	1.9248	0.10147	0.79735	-0.56353	-0.081681	0.13758	37.533	1
66.786	2.0671	-0.76539	-0.57699	-0.49959	-0.13175	0.92339	45.232	1
67.444	1.3448	0.8034	0.96842	0.52005	0.33118	0.77184	16.5	1
55.031	3.5491	-0.25943	0.2012	-0.53522	0.98035	-0.042121	5.4487	1
95.918	1.3561	-0.36069	0.11412	0.15464	-0.27976	0.9757	22.22	1
86.714	4.4874	-0.13164	0.75317	-0.47128	0.11676	-0.82584	43.049	1
82.718	4.6025	-0.9735	-0.86995	-0.93046	-0.43206	-0.52402	0.25391	1
25.711	1.3904	-0.038307	0.31426	-0.4176	0.68686	-0.26981	29.318	1
69.828	1.4353	-0.44411	0.050405	0.035057	0.10232	0.79534	42.925	1
36.562	4.3888	-0.11055	0.98449	-0.82041	-0.93244	0.14584	4.3924	1
99.246	2.5354	-0.63967	0.036028	-0.021156	0.61917	-0.22424	42.676	1
93.79	1.4164	0.051242	0.28759	-0.97942	0.37687	0.3204	0.38083	1
64.204	1.7551	-0.88832	-0.5881	-0.64607	0.69516	0.89904	0.14284	1
76.858	4.3525	-0.31813	0.57802	0.041412	-0.66142	0.31542	26.056	1
44.525	2.2135	0.78625	0.49811	-0.75974	-0.84049	-0.4665	38.136	1
87.096	2.626	-0.85283	-0.40224	-0.74657	-0.67624	-0.75574	28.021	1
96.523	2.3305	0.28621	0.41412	-0.43322	-0.56754	-0.063601	32.616	1
95.872	3.4883	0.253	0.01964	-0.82927	0.61253	-0.82491	38.582	1
97.986	4.8335	0.0079613	0.50779	-0.74717	0.5507	-0.7476	0.6873	1
55.412	3.9608	-0.93897	-0.77736	-0.53539	0.59146	-0.32883	26.209	1
42.519	1.4	-0.73665	0.4889	-0.76428	0.47077	-0.65315	16.511	1
89.757	4.981	-0.76256	0.49833	-0.28155	0.25928	0.2072	9.5244	1
96.084	2.4788	-0.38501	-0.059983	-0.53196	0.56674	-0.45103	35.613	1
74.484	4.4098	-0.49781	-0.6395	0.075725	-0.86944	0.7787	0.30099	1
57.664	2.904	0.60168	0.33107	-0.77859	0.83715	0.041859	45.145	1
55.346	3.4943	-0.64604	-0.33661	-0.6603	0.83319	0.94943	4.3788	1
63.815	3.3713	-0.51703	-0.47838	-0.92376	0.026564	-0.93623	41.618	1
68.47	1.0002	-0.78113	0.86333	0.3798	0.73866	0.19715	28.037	1
33.153	1.5702	0.18373	0.41546	-0.60551	-0.79152	0.84132	7.6087	1
64.973	4.1046	-0.67787	-0.079803	-0.59209	0.13599	0.39147	5.2266	1
12.69	1.949	-0.98234	0.19641	-0.95356	-0.41171	-0.95296	42.809	1
25.315	3.9177	0.66953	0.94106	-0.90502	0.99583	0.32441	19.905	1
47.016	2.4185	-0.87692	0.93958	0.12296	-0.041918	0.94568	22.127	1
64.363	1.2828	-0.34969	0.7416	-0.97842	0.25952	0.052095	28.45	1
82.345	1.932	-0.4769	-0.94517	-0.43519	-0.74264	-0.59765	4.0721	1
82.086	3.035	-0.48713	0.99993	0.54033	0.3289	-0.96813	11.753	1
40.025	2.0411	-0.67848	0.60312	-0.16653	-0.93412	-0.53149	26.65	1
89.077	3.1655	-0.93508	0.35372	0.71047	-0.54834	-0.98739	4.7452	1
88.126	1.4062	-0.53069	-0.90318	-0.73321	-0.027839	0.69106	13.101	1
73.327	2.3781	-0.33994	-0.20358	-0.91149	-0.63709	0.43081	2.1094	1
47.784	3.9403	0.15445	0.95967	-0.54132	-0.017196	0.34737	0.18462	1
82.923	2.6597	0.7928	0.9391	-0.62112	0.24998	-0.080441	13.039	1
93.205	3.5247	-0.12825	0.53941	-0.067764	-0.87073	-0.92689	9.5234	1
58.004	2.7239	0.931	0.44037	-0.72684	0.35983	-0.49896	42.963	1
57.971	1.2677	-0.31009	0.93184	0.15389	0.57487	-0.4499	39.303	1
38.145	3.6438	0.25714	0.2946	-0.91781	-0.71387	-0.67915	17.271	1
96.433	1.2234	0.13247	-0.26043	-0.89365	0.94172	-0.40077	4.9853	1
70.088	1.5536	-0.98986	-0.86441	-0.46103	-0.41654	-0.37148	34.175	1
16.237	3.9592	0.27561	0.8174	-0.83481	-0.94353	0.65424	17.026	1
33.778	1.8357	0.50964	0.98757	-0.334	-0.44798	-0.50496	41.598	1
11.412	1.3835	0.42084	0.99443	-0.43673	0.35127	-0.020964	39.717	1
29.001	4.7548	-0.96552	0.24446	-0.41122	-0.38983	0.94722	11.057	1
87.447	3.2735	0.61673	0.72061	-0.25922	0.25979	0.30645	41.864	1
64.699	2.1051	-0.36582	0.26822	-0.043867	0.47934	0.99876	18.086	1
67.089	3.2861	-0.91722	0.16016	-0.59926	0.8771	-0.79973	31.829	1
71.993	4.9304	-0.85105	-0.070752	-0.51188	-0.80683	-0.77586	13.187	1
54.063	4.046	-0.64736	0.36147	-0.34046	0.44759	0.34448	16.965	1
68.43	4.8982	-0.6969	0.78516	-0.23598	-0.26078	-0.63621	27.939	1
56.862	1.4092	0.91668	0.84517	-0.5808	-0.15303	-0.28011	43.061	1
87.188	1.0208	-0.89564	-0.042506	-0.69869	-0.22983	-0.99775	1.3948	1
99.819	2.7634	-0.21212	0.12802	-0.56831	0.55071	-0.54086	4.1814	1
96.489	1.6546	0.043028	-0.1684	-0.79748	0.98096	0.56704	10.389	1
70.256	3.2461	-0.99484	0.87206	0.48368	-0.18267	0.29759	7.7145	1
67.114	1.6852	-0.82357	0.22449	-0.26912	0.096359	0.7525	9.686	1
78.244	2.4558	-0.84771	0.15813	-0.48484	0.46944	-0.030977	43.23	1
50.773	4.8798	-0.075415	0.65383	-0.96438	-0.3827	-0.3355	9.3383	1
79.313	1.6865	-0.67049	0.63256	-0.60679	0.0038707	0.6149	43.503	1
80.621	1.5283	-0.045038	0.8257	0.73896	0.39685	0.43759	0.7009	1
55.008	3.22	-0.17407	0.92068	-0.73241	-0.25996	-0.33847	11.18	1
49.753	2.8722	-0.93759	-0.39127	-0.23609	0.48724	-0.064991	8.3509	1
38.605	1.0425	-0.80847	0.16826	0.084266	0.89795	-0.47005	20.152	1
86.192	1.414	-0.23867	0.97866	0.25952	-0.35024	0.83984	27.281	1
45.361	4.7523	-0.48752	0.86562	-0.2305	-0.47453	0.33589	11.977	1
82.083	3.4107	0.39331	0.38422	0.11084	-0.31595	-0.75616	0.38466	1
85.791	1.5257	-0.9297	-0.18499	-0.4082	-0.57293	0.8082	45.767	1
81.708	4.591	-0.60336	-0.1217	-0.62807	0.70367	-0.8998	21.75	1
83.07	1.6154	-0.077958	0.85875	-0.63607	-0.66703	0.85177	1.3511	1
34.82	3.7451	-0.50419	-0.29095	-0.61082	-0.93617	0.03207	0.92186	1
51.17	4.1995	-0.89364	0.454	-0.51631	0.98332	0.41894	43.956	1
42.815	1.6935	-0.75918	0.16082	-0.017946	0.42437	-0.056342	12.381	1
93.969	4.9587	-0.1897	0.48187	-0.33117	0.5624	-0.027014	11.242	1
50.578	1.636	-0.90542	0.62953	0.13663	-0.74268	0.86172	10.329	1
53.658	3.7633	0.91279	0.70454	-0.44753	0.62227	-0.43501	0.66777	1
52.55	2.1822	-0.25473	0.35029	-0.098697	-0.52829	-0.70877	2.7862	1
58.555	3.0283	-0.16564	0.96734	-0.022844	-0.8315	-0.6396	41.477	1
25.394	4.4537	-0.96889	0.89352	-0.81318	0.48973	0.5321	33.757	1
79.909	3.7427	-0.23842	0.75372	-0.49292	0.029202	0.043637	0.022732	1
59.085	1.329	-0.7826	0.59341	-0.58452	-0.84202	-0.88226	34.147	1
52.097	3.3752	-0.72047	0.56755	0.00074332	-0.078701	0.23492	1.207	1
63.115	1.0067	-0.56899	0.4746	0.34387	-0.30468	-0.098163	23.075	1
12.017	2.6629	-0.79349	0.75616	-0.47101	0.83615	-0.92767	0.71566	1
85.262	3.2088	-0.045747	0.67136	-0.31177	0.039543	-0.026332	2.8002	1
71.529	2.8087	0.41453	0.45996	0.92043	-0.98455	-0.93758	5.9403	1
58.272	1.9834	-0.95025	0.29631	0.48378	-0.5021	-0.29264	3.916	1
48.16	4.3959	-0.57821	0.40021	-0.64805	0.52402	0.81325	21.177	1
94.571	2.8468	0.11955	-0.13143	-0.65738	-0.25655	-0.93325	41.666	1
42.263	1.7498	0.87064	0.43525	-0.88744	-0.2119	0.31098	20.055	1
53.145	3.7189	0.39578	0.40921	-0.93022	0.5685	-0.52791	10.224	1
52.375	2.0625	0.30972	0.50423	-0.77384	-0.75226	-0.060049	20.952	1
84.455	4.6744	0.28709	0.95931	-0.73289	0.69562	0.19593	21.686	1
61.304	2.3195	-0.96281	0.24935	-0.94633	0.8559	-0.6363	40.451	1
43.872	2.8245	-0.44718	0.021949	-0.9761	-0.12264	0.39087	31.324	1
31.318	1.6742	-0.20006	0.96911	-0.43872	0.32694	0.36006	19.481	1
78.433	2.515	-0.58721	0.21528	0.97389	-0.23798	-0.94921	30.09	1
98.475	4.6705	0.96348	0.77688	-0.77787	0.88083	-0.3162	25.202	1
59.741	2.3662	-0.89922	0.67318	-0.23728	-0.19211	0.7058	31.204	1
67.238	2.1781	-0.97268	-0.49773	-0.61902	-0.56895	-0.48715	13.978	1
26.768	3.6233	-0.92878	0.6667	-0.90169	-0.74888	-0.6462	42.53	1
96.797	2.6929	-0.74053	-0.4199	-0.39797	-0.38516	0.19743	10.962	1
18.311	1.618	-0.32348	0.264	-0.83019	0.57745	0.31914	36.101	1
19.992	2.9576	-0.66991	0.13472	-0.45439	0.73722	-0.53385	36.35	1
82.48	1.8013	-0.059425	0.50219	-0.90629	-0.93221	-0.74211	14.993	1
91.145	1.5204	0.95581	0.12161	-0.88565	0.82662	0.9014	36.152	1
98.653	1.4684	-0.74855	-0.37035	0.21889	-0.5572	-0.67873	16.271	1
81.66	1.4188	-0.93987	0.13216	0.57675	-0.77666	0.19286	15.269	1
49.671	3.3314	-0.7053	0.1818	-0.8969	0.15967	0.51165	21.3	1
54.448	1.921	-0.28194	0.78638	-0.395	0.18211	0.36516	14	1
51.469	3.9492	-0.95843	0.033833	-0.22633	0.19437	0.33846	37.459	1
51.514	3.2053	0.68141	0.88884	-0.2068	-0.32161	0.99571	13.572	1
64.337	4.4744	-0.84238	-0.67728	-0.89594	0.8385	0.836	1.4177	1
18.98	2.1035	-0.060899	0.99248	-0.92697	-0.7192	-0.85375	8.8552	1
69.593	1.8551	-0.56511	0.93815	-0.49337	-0.97872	-0.14274	9.3259	1
36.449	4.8382	-0.30301	0.52239	-0.92175	0.34282	0.077598	5.6152	1
41.667	3.1797	-0.39529	0.5725	-0.93172	0.73767	0.15688	25.121	1
71.252	4.6022	-0.96112	0.83691	-0.05105	0.02706	0.85978	37.6	1
79.819	4.7929	-0.70701	0.71317	-0.16417	0.46414	-0.33057	15.741	1
95.371	2.3379	0.38693	0.90288	0.0057302	-0.58286	-0.38856	34.202	1
84.464	1.2138	0.28924	0.77306	0.2605	0.29163	-0.31865	9.2046	1
20.323	2.1731	-0.37077	0.93394	-0.25658	0.74201	0.88621	36.973	1
64.648	3.6053	-0.91596	-0.31253	-0.39684	0.93262	0.33168	31.319	1
50.902	2.8615	0.54462	0.89374	-0.82979	-0.37889	0.30191	17.141	1
18.185	1.6354	0.2805	0.91285	-0.6015	0.67253	0.30945	19.035	1
37.995	1.4099	-0.63022	-0.12042	-0.4585	-0.03457	-0.31267	7.5112	1
74.7	3.3846	-0.50209	-0.64881	-0.73391	0.35873	0.1608	10.39	1
94.417	1.3311	-0.06998	0.9511	0.95193	-0.89317	-0.43406	36.211	1
21.535	2.5213	-0.58132	0.99163	-0.15653	0.082749	0.39023	21.339	1
71.991	2.1546	-0.23837	0.69097	0.70588	-0.48566	-0.78166	14.914	1
37.118	3.7001	-0.2962	0.080357	-0.98435	-0.56926	-0.53227	35.996	1
93.052	2.9877	-0.92697	0.72005	0.50632	0.0096601	-0.15859	45.288	1
22.006	1.1409	-0.38991	0.5074	0.41697	0.66893	-0.62559	0.38326	1
41.291	1.6484	-0.48824	0.29697	-0.13969	0.89536	-0.41142	26.536	1
80.208	4.7605	-0.57037	0.039871	-0.655	0.37223	-0.39837	12.331	1
99.2	1.8522	-0.43829	0.57919	-0.49007	0.37216	-0.038758	3.6116	1
72.903	1.566	-0.50476	0.61375	-0.25977	-0.13193	-0.85925	36.897	1
47.035	2.5828	-0.71057	-0.24124	-0.78449	-0.29365	0.32222	35.219	1
59.943	3.66	-0.11061	0.74565	-0.96985	-0.43806	0.81299	39.407	1
70.084	2.3394	-0.66759	-0.021071	-0.020484	-0.42584	-0.75624	17.696	1
78.15	1.3092	-0.40863	-0.44188	-0.0016457	0.56026	-0.51587	7.3168	1
56.877	2.9557	-0.37299	0.64407	-0.19659	0.65649	0.097228	44.351	1
88.341	1.4856	0.81242	0.99008	-0.78753	0.46744	0.012958	17.01	1
60.854	2.2725	-0.99623	0.024941	-0.53304	0.54898	-0.18226	21.595	1
56.373	1.015	0.90198	0.066988	-0.98026	0.75965	0.0028285	43.411	1
70.156	1.9935	-0.85796	-0.25657	-0.83618	0.86014	-0.22928	35.497	1
23.999	1.3004	-0.57819	0.86013	0.65354	-0.75704	0.8181	8.4269	1
96.616	1.0926	0.042342	0.33529	-0.50127	-0.73287	-0.31366	33.074	1
69.278	1.6824	-0.9802	-0.2947	0.73887	0.039872	-0.16331	0.94495	1
79.489	2.9733	-0.26179	0.38333	-0.15067	-0.32636	0.24391	41.626	1
69.626	3.9102	-0.685	0.77093	0.33468	0.094385	0.0028109	26.729	1
61.552	4.6717	-0.50304	-0.54368	-0.93906	0.32331	0.17868	0.34154	1
69.068	1.6284	0.34961	0.19882	-0.52601	0.26561	0.62994	6.9165	1
49.863	4.0075	-0.53985	0.59716	-0.63363	-0.37521	0.57587	2.2244	1
18.236	1.2371	-0.15948	-0.061386	-0.51075	-0.63165	0.54419	0.13941	1
42.681	4.387	-0.43857	0.98222	0.89423	0.43561	0.9473	0.278	1
74.565	2.8921	-0.82015	0.95011	-0.31982	0.4269	0.50626	10.322	1
48.824	3.5423	-0.40172	0.6637	-0.089998	0.1922	0.15959	10.288	1
58.586	1.6401	-0.36271	0.50622	-0.064522	-0.34725	-0.74796	13.864	1
33.391	1.9168	-0.55723	-0.33295	-0.64752	-0.76483	-0.078848	8.7125	1
83.129	4.6005	-0.78764	0.60856	-0.73641	-0.65036	0.80951	12.725	1
77.286	4.4601	-0.62476	0.31441	-0.27487	-0.74869	0.40525	23.269	1
75.951	4.5506	-0.71709	0.62249	-0.27406	-0.86872	0.59889	23.803	1
40.154	3.9065	-0.47323	0.54821	-0.72969	-0.57624	0.89917	4.9463	1
15.598	1.5068	-0.34998	0.69672	-0.53814	-0.031174	-0.6918	29.398	1
57.537	4.415	0.18905	0.56561	-0.65387	0.41154	0.047499	36.281	1
56.959	1.6276	0.12428	0.83727	-0.49508	0.21667	0.45669	2.2084	1
57.388	3.0519	-0.43311	0.5203	-0.26138	0.94746	-0.22572	11.463	1
63.382	4.5727	-0.33768	0.89814	-0.26869	-0.44606	0.9109	35.237	1
27.965	2.6868	-0.96016	0.074352	-0.33159	0.51453	-0.603	47.896	1
41.616	1.8146	-0.83933	0.73519	0.47646	-0.47813	0.4141	23.24	1
59.602	3.1151	-0.57063	0.85781	0.37734	0.26592	-0.78428	10.073	1
65.734	2.0681	-0.93809	0.85306	-0.35181	0.095556	-0.70202	30.147	1
67.549	1.6578	-0.41611	0.61534	0.73598	-0.82229	-0.84787	4.9878	1
95.4	1.2509	0.98564	-0.11352	-0.74684	0.72983	-0.0072745	45.252	1
39.686	1.7429	-0.65986	-0.031245	-0.93235	0.36559	-0.96438	1.2161	1
63.331	2.8838	-0.71545	0.44282	-0.42824	-0.92798	0.86397	23.369	1
87.493	1.369	0.18995	0.55135	0.12718	-0.26837	-0.091941	40.716	1
76.845	4.1391	0.38073	0.86516	-0.38106	-0.22221	-0.79341	14.344	1
74.53	3.9424	-0.98193	-0.47939	-0.92687	-0.94737	0.87439	22.649	1
88.061	3.0351	-0.70634	-0.3684	0.83274	-0.92206	-0.93022	17.63	1
96.724	1.9688	0.28571	0.43369	-0.90588	0.70136	-0.74911	40.128	1
85.609	3.9803	0.68631	-0.05488	-0.93996	0.49781	-0.96097	6.653	1
44.605	1.099	-0.98078	0.78386	0.70128	0.57939	-0.13676	29.511	1
66.847	1.6039	-0.11644	0.85188	-0.48722	-0.81852	0.82655	9.0941	1
71.986	1.088	-0.65633	0.044541	-0.90899	-0.1002	0.048903	43.546	1
75.813	4.2991	-0.64021	0.30583	-0.52604	-0.78133	0.10975	13.605	1
81.056	1.277	-0.15648	0.98885	0.9887	-0.12607	-0.1163	47.321	1
60.024	3.0037	-0.92329	0.97775	0.08904	-0.91842	0.1578	25.773	1
86.715	2.262	-0.12009	-0.091264	-0.99917	0.94606	-0.61324	24.985	1
43.526	2.0161	0.49631	0.86511	-0.34463	0.48436	0.14648	5.1672	1
45.634	3.511	0.03843	0.47818	-0.89364	-0.49079	0.89705	9.566	1
61.935	2.945	-0.038197	0.14941	-0.91544	0.7458	-0.36125	4.4497	1
29.766	1.7995	-0.5496	0.7271	-0.96527	0.79188	0.94354	37.579	1
53.611	4.7878	-0.95345	0.62065	0.07382	0.17967	-0.91521	42.894	1
37.362	1.0675	-0.69521	-0.017651	-0.19467	0.0831	-0.77446	13.243	1
84.469	1.8211	-0.79762	-0.38601	-0.93541	-0.75399	0.48313	32.243	1
88.485	4.7435	-0.88739	0.07453	-0.92102	0.28896	-0.47519	35.51	1
67.134	3.4164	-0.4441	0.7432	-0.84443	0.27154	-0.76204	37.423	1
88.174	1.2894	-0.52624	-0.41181	-0.18843	0.44346	-0.37573	9.0598	1
66.238	1.9849	0.50369	0.74206	-0.75668	-0.19866	-0.24257	17.611	1
84.65	1.4532	-0.63171	0.91559	-0.21573	0.67804	0.4497	46.175	1
81.747	4.3649	-0.22274	-0.45421	-0.90802	-0.98806	-0.33109	42.823	1
72.528	1.468	0.73072	0.65873	-0.60915	-0.5704	-0.82468	10.899	1
98.597	1.2786	0.30389	-0.092093	-0.47537	0.69382	0.57645	41.062	1
89.404	4.6625	-0.8917	0.71288	0.20329	-0.53882	-0.32614	36.229	1
75.716	4.7556	-0.34731	0.88919	-0.45143	0.54069	-0.18246	34.832	1
58.161	3.5073	-0.85944	0.95093	-0.45929	0.95622	0.16062	16.532	1
99.188	1.3428	-0.56508	0.9244	0.62158	-0.74831	-0.061873	12.469	1
13.716	2.1116	-0.48917	0.38293	-0.74231	-0.92136	0.58161	20.455	1
36.688	1.7234	0.06687	0.76077	-0.78985	-0.90174	0.094184	19.709	1
73.719	1.0966	-0.32102	0.13746	-0.27121	-0.19282	0.040336	47.754	1
49.159	2.4825	-0.23443	0.29648	-0.58908	0.17502	-0.54936	37.215	1
88.854	2.1195	0.80184	0.79993	0.16296	0.98396	0.75121	5.1768	1
53.172	1.6198	-0.34067	0.32787	-0.93595	-0.60043	0.28129	37.369	1
59.855	2.4842	-0.31915	0.92268	-0.34771	-0.8874	0.37401	23.429	1
49.217	3.3007	-0.99714	0.69453	-0.060643	-0.3345	0.50624	12.324	1
93.383	2.352	-0.9828	-0.75933	-0.15935	0.73795	0.2683	37.276	1
50.362	2.4248	0.10229	0.44061	-0.29029	0.47367	0.99516	15.904	1
37.739	2.2752	-0.9493	0.037256	-0.18792	0.38052	0.4199	34.988	1
93.387	4.0431	-0.90964	0.42075	0.97411	-0.95229	-0.87385	27.684	1
83.836	3.7904	-0.9231	0.53322	0.40815	-0.62084	-0.8046	40.668	1
78.97	1.1512	-0.02372	0.67976	-0.81098	0.036146	0.070757	34.259	1
69.446	1.9655	-0.98782	0.97521	0.79361	-0.99976	0.19517	44.585	1
91.77	4.3482	0.74188	0.60246	-0.62392	0.98615	0.44452	12.621	1
57.859	1.1583	-0.36616	0.33348	-0.62789	0.10356	-0.37006	47.686	1
50.097	4.9033	-0.19477	0.6117	-0.88845	-0.88973	0.27741	4.6915	1
91.343	4.404	-0.55704	-0.29427	-0.41081	0.93719	0.67356	8.3332	1
86.061	1.8786	0.3666	0.56225	-0.57673	0.7349	-0.15823	32.806	1
56.093	2.6095	-0.5459	0.70278	-0.86641	-0.15323	0.06508	25.208	1
55.427	2.6581	-0.93387	0.85736	-0.74771	-0.2636	0.52917	7.2769	1
54.122	1.8373	-0.83589	0.61936	0.084394	-0.090568	0.87376	35.97	1
32.775	3.9414	-0.81985	0.76703	-0.77941	0.6697	-0.52867	27.647	1
34.673	4.686	-0.91382	0.40113	-0.78813	0.4113	-0.69492	43.483	1
65.639	3.9952	-0.76277	-0.10526	-0.70881	0.18386	-0.67275	29.498	1
77.635	1.0042	-0.99091	-0.40458	-0.47781	-0.27488	-0.27979	27.444	1
81.49	2.397	-0.59668	-0.11058	-0.94484	-0.81377	-0.93625	1.3723	1
89.84	4.7739	0.21339	0.36126	-0.33366	0.98946	0.5774	3.3153	1
86.069	3.4654	-0.71661	0.5548	-0.73355	0.035618	0.40325	30.926	1
23.402	2.7309	-0.80562	0.66726	-0.11845	-0.23621	-0.37147	24.829	1
79.033	1.3464	0.21222	0.94109	-0.33022	-0.13794	0.86102	35.408	1
72.959	1.329	0.076379	0.89231	-0.91823	0.9011	0.19529	4.5095	1
65.635	3.3233	-0.052952	-0.12474	-0.95764	0.94119	0.085551	34.269	1
80.756	1.9019	0.80337	0.77645	-0.86747	-0.77731	-0.16751	24.887	1
64.641	3.7612	-0.50865	0.54835	-0.84955	-0.378	-0.70718	11.621	1
86.9	1.7783	-0.78335	0.74549	-0.79594	0.78874	0.25069	34.997	1
78.783	4.328	-0.51445	0.83933	-0.74499	0.46718	0.4911	30.817	1
18.4	1.2286	-0.13942	0.49545	-0.77089	-0.1353	-0.10573	30.713	1
58.979	3.0005	-0.27991	0.94314	-0.55161	-0.089609	0.42916	13.164	1
70.278	3.8857	-0.14217	0.90821	-0.0021396	0.049672	0.044206	45.18	1
79.585	1.6251	-0.77912	0.95293	-0.60657	-0.26217	-0.75234	18.47	1
31.057	1.1299	0.089533	0.47052	-0.64684	0.83574	0.2777	36.067	1
51.044	1.7329	-0.0041071	0.89171	-0.96424	0.17607	0.63135	30.561	1
93.45	2.0348	-0.57693	0.22689	-0.22091	0.69662	-0.80134	7.4779	1
31.62	4.3442	-0.44451	0.94291	-0.43962	-0.49507	0.14764	8.9925	1
95.02	4.3696	0.90931	0.83015	-0.53292	0.097066	0.88357	15.404	1
88.978	3.3017	-0.23489	0.53267	-0.0518	-0.85161	0.20911	32.698	1
40.895	3.4804	-0.94366	-0.051908	-0.29902	-0.027467	-0.37836	24.874	1
34.82	1.4775	-0.56663	0.78805	0.12208	0.44216	0.17289	12.262	1
60.439	1.2377	0.77225	0.7708	-0.81881	-0.039535	-0.49651	44.132	1
59.245	3.7762	-0.51237	0.70663	-0.85255	0.29007	0.96764	30.778	1
30.256	1.5786	-0.48218	0.19712	-0.70318	-0.42996	0.23804	14.817	1
40.253	3.6028	0.11957	0.47105	-0.73256	0.16905	0.43698	24.619	1
66.268	4.653	-0.4801	0.59585	-0.26784	-0.62974	0.33343	21.452	1
24.874	3.4557	-0.15699	0.79468	-0.81485	0.19347	0.20832	35.032	1
74.121	2.3521	0.32379	-0.16759	-0.90046	-0.055471	-0.52705	11.457	1
25.271	2.4771	-0.098977	0.62505	-0.12459	0.022605	-0.34092	1.6177	1
51.41	1.8153	-0.60064	0.57654	0.28333	-0.18439	-0.15474	10.581	1
57.699	3.2805	0.31784	0.87364	-0.43363	-0.72799	0.70732	29.119	1
76.142	3.3651	-0.81055	0.66655	-0.76644	-0.87675	0.42179	8.4141	1
39.559	2.9434	-0.80759	-0.34798	-0.30447	0.086005	0.40864	1.0581	1
47.843	2.8158	0.29795	0.4357	-0.82774	0.58721	0.066653	38.66	1
68.766	2.4095	-0.95175	-0.18021	-0.5554	0.98292	0.10505	44.589	1
91.963	4.7069	-0.50521	0.73159	-0.42422	0.87106	0.34876	7.0939	1
95.266	3.7797	-0.65316	-0.21981	-0.40174	0.38602	0.17082	31.3	1
83.756	4.3204	-0.94457	-0.92682	-0.88314	0.25623	-0.69122	28.975	1
93.125	2.6295	-0.99154	-0.48815	-0.43278	-0.217	-0.34365	25.34	1
55.34	4.6619	-0.72719	0.8258	-0.35912	-0.44999	0.47011	4.4316	1
78.857	2.7229	0.11973	0.67211	-0.87033	0.91063	0.47029	38.643	1
70.491	3.2812	0.26308	0.70282	-0.63905	-0.40672	0.35438	42.711	1
67.218	1.2839	-0.93875	-0.53506	-0.30835	-0.57532	0.45467	45.282	1
40.971	3.6765	-0.72224	0.56549	-0.40722	0.41379	0.61628	36.548	1
57.881	1.461	0.88882	0.85548	-0.083786	-0.1505	0.50246	3.0452	1
46.73	1.6052	0.24374	0.49348	-0.9377	0.1591	0.36308	42.806	1
95.183	2.101	-0.12424	0.95538	0.33322	-0.68456	-0.99077	9.4884	1
77.195	1.0204	-0.19044	0.32621	0.16544	-0.34219	0.29085	24.727	1
90.581	4.7956	-0.96271	-0.036303	-0.95204	-0.59694	-0.72325	43.737	1
95.182	2.8541	0.75217	0.98307	-0.64963	-0.90502	0.43142	44.167	1
59.36	3.1931	-0.7549	-0.61206	-0.78195	-0.41915	0.73962	21.815	1
85.296	1.0637	-0.82961	0.19749	0.44772	-0.078593	0.90377	29.204	1
61.131	1.1773	-0.27006	-0.32258	-0.9299	0.95259	0.76218	30.625	1
14.325	1.9524	-0.71697	0.098187	-0.13054	-0.80839	-0.83851	0.12239	1
91.853	2.6872	-0.856	0.75444	-0.49841	-0.33687	-0.8387	5.6759	1
99.871	1.5135	-0.62868	0.074753	0.22252	0.81621	0.36353	34.496	1
73.252	2.7471	-0.25117	0.10568	-0.92106	0.43212	0.36944	26.035	1
86.837	1.5663	-0.11441	0.1787	-0.82105	-0.059639	0.79563	39.065	1
83.083	1.7953	0.40263	0.34819	-0.24538	0.50541	0.38563	1.308	1
26.162	1.0418	-0.46624	0.77557	0.19253	0.33045	0.1004	43.847	1
97.964	1.6527	-0.81172	0.7775	0.04435	0.98466	-0.46355	34.807	1
69.897	1.8643	-0.13875	0.94029	-0.32967	-0.52749	-0.08667	35.456	1
16.634	3.5737	-0.42828	0.45604	-0.99359	-0.40537	-0.64551	7.5241	1
53.164	1.3496	-0.6209	0.59547	0.60481	0.48466	-0.26745	18.295	1
98.127	1.1596	-0.86659	0.96312	-0.31741	-0.35067	-0.5199	44.525	1
88.987	3.0043	-0.75686	0.10429	-0.28508	-0.93718	0.75869	8.4435	1
61.271	2.6379	-0.68537	-0.039161	-0.46181	0.84971	-0.51152	11.695	1
23.017	2.8029	-0.94758	0.28781	-0.94973	-0.79898	0.0084942	35.419	1
68.048	3.873	0.55886	0.56449	-0.86445	-0.42533	0.57349	9.3996	1
14.953	1.0982	0.591	0.53658	-0.80677	-0.44326	0.46892	2.1969	1
31.082	1.2485	-0.84395	0.2335	0.0094405	0.85165	-0.9371	7.0825	1
69.374	2.819	-0.00031538	0.79259	-0.89687	-0.83025	0.87593	37.217	1
84.823	1.9114	0.1888	0.86595	-0.49359	-0.12349	0.85515	21.136	1
12.339	3.8741	-0.63351	0.6442	-0.69407	0.60366	-0.82079	30.11	1
86.647	1.7778	-0.48957	0.81578	-0.76638	0.036243	0.73109	26.955	1
92.812	1.514	0.42218	0.99724	-0.032038	0.31711	-0.52401	43.423	1
57.771	1.7275	-0.89691	0.56113	-0.13968	-0.69255	0.82574	4.479	1
39.096	4.2146	-0.33509	0.40834	-0.36992	-0.67461	-0.083785	1.9895	1
95.881	2.0738	-0.96777	-0.44353	-0.52276	-0.33396	-0.51155	41.416	1
11.485	2.9886	0.48262	0.95876	-0.87587	-0.40095	-0.057592	14.851	1
61.407	1.957	-0.81242	0.35553	-0.34354	-0.82731	0.6047	8.534	1
94.864	1.2707	0.2048	0.91578	0.79971	-0.77982	-0.60083	1.293	1
74.559	2.227	-0.13126	0.26868	-0.6793	-0.22712	0.17908	7.7587	1
19.096	1.5781	-0.61342	0.38938	-0.44489	0.53736	0.21363	40.368	1
95.994	2.84	-0.89675	0.56653	-0.98617	0.67537	0.53668	8.0038	1
65.639	1.7849	-0.045565	0.29156	-0.35121	-0.73171	0.60131	32.604	1
13.179	1.5153	-0.60068	0.32298	-0.5198	0.54038	0.75318	21.22	1
81.688	2.7784	-0.48856	-0.088678	-0.30953	-0.66193	0.4659	4.1297	1
94.254	4.2603	0.97634	0.86849	0.067106	-0.34905	0.04139	0.25965	1
27.029	4.9307	-0.93718	0.58062	-0.85642	-0.68173	0.90405	39.824	1
70.68	1.1616	0.32379	0.86209	-0.19781	-0.98759	-0.45018	14.844	1
80.916	2.5697	-0.99761	-0.12569	0.79555	-0.79086	-0.77196	2.8021	1
81.333	1.8545	0.052142	0.16097	-0.64322	-0.67592	0.46414	43.764	1
99.313	3.6016	0.2733	-0.1111	-0.87523	-0.13469	-0.6652	29.649	1
63.008	2.3646	-0.92031	-0.5475	-0.56189	-0.19789	0.27407	39.666	1
82.792	1.1259	-0.60372	-0.18517	-0.42856	-0.12735	0.46471	45.517	1
41.429	1.1279	-0.063755	0.43313	-0.77311	-0.3375	-0.57571	20.993	1
71.207	1.4808	-0.90863	0.53694	-0.90225	-0.79973	-0.58037	0.21752	1
88.585	2.9315	-0.21843	0.92234	-0.48207	-0.80065	0.98712	12.494	1
83.638	4.0767	0.15901	0.27982	-0.7634	-0.1504	-0.3245	22.374	1
74.092	1.3206	0.24782	0.63991	-0.2022	0.67933	-0.46071	23.335	1
73.618	4.0775	-0.55655	0.90108	-0.38031	0.14223	-0.073457	18.049	1
62.301	1.7205	-0.42107	0.78982	0.7707	-0.10935	-0.91599	41.63	1
39.908	1.9847	0.23323	0.7373	-0.81876	0.17952	-0.57475	38.216	1
98.254	4.1333	-0.783	-0.62767	-0.52677	0.77956	0.55143	46.749	1
68.589	3.2547	0.16528	0.97821	-0.77783	0.85026	0.74306	18.09	1
94.889	1.9544	-0.94687	0.57017	-0.17662	-0.073816	0.66468	11.163	1
69.01	4.6578	0.040177	0.42434	-0.93805	-0.7636	0.25504	32.194	1
47.247	3.1809	-0.65825	0.95735	-0.6076	0.16513	0.31747	37.435	1
41.508	1.2246	-0.032378	0.095871	-0.68268	0.23354	0.74502	22.407	1
50.712	1.9853	0.41193	0.74386	-0.69423	0.42592	0.26195	4.9047	1
48.674	3.7782	-0.017987	0.52476	-0.95658	0.40265	-0.93127	35.125	1
83.261	2.2823	-0.46085	-0.22856	-0.8355	0.18524	-0.12662	5.8661	1
14.408	3.4758	-0.71555	0.73603	-0.28647	0.42698	-0.55462	43.979	1
87.311	3.0253	-0.73479	0.82348	-0.97643	-0.68683	0.8195	14.624	1
62.276	3.4004	-0.83188	0.18687	-0.48499	-0.49234	0.028993	10.96	1
82.91	1.8826	-0.37796	0.59347	-0.8303	-0.97747	0.14394	45.735	1
28.472	4.2709	-0.58993	0.75168	-0.53632	0.80123	-0.56012	12.947	1
51.479	3.6843	-0.1006	0.058952	-0.91754	0.97451	0.55903	24.763	1
41.03	3.8979	0.085165	0.75782	-0.76002	0.41384	-0.60929	1.4956	1
58.883	1.2056	-0.73111	-0.25974	-0.49763	0.54427	-0.68117	40.707	1
74.457	3.8754	-0.4359	0.72527	-0.94248	0.2396	0.51955	44.117	1
97.362	4.2005	-0.33765	0.52482	-0.43147	-0.48251	0.5205	39.755	1
73.729	2.4791	-0.89721	-0.8459	-0.95942	0.79196	-0.24209	33.284	1
83.227	4.4839	-0.66464	0.75843	-0.14323	-0.89657	-0.96619	44.065	1
78.542	2.4731	-0.69656	-0.34251	-0.61844	0.82334	-0.73293	36.151	1
83.847	1.2635	0.35669	0.58789	-0.75887	-0.20592	0.58744	35.371	1
50.758	3.9467	-0.037983	0.60583	-0.33295	-0.45388	-0.6386	39.891	1
54.693	2.1465	-0.96884	0.80998	0.92037	0.81892	0.22274	44.234	1
76.665	1.455	-0.61431	-0.18987	0.084548	-0.28018	-0.70723	14.319	1
50.41	2.3452	-0.80998	-0.064734	-0.6215	0.41506	-0.37181	37.095	1
71.282	3.3112	-0.35458	0.78294	0.041127	0.036239	0.51623	17.99	1
89.065	3.2856	0.68231	0.87697	-0.53949	-0.66023	0.85987	46.653	1
39.561	1.0872	0.24222	0.95312	-0.92101	0.35703	-0.30261	3.7586	1
66.045	1.566	0.60748	0.95373	0.083756	-0.065067	-0.86959	9.4724	1
99.807	1.101	-0.45668	-0.32783	-0.43449	-0.45891	-0.93738	12.215	1
60.798	2.6874	-0.38084	0.41196	-0.88098	0.82238	0.70013	7.6959	1
31.537	2.8178	0.23536	0.83594	-0.66281	0.24198	0.35403	19.515	1
37.28	2.8564	-0.97184	0.5478	-0.13678	0.84378	-0.16522	9.0784	1
86.634	4.2336	-0.52111	0.20913	-0.79385	0.086786	-0.90787	17.314	1
51.315	4.2031	0.64082	0.77508	-0.78187	-0.37534	-0.94985	19.958	1
43.967	4.1379	0.10972	0.58016	-0.82403	0.35914	0.19772	21.324	1
93.088	1.0527	-0.67425	0.36819	-0.083263	0.75991	-0.0062448	2.8592	1
96.485	1.6875	-0.31819	-0.84548	-0.48215	-0.70266	0.5686	0.65057	1
79.442	1.9896	0.15649	0.015166	-0.56154	0.49823	-0.11264	8.9029	1
80.856	2.3469	-0.63843	-0.19349	0.055238	0.38857	-0.13071	27.164	1
35.749	1.756	-0.76965	-0.030555	-0.28648	-0.46388	0.3198	1.7828	1
82.405	1.0176	-0.58095	0.98585	-0.88289	-0.18999	0.11308	40.829	1
53.98	1.8784	0.89196	0.87461	-0.51078	-0.77618	-0.36324	20.935	1
84.754	1.8562	-0.6881	-0.14159	-0.92804	-0.64874	0.34	43.323	1
96.555	2.4589	0.66846	0.051444	-0.82124	0.1419	0.87095	26.927	1
17.66	2.0922	-0.9601	0.93824	-0.55242	0.87086	0.054801	14.512	1
57.015	3.0423	-0.16896	0.65676	-0.37447	0.25052	0.38275	27.392	1
92.65	4.5859	-0.73837	0.93734	-0.77799	0.46164	-0.090037	29.86	1
31.061	1.0463	-0.9399	0.3505	-0.36291	0.85987	-0.0068686	36.379	1
52.54	3.5657	-0.99814	0.25009	-0.92689	-0.88057	0.014874	22.753	1
32.599	2.1695	-0.16816	-0.10249	-0.98152	-0.58645	0.42742	6.697	1
35.015	1.3884	0.47207	0.99945	-0.26151	0.23339	-0.33576	3.0218	1
30.56	3.7914	0.31222	0.86374	-0.9873	0.012677	-0.4792	8.089	1
31.483	2.6211	-0.34009	0.42292	-0.85526	0.63134	0.14064	3.3807	1
56.123	1.3181	-0.17538	-0.25344	-0.50814	0.61346	0.52921	37.527	1
36.724	3.3837	0.83236	0.55495	-0.89295	-0.76866	0.015667	3.4959	1
77.586	4.0922	0.47882	0.89778	-0.50696	0.0070838	0.7858	16.12	1
68.281	2.6734	-0.09471	0.25508	-0.24278	0.51894	0.96985	16.366	1
14.349	1.1523	-0.064569	0.86841	-0.52702	-0.34618	0.38866	47.6	1
93.858	4.6673	-0.59193	0.29757	0.10509	0.68105	0.090658	3.1512	1
72.75	2.3948	-0.99835	0.58363	-0.23787	0.14435	-0.57117	6.4833	1
99.337	2.1024	-0.89498	-0.10474	-0.8512	-0.087567	-0.85516	37.914	1
99.668	3.1702	-0.56062	-0.76436	-0.86841	0.79544	0.58524	3.8389	1
82.257	2.2603	-0.944	0.30791	-0.92375	0.99803	0.90073	16.095	1
40.637	1.1276	-0.672	0.59468	-0.16477	0.49547	0.02692	36.396	1
43.853	4.1024	-0.62484	0.54084	-0.04403	0.907	0.24166	38.022	1
44.674	2.3811	-0.89374	0.91043	-0.16258	-0.68603	-0.55165	9.2008	1
26.318	2.6416	-0.32803	0.87047	-0.8901	-0.37012	-0.85687	2.9948	1
72.878	3.1582	-0.81479	0.68942	-0.29301	-0.49983	0.43703	22.226	1
84.184	2.8204	-0.50475	0.97944	-0.63829	-0.07059	-0.55415	27.692	1
37.175	1.3201	-0.34857	0.41354	-0.82712	-0.84779	-0.087486	30.75	1
60.517	1.3828	-0.099495	0.20217	-0.50253	0.72988	0.49127	29.598	1
84.81	3.0061	-0.19496	0.82076	-0.50022	-0.90379	0.016704	7.2264	1
84.53	3.0216	-0.24921	0.9076	-0.74834	0.71289	0.44172	1.0832	1
59.179	1.469	-0.19819	0.20535	0.096867	0.77238	0.37579	2.487	1
98.687	1.6951	-0.96682	-0.89259	-0.98195	-0.73132	0.03048	47.528	1
89.34	4.4406	-0.79893	-0.96926	-0.784	0.20421	0.23734	25.478	1
31.986	3.0367	-0.99692	0.66745	-0.65303	0.44121	0.37802	9.4144	1
57.61	3.8259	-0.11678	0.60118	-0.85021	0.45863	0.47531	20.289	1
51.727	4.1784	-0.84236	0.93113	-0.26684	0.24453	-0.10616	3.6336	1
71.799	2.2972	-0.78124	-0.84375	-0.90282	-0.4748	0.93453	7.0408	1
90.993	1.8181	-0.098951	0.45898	-0.61038	0.52271	0.54564	20.801	1
20.128	1.0663	-0.80137	0.35854	0.24717	-0.16093	-0.83724	45.411	1
51.546	3.0598	0.084584	0.46582	-0.66002	-0.60046	0.71037	32.007	1
64.066	1.4616	-0.77992	-0.4933	-0.82436	-0.09615	0.61691	42.955	1
83.277	2.5501	0.13198	0.88707	-0.24685	0.86366	-0.13509	38.277	1
32.754	2.3687	-0.22798	0.65887	-0.62132	0.95764	-0.40642	6.6548	1
58.318	2.8777	-0.43942	0.33368	-0.61133	0.89835	-0.49192	34.881	1
21.93	1.8269	-0.34125	0.50865	-0.84343	0.46862	-0.32184	33.527	1
70.548	1.8311	-0.92858	0.78362	0.71321	-0.96653	-0.01481	6.0952	1
63.398	1.5997	0.16238	0.70761	-0.68828	-0.19346	-0.87561	12.621	1
43.313	2.2619	-0.77177	0.56455	-0.018496	-0.52921	-0.047496	28.651	1
24.623	1.2038	-0.2083	0.56116	-0.85761	-0.59969	-0.64149	4.4367	1
52.174	4.1139	-0.044865	0.78482	-0.54265	0.69103	-0.86538	2.0928	1
59.131	1.8143	-0.76771	0.88939	0.09551	-0.10981	-0.87956	39.742	1
41.3	4.2159	-0.75621	0.57791	-0.72607	0.86525	-0.72075	1.9691	1
57.538	3.4537	-0.26758	0.02272	-0.77563	0.015524	-0.5221	45.102	1
72.013	2.2045	-0.38008	0.77817	-0.61	-0.64555	0.79641	22.666	1
88.697	4.8746	-0.9545	0.5505	-0.15608	0.63731	-0.15157	27.457	1
42.855	4.7023	-0.99206	-0.74638	-0.84706	0.297	-0.64344	27.176	1
64.543	3.4437	-0.72097	0.14528	-0.11058	0.68357	-0.50532	18.465	1
46.122	4.1703	-0.5338	0.50625	-0.66269	-0.11068	0.76823	25.323	1
96.896	4.3411	-0.71664	0.78462	-0.49238	-0.80677	0.54166	44.362	1
24.072	1.2811	-0.33975	0.81409	-0.69397	0.42148	0.72935	4.575	1
25.834	1.6857	-0.28043	0.25872	-0.49913	0.89048	0.9216	37.64	1
65.322	3.9076	0.91362	0.61317	-0.98062	0.12785	-0.58869	32.628	1
41.676	1.3302	-0.75311	-0.65676	-0.59475	-0.97631	0.23369	37.609	1
62.615	1.6399	0.36882	0.34397	-0.39191	0.083492	0.98185	17.904	1
64.744	3.5421	-0.45265	0.001027	-0.41219	0.56312	0.088287	20.698	1
81.498	4.2213	-0.02043	0.1289	-0.76589	0.76357	0.56864	45.328	1
70.233	1.298	-0.75119	-0.38597	-0.49471	-0.78752	0.91459	44.864	1
87.428	3.702	-0.41764	0.057222	-0.64317	0.6671	-0.4168	41.338	1
18.69	3.2142	-0.26687	0.46228	-0.76051	-0.99211	-0.14247	2.6782	1
81.092	4.7498	0.62338	0.45684	-0.87388	0.10878	-0.56366	37.529	1
21.799	3.909	-0.83717	0.7223	-0.93632	-0.95584	0.83122	20.368	1
90.816	2.5074	0.39332	0.49767	-0.42193	-0.49573	0.8194	13.443	1
85.023	4.2017	-0.81265	0.59342	0.56867	-0.35609	0.68476	47.788	1
51.156	1.1355	0.71467	0.74256	-0.32614	-0.5665	-0.12174	32.105	1
60.786	2.7549	-0.85799	0.61715	0.10062	-0.57844	-0.8445	37.169	1
38.081	1.2736	0.64762	0.65744	-0.98949	0.74231	-0.1895	32.841	1
72.935	1.0929	-0.34017	0.82588	0.090235	0.53247	0.55594	30.922	1
77.865	2.5059	-0.64556	0.19434	-0.69173	0.63623	-0.20894	20.011	1
37.788	1.366	0.076589	0.62377	-0.90196	0.67669	-0.78688	14.061	1
13.558	4.6704	-0.76197	0.9847	-0.98725	-0.70533	0.085643	1.4874	1
46.392	1.8926	-0.42891	0.77662	-0.74971	-0.61603	-0.87941	18.36	1
75.266	1.5795	-0.87892	0.73915	-0.34991	-0.52773	-0.25057	47.845	1
80.972	3.5476	-0.88874	-0.90528	-0.40372	0.66132	0.98162	0.75662	1
80.707	3.8062	-0.91311	0.55452	0.23007	0.48295	-0.74181	46.193	1
62.675	2.3155	-0.02275	0.96871	0.24053	-0.23443	0.25309	4.936	1
92.517	2.1868	-0.65132	0.37399	0.76204	-0.64438	-0.61795	7.8535	1
86.532	2.3197	-0.042586	0.91304	0.43425	0.784	-0.23739	39.618	1
53.378	3.1257	0.62693	0.56072	-0.30679	-0.59682	0.40881	2.5017	1
39.256	1.4341	-0.64075	0.095371	-0.21904	0.50743	-0.78721	44.266	1
81.51	3.3288	-0.77257	0.12223	0.48132	-0.85652	-0.94406	28.833	1
88.679	2.3061	0.14263	0.20953	-0.94189	0.8787	0.73454	30.335	1
46.39	2.4761	-0.40989	0.93666	-0.33615	-0.25821	0.84962	15.937	1
40.587	1.8287	0.99932	0.91478	-0.30801	0.85825	-0.49377	26.545	1
34.8	1.8944	-0.67629	0.83274	0.021025	0.69862	-0.73795	39.794	1
76.463	4.5094	0.92557	0.42025	-0.95911	0.34631	0.46426	35.214	1
70.006	1.2297	-0.13035	0.93916	-0.51924	0.57422	0.60229	47.398	1
84.403	3.283	-0.94219	-0.57052	-0.91817	0.75035	-0.44737	39.388	1
40.121	1.7252	0.36573	0.20651	-0.728	-0.082523	0.87002	15.985	1
19.691	3.3512	0.98023	0.95069	-0.80234	-0.37049	0.50277	11.187	1
73.365	1.4195	-0.5569	-0.12353	-0.2777	-0.12692	0.041595	36.326	1
42.436	2.1066	0.0014491	0.020173	-0.79212	0.49337	-0.35429	10.477	1
67.785	2.794	-0.14972	0.32512	-0.56333	-0.88116	-0.13479	33.042	1
85.325	2.1451	-0.85342	-0.74122	-0.80425	0.039273	0.45444	3.5823	1
12.822	1.1189	-0.69509	0.34239	-0.47098	0.88996	0.9697	19.205	1
46.603	2.0579	-0.679	0.33745	0.034489	-0.39148	-0.016118	25.045	1
87.582	2.3811	0.69054	0.55606	-0.10746	0.13775	-0.74003	0.30187	1
12.052	1.8538	-0.074776	0.86881	-0.43184	0.1674	-0.29683	12.596	1
84.634	2.8	-0.8629	-0.14575	-0.225	0.58317	-0.93606	46.053	1
97.739	3.298	-0.57671	0.69624	0.21209	0.11647	-0.96194	43.034	1
70.263	1.7587	-0.24989	0.74401	0.03124	-0.81428	-0.094826	6.9717	1
99.18	2.7731	-0.15662	0.65532	-0.8024	-0.13576	-0.2239	0.26942	1
30.386	2.3275	-0.27613	0.026931	-0.8134	-0.83899	-0.13909	11.028	1
27.523	4.0215	-0.11244	0.96788	-0.47585	-0.2295	-0.30451	2.9084	1
33.597	2.6733	0.33069	0.57584	-0.78433	0.75354	0.54983	42.024	1
54.62	4.1782	-0.21693	0.79473	-0.99104	0.51662	-0.044514	36.686	1
68.925	2.5812	-0.32388	0.17405	-0.7142	-0.2451	-0.67758	3.0651	1
40.884	1.4748	-0.17047	0.99907	0.61226	-0.7511	-0.60035	3.2128	1
82.952	2.9118	0.093293	0.21342	-0.57454	0.34034	0.35051	16.027	1
72.463	3.8682	0.8827	0.94523	-0.27876	-0.093661	-0.71187	20.574	1
67.741	3.6784	0.31569	0.63545	-0.414	-0.43145	-0.72493	24.239	1
22.485	4.194	-0.835	0.67077	-0.76734	-0.93275	-0.24563	32.421	1
30.047	3.9903	-0.64721	0.96553	-0.89981	-0.26261	-0.59489	31.843	1
83.859	2.4808	-0.022025	0.064663	-0.41907	-0.7028	0.86636	6.0373	1
51.489	3.211	0.69654	0.69739	-0.36188	-0.78856	-0.65851	9.5942	1
61.606	1.1702	0.33603	0.058342	0.14728	0.30172	0.8978	0.70689	1
99.956	1.7255	0.37884	0.88738	0.90581	-0.7909	-0.24463	1.4249	1
26.291	1.1423	0.11317	0.22487	-0.67895	-0.21381	0.70102	16.455	1
89.908	2.7509	-0.36804	-0.30087	-0.65978	0.772	0.98131	43.131	1
59.62	3.0864	-0.96583	0.70347	-0.49644	-0.79539	-0.60348	1.6588	1
72.098	3.0464	-0.83449	-0.015555	-0.8646	-0.6216	-0.17789	12.574	1
54.441	3.4333	-0.24204	0.26287	-0.67374	0.98438	0.16434	43.328	1
46.822	2.5632	0.038492	0.64044	-0.094834	-0.084389	0.43003	14.178	1
74.782	1.3933	-0.063339	0.91809	-0.6917	-0.57003	-0.40752	11.451	1
48.144	1.6729	-0.94215	0.14875	-0.42918	-0.57282	-0.99625	24.657	1
75.802	2.8647	-0.24666	0.58583	-0.74078	0.95368	-0.63637	26.133	1
31.525	1.5994	-0.99865	0.57759	0.17565	-0.87369	0.074125	16.138	1
72.289	3.5484	-0.67852	-0.12587	-0.84251	-0.48767	-0.77219	36.629	1
29.159	1.4886	-0.38389	0.93244	0.39596	-0.80803	0.76743	30.927	1
37.145	4.4223	0.28192	0.82117	-0.90226	-0.65344	-0.61095	16.148	1
80.904	4.2653	-0.60089	0.92392	-0.86882	-0.56456	-0.77697	18.447	1
95.197	1.536	-0.0001711	0.90024	-0.3412	0.25893	0.66987	31.37	1
84.365	2.2432	-0.86588	0.046376	0.17448	-0.80338	-0.44592	20.486	1
62.191	2.9881	-0.77007	-0.13922	-0.43786	-0.10195	-0.071322	36.997	1
48.273	1.0453	-0.48527	0.098749	-0.8639	0.12503	0.32108	7.2381	1
77.484	4.7148	-0.71849	0.3375	-0.70567	0.50534	-0.39908	34.08	1
94.099	2.0992	-0.54025	-0.50181	-0.051833	0.71078	0.4888	2.4989	1
26.539	4.4449	-0.82932	0.22304	-0.92187	-0.78341	0.28912	30.531	1
76.704	3.5848	0.99847	0.94648	-0.38562	0.17009	0.22622	12.262	1
82.868	3.3196	-0.97894	0.97113	0.04553	0.041188	-0.15488	9.507	1
65.666	1.5829	-0.24152	0.32067	-0.77279	0.9171	-0.89917	38.432	1
71.695	3.5201	-0.79162	-0.068602	-0.53575	0.76814	-0.88739	19.928	1
66.37	2.9256	-0.93284	0.16786	-0.31918	-0.8419	0.049811	24.316	1
88.313	1.685	0.69567	0.79706	-0.93309	0.77261	-0.61259	26.568	1
54.193	2.984	-0.59434	0.69857	0.46489	-0.28369	-0.28495	34.542	1
27.236	1.5781	0.80332	0.49302	-0.84912	-0.92332	-0.39667	8.4797	1
56.957	3.8038	-0.69123	-0.057335	-0.54781	-0.68419	-0.43919	47.641	1
70.906	2.7623	0.024655	0.49512	-0.79602	-0.070042	-0.34989	7.4736	1
37.723	4.9796	-0.60927	0.48418	-0.50613	-0.74345	-0.17712	9.6534	1
81.901	4.6672	-0.98221	0.0058161	-0.71101	0.92461	0.95347	8.3996	1
97.189	2.9479	-0.32663	0.76837	-0.13974	0.52913	0.74834	41.634	1
88.397	1.5046	-0.14355	0.55604	0.058767	-0.062392	0.56241	16.619	1
37.242	1.0262	-0.95594	0.26508	-0.9984	-0.44258	-0.51386	38.955	1
46.494	2.1753	-0.4363	0.51809	-0.71412	0.0067472	0.96637	12.341	1
91.816	3.2402	-0.98823	-0.12565	0.12564	0.22848	0.075725	26.633	1
97.345	1.9101	0.083974	0.50611	-0.33477	0.1396	-0.60144	22.953	1
92.814	3.2752	-0.4229	-0.05767	-0.27453	-0.88137	0.41159	12.942	1
80.891	1.511	0.24207	0.62401	-0.81709	-0.13446	0.29466	26.343	1
85.153	2.205	-0.064352	0.23195	-0.84913	0.47839	-0.77094	6.085	1
90.53	1.2483	0.56654	0.85042	0.4925	-0.11853	-0.97137	40.97	1
62.235	1.4243	0.16017	0.88	-0.85426	-0.42138	-0.42572	35.097	1
80.578	2.8794	0.8873	0.81928	-0.29628	0.98071	0.042426	23.811	1
61.607	2.7861	-0.43507	0.91662	-0.87448	-0.044504	-0.06297	26.689	1
77.611	4.9334	0.80604	0.77018	-0.91584	0.67197	-0.97372	30.441	1
92.614	4.769	-0.5052	0.92169	0.91699	-0.90817	-0.76495	25.818	1
67.46	1.4927	0.71698	0.488	-0.8461	-0.18722	-0.047984	23.965	1
72.301	2.1649	-0.17723	0.22083	0.011329	-0.55987	0.46717	3.0043	1
17.13	4.37	-0.45352	0.32382	-0.92546	-0.96822	0.56327	32.658	1
63.707	1.9278	-0.0051745	0.56215	-0.85697	0.13915	-0.5254	47.316	1
44.071	1.568	-0.87501	0.48911	0.1898	0.65909	0.17154	13.087	1
30.833	1.239	-0.855	0.31062	0.63266	0.21782	-0.70924	43.584	1
63.814	1.3296	-0.20289	0.70429	0.65888	0.48869	-0.75755	44.602	1
98.094	2.9224	-0.41639	0.21758	-0.55529	-0.43565	0.39319	47.951	1
85.85	4.1102	0.75647	0.92691	-0.72462	-0.78328	-0.098074	24.031	1
40.023	3.9415	-0.88353	0.93462	0.0031481	-0.72453	0.19309	11.93	1
33.744	2.4867	-0.81644	0.3184	-0.86139	-0.77234	-0.71422	32.948	1
74.697	2.5756	-0.82335	0.46999	-0.4636	0.71716	0.61246	16.167	1
48.843	2.3435	-0.27176	0.2056	-0.11847	0.64337	-0.23497	22.856	1
23.754	1.0126	-0.089829	0.41126	-0.88982	0.63596	-0.014085	23.587	1
65.715	1.374	-0.65641	-0.074846	-0.0090212	0.56314	-0.12494	29.135	1
89.215	2.6271	-0.78547	-0.089233	-0.97337	-0.27422	-0.59956	24.396	1
27.333	4.066	-0.39483	0.97195	-0.39037	0.78408	-0.98535	32.27	1
56.036	1.4342	0.91974	0.93919	-0.86161	0.77715	-0.62488	43.685	1
80.617	1.4722	-0.64165	-0.43723	0.94741	-0.61506	-0.86007	14.432	1
23.426	4.6512	-0.63687	0.65581	-0.71975	0.30884	0.96679	2.4313	1
66.214	2.3927	0.040468	-0.082049	-0.93797	0.74127	-0.75245	5.4236	1
54.481	2.7369	-0.75829	0.39766	0.98798	-0.72538	0.33768	0.38886	1
83.192	3.9672	-0.77765	0.65829	-0.87824	0.038996	0.34465	22.129	1
78.971	1.9198	-0.29953	0.55381	0.20095	-0.039702	-0.0088777	27.149	1
70.228	1.777	0.45215	0.81656	-0.73183	-0.53036	0.024594	41.014	1
93.868	1.6732	-0.92512	0.20731	0.46731	0.29444	-0.61899	39.349	1
36.734	1.0044	-0.35826	0.073554	-0.2097	-0.82827	0.19741	36.137	1
51.298	1.3707	-0.34994	0.68273	0.049518	-0.19556	0.93745	43.642	1
61.27	1.7876	-0.56914	0.81128	0.64336	-0.75613	0.86701	4.841	1
40.946	1.4044	-0.5163	-0.094195	-0.50504	0.97205	-0.90836	4.1642	1
14.748	1.7432	0.15455	0.95423	-0.82389	-0.47076	-0.90833	14.846	1
33.838	1.1407	-0.94303	0.99505	-0.086577	-0.82446	-0.59238	44.867	1
54.603	1.2248	0.34953	0.28931	-0.37435	0.86716	-0.46311	45.69	1
99.097	3.6005	-0.5745	-0.23833	-0.42252	0.18821	0.16433	41.316	1
50.993	3.7718	-0.51407	0.33828	-0.97645	0.011747	0.75299	36.9	1
80.759	3.0337	0.43987	0.997	0.27945	-0.78781	0.33257	15.822	1
80.649	2.4726	0.80164	0.27268	-0.80521	-0.032247	-0.20013	24.915	1
41.439	1.2802	0.26067	0.57866	-0.75041	-0.54069	-0.47104	47.114	1
92.346	4.8024	-0.64772	0.66525	-0.09781	0.072653	0.58781	41.74	1
62.328	1.8641	-0.71751	0.41971	0.24892	-0.27003	0.34113	36.036	1
54.88	1.1655	-0.52335	0.45506	0.38502	-0.99457	-0.37495	42.266	1
26.465	3.2933	-0.8302	-0.2689	-0.61751	-0.41234	-0.65711	1.4462	1
72.885	1.4303	-0.88921	0.90061	0.094516	-0.87686	0.25792	11.793	1
39.78	2.0731	-0.45378	-0.048047	-0.91831	0.46582	0.30317	17.341	1
81.93	2.3566	-0.72128	0.65875	-0.40294	-0.71498	0.98214	37.844	1
37.02	1.3666	-0.68081	-0.72794	-0.90295	0.027861	-0.26881	23.354	1
99.526	4.7659	-0.40738	0.288	-0.65199	-0.45852	0.69651	21.053	1
45.402	1.9156	-0.60531	0.35568	-0.74894	-0.074919	0.83449	22.151	1
95.777	2.7553	-0.98375	0.19194	-0.58574	-0.01447	-0.67942	20.478	1
61.188	2.8404	-0.94029	0.40557	-0.58312	0.96644	0.60368	32.918	1
24.143	1.4689	-0.40022	0.93117	-0.045438	0.4276	0.9933	18.842	1
49.602	1.2007	-0.12409	-0.27508	-0.42011	-0.10304	-0.063282	1.3069	1
59.613	1.2978	-0.71111	-0.24322	-0.053055	-0.8459	0.01539	20.533	1
69.08	3.9681	0.85155	0.91041	-0.48993	-0.49125	0.17391	46.62	1
93.614	1.9143	-0.012036	-0.040911	-0.34749	0.54988	0.27827	6.9372	1
68.533	1.6422	-0.11016	0.91679	-0.56389	0.13931	-0.41449	15.551	1
86.142	4.8035	-0.69333	0.87241	-0.14455	-0.30242	-0.84922	40.048	1
83.536	2.601	0.82329	0.51513	-0.77924	-0.36733	0.40694	18.653	1
69.645	4.2589	-0.81836	-0.92558	-0.98025	-0.65643	0.0055401	47.022	1
84.802	3.4223	-0.40882	0.27014	-0.98538	-0.99775	0.2824	22.872	1
91.636	4.6136	-0.50606	0.49431	-0.59935	0.64714	-0.65358	19.794	1
99.914	4.1916	-0.061968	0.90196	0.032367	0.33465	0.42451	30.716	1
87.795	4.7278	-0.30029	0.85718	-0.75288	-0.28825	-0.83384	46.221	1
94.392	3.2821	-0.38041	-0.52727	-0.74056	-0.60681	0.31601	0.29751	1
98.74	2.5808	-0.075076	0.51831	-0.22272	0.37536	-0.95384	37.369	1
62.517	1.7541	-0.32412	0.10082	-0.63434	-0.74216	-0.48028	36.555	1
83.909	4.5397	-0.52923	0.4017	-0.81106	-0.87844	-0.30469	46.009	1
82.624	1.0759	-0.67136	0.7516	0.089827	0.12042	0.77374	1.1622	1
75.61	2.3134	0.30335	0.55194	-0.85502	0.54195	0.31932	18.177	1
80.435	2.9871	-0.2217	-0.29936	-0.64675	0.28892	0.39134	23.495	1
80.894	1.0229	-0.97889	0.46438	0.17208	0.43284	-0.64009	16.798	1
45.109	4.1771	0.36664	0.85943	-0.73369	-0.1128	0.16977	20.855	1
96.928	2.0656	0.0045086	0.094888	-0.84577	0.31409	-0.25403	40.161	1
66.325	2.0618	-0.7677	0.57207	-0.062052	0.98133	0.22152	18.827	1
97.046	2.4879	-0.35814	0.14969	-0.081842	-0.24556	-0.14341	37.622	1
86.949	1.7413	-0.20208	0.99707	-0.77619	-0.2989	0.90711	32.164	1
75.171	1.8853	0.97765	0.50638	-0.86696	0.67324	0.19675	9.5049	1
59.625	1.6819	0.61345	-0.028749	-0.93234	0.28153	0.63968	1.549	1
52.937	2.4033	-0.49581	0.73307	-0.072392	0.48916	-0.80039	32.995	1
62.039	3.1509	-0.58369	-0.010581	-0.4908	-0.33565	0.26412	7.3131	1
72.353	2.994	0.032105	0.33465	-0.90772	0.75842	0.91396	14.29	1
67.66	2.3354	-0.91646	0.60907	-0.99365	-0.21923	0.91691	42.995	1
91.39	1.1575	0.55971	0.21785	-0.55036	-0.58662	-0.12037	40.966	1
97.275	3.1855	0.020218	0.56578	-0.48545	0.73675	0.98189	40.912	1
54.987	3.293	0.9452	0.76051	-0.89018	0.74191	0.18282	22.967	1
52.52	1.7333	-0.54213	0.50144	-0.5168	0.96887	0.80676	44.861	1
84.426	1.2119	0.0051266	0.94179	-0.95565	0.39025	0.8105	0.87798	1
78.909	1.3251	0.44425	0.69489	-0.0055599	-0.49475	0.88894	0.6153	1
46.585	3.6351	-0.40535	0.3322	-0.77826	-0.41838	-0.64968	33.192	1
90.278	3.6487	-0.47976	0.47078	-0.34698	0.90423	-0.0087993	15.177	1
61.521	3.9013	-0.91744	0.5366	-0.059561	0.15581	-0.72288	19.763	1
97.86	1.0271	0.10922	-0.58215	-0.68083	-0.21034	0.10124	11.762	1
40.346	2.2573	0.66314	0.3484	-0.75306	-0.081951	0.027365	2.2542	1
36.073	2.941	-0.71129	0.8306	0.35064	-0.83684	0.87698	33.884	1
76.025	1.5193	-0.35641	0.44551	-0.59751	0.1327	0.73908	42.123	1
40.666	3.0157	0.21541	0.33381	-0.94396	0.11305	0.64085	10.879	1
49.915	4.6132	-0.96268	0.9763	-0.061696	-0.69857	0.042178	39.308	1
75.366	1.7233	-0.84662	0.080725	0.072337	0.97689	-0.80738	8.6771	1
97.336	1.9887	-0.99189	-0.32841	-0.016868	-0.83336	-0.036565	13.064	1
14.679	1.8169	-0.83092	0.22289	-0.89258	0.34575	0.43965	11.488	1
56.403	4.3633	0.20546	0.85551	-0.55597	-0.26666	0.23308	32.057	1
73.266	2.9681	-0.95566	0.0036441	-0.78376	0.87842	0.2492	31.134	1
38.121	1.9402	-0.7849	0.74474	0.49741	0.91898	0.92298	45.617	1
96.239	4.5559	0.20986	0.67513	-0.71495	0.96878	-0.18415	42.822	1
78.308	3.2779	0.00038933	0.5075	-0.58652	-0.98925	0.51876	31.026	1
54.644	1.7559	0.2472	0.20388	-0.50442	-0.074911	-0.79959	21.941	1
52.922	2.755	-0.85608	-0.31596	-0.75023	-0.027147	0.37535	25.919	1
33.573	2.6614	-0.60218	-0.11689	-0.89561	0.82198	0.79741	19.399	1
82.962	4.7781	-0.99105	-0.13817	-0.49619	-0.010417	0.12367	21.744	1
91.84	3.1473	0.25895	0.9091	0.1939	-0.74831	0.30364	27.553	1
93.572	2.3272	-0.80806	-0.42917	-0.82438	0.10812	0.74513	39.829	1
92.925	4.938	-0.7096	-0.16842	-0.93753	-0.43964	0.15635	27.02	1
96.475	2.37	-0.61923	-0.19506	-0.48931	-0.11727	-0.90295	35.64	1
86.262	4.3221	0.83152	0.17448	-0.85139	0.45733	-0.54695	24.417	1
64.77	1.8143	-0.2611	0.993	0.23358	-0.65436	-0.31948	9.8929	1
70.92	2.4812	-0.98877	0.93684	-0.57999	0.26944	-0.7319	18.73	1
78.342	2.4291	-0.46434	0.89224	-0.81548	0.10649	0.55718	14.426	1
81.735	1.2442	-0.71654	0.37845	-0.66838	-0.61529	-0.28607	36.66	1
95.853	3.5677	-0.39606	-0.39832	-0.68177	-0.72416	-0.40097	24.656	1
49.061	2.747	0.11431	-0.23191	-0.89314	0.62269	-0.12266	1.6297	1
99.238	3.7208	0.797	0.79375	-0.74392	-0.72277	-0.35046	28.034	1
76.406	3.2706	-0.46629	0.67643	-0.72464	0.037399	0.20043	42.056	1
95.039	1.0998	-0.94588	0.60216	0.22837	-0.67577	0.50591	43.653	1
81.131	4.2644	0.47528	0.68311	-0.81648	-0.11367	-0.72304	45.545	1
25.514	3.58	0.88389	0.87307	-0.93555	0.2097	0.89538	1.3388	1
56.778	3.8098	-0.41937	0.13099	-0.95709	0.63891	0.094883	32.654	1
44.498	1.9828	0.35595	0.39948	-0.63941	0.57319	-0.27168	1.5618	1
99.207	3.4051	0.91749	-0.0036591	-0.75332	-0.24988	-0.49578	6.6922	1
46.161	1.717	-0.29585	0.69356	-0.36837	0.61882	0.15768	11.131	1
90.503	1.3102	-0.20169	0.48172	-0.65015	-0.34131	-0.88841	46.977	1
76.289	1.6581	-0.7	0.028379	0.22483	0.25811	0.65389	20.077	1
47.045	3.7258	-0.52613	-0.25272	-0.75935	0.11901	0.47253	30.365	1
87.59	2.2858	0.049238	0.93279	-0.7869	-0.20935	0.33765	29.707	1
27.176	1.6656	0.90974	0.90965	-0.66158	-0.53741	0.082775	6.1792	1
68.524	4.197	-0.492	0.866	0.26537	0.9746	0.75905	39.856	1
11.058	3.3336	-0.94567	-0.011706	-0.86307	-0.51991	0.7757	18.12	1
73.225	3.7563	-0.65853	-0.961	-0.82728	0.66777	0.73666	31.387	1
90.78	3.3802	-0.88353	-0.14629	-0.42876	0.86319	-0.43126	36.071	1
95.253	3.9109	-0.56098	0.24766	-0.9287	0.86401	0.13403	8.7666	1
96.781	1.1622	0.47745	0.86526	0.13383	-0.2247	-0.80673	40.163	1
75.279	3.5603	0.50459	0.58367	-0.71305	-0.34695	-0.92019	19.615	1
74.785	4.0453	0.13374	0.52009	-0.43002	0.57748	-0.52768	11.539	1
59.508	4.8435	-0.75988	0.69408	-0.54506	0.87174	0.18798	37.109	1
84.731	4.3055	-0.085164	0.22975	-0.67211	0.90287	0.35225	45.002	1
47.97	4.8392	-0.85723	0.19781	-0.25517	-0.20881	0.68553	11.075	1
41.15	4.6786	-0.68885	0.67879	0.16306	0.36187	0.39809	5.803	1
75.806	4.0069	-0.1367	-0.4036	-0.83777	0.85702	0.23299	38.882	1
64.667	4.4066	-0.43945	0.67825	-0.6608	-0.8293	0.058026	45.552	1
20.509	1.1473	-0.3838	-0.12297	-0.92121	0.70631	0.12036	14.26	1
95.004	2.5095	-0.4282	-0.098556	-0.21945	0.21688	-0.63132	8.6632	1
51.054	2.1777	-0.61625	0.62724	0.35995	-0.96748	0.44549	42.207	1
74.643	4.0746	-0.37446	0.82493	0.042855	0.034445	-0.41271	8.1135	1
63.503	4.0448	-0.88656	0.89239	-0.85475	-0.77378	-0.48799	35.274	1
43.198	2.6422	-0.75409	0.67387	-0.59463	0.18282	0.57511	2.7918	1
88.277	3.4427	-0.93198	0.92021	-0.31361	-0.23458	0.8288	17.588	1
82.277	1.6022	0.25371	0.91737	-0.47653	0.039059	0.25153	38.802	1
89.751	3.0268	-0.47143	0.93613	-0.72388	-0.9844	-0.83592	33.934	1
29.874	4.8089	-0.85316	-0.20464	-0.61981	0.0022067	-0.40141	22.865	1
54.579	1.5577	-0.95088	0.59509	-0.75386	0.91932	0.29546	25.325	1
49.41	4.3989	-0.59986	0.95288	-0.48885	-0.31617	0.90116	41.973	1
54.233	1.521	0.10735	-0.14921	-0.97116	0.40507	-0.20816	20.283	1
60.606	2.4104	-0.93113	0.71206	-0.83325	-0.94932	0.41987	37.015	1
94.638	2.4727	-0.61141	-0.6682	-0.71928	-0.64171	0.72472	10.528	1
10.919	4.3108	-0.29762	0.38664	-0.9376	-0.95758	-0.77679	15.194	1
76.201	1.5452	-0.30173	-0.58871	-0.65909	0.88343	0.81308	17.573	1
72.768	4.8132	-0.067322	0.69135	-0.53766	0.016772	-0.33166	22.177	1
23.875	2.6653	0.27625	0.80169	-0.78092	0.75158	0.17859	4.0238	1
46.363	1.1142	0.68983	0.24472	-0.70271	-0.78257	0.022822	0.38143	1
89.898	2.474	-0.0026962	0.74067	0.97214	-0.87128	-0.50876	30.031	1
85.901	2.4491	0.18534	0.81893	-0.74389	0.67272	0.77619	44.313	1
71.229	3.491	-0.027757	0.24758	-0.79099	-0.98232	-0.83837	18.55	1
41.081	2.5926	0.0097366	0.50112	-0.59239	0.25915	0.73465	18.706	1
29.874	1.4767	-0.46277	0.81342	0.67437	0.05441	-0.47965	40.753	1
69.846	3.0752	-0.92358	-0.20908	-0.82956	-0.35775	0.76517	39.583	1
75.71	3.6389	-0.58858	-0.60579	-0.84908	-0.69364	0.17561	21.112	1
77.581	1.211	0.23593	0.68485	0.12178	-0.54807	-0.57559	37.927	1
33.732	4.2864	-0.60515	0.16571	-0.89632	-0.58035	0.87929	19.559	1
27.178	1.1125	-0.38504	0.84326	-0.73847	-0.88437	0.82843	42.374	1
94.176	1.6324	-0.20334	0.17059	-0.40609	0.27939	0.52819	39.272	1
59.304	2.0698	-0.40243	0.86901	-0.2134	0.029904	0.55424	21.225	1
78.827	2.931	-0.3804	0.61294	-0.48219	0.72041	-0.36925	8.5562	1
44.49	2.2347	-0.95849	0.38821	-0.22783	-0.54119	0.74803	14.253	1
42.835	1.1257	-0.70606	0.81977	-0.88799	0.43657	-0.76016	40.16	1
60.647	2.6825	-0.73273	0.93496	-0.18935	0.19059	0.10037	33.693	1
59.649	1.1569	-0.37849	0.35132	-0.66647	-0.23967	-0.0032168	37.3	1
68.299	2.5857	-0.55159	0.16533	0.2464	-0.55183	0.40173	3.448	1
45.278	1.7356	-0.81528	-0.49015	-0.38893	0.79237	0.34302	34.135	1
68.417	4.7504	0.16153	0.69637	-0.76332	0.37616	0.79719	40.163	1
31.22	1.4651	0.067463	0.28396	-0.99565	-0.74787	-0.25813	46.487	1
99.352	3.5322	-0.62178	0.72341	-0.91964	0.59966	-0.97402	13.251	1
40.514	1.6763	-0.85833	0.041421	-0.85082	-0.042718	-0.78907	1.4775	1
85.407	2.1118	0.1582	0.23645	-0.35058	-0.61233	-0.35564	5.7036	1
49.223	1.6763	-0.90509	0.53484	-0.25272	0.51507	-0.58179	45.494	1
87.926	2.0604	0.029502	0.96494	-0.11	-0.86444	0.31875	13.871	1
57.994	3.7421	0.29955	0.73594	-0.76672	-0.9082	-0.14131	33.349	1
49.015	4.1345	-0.56944	0.49764	-0.89457	-0.25813	0.018737	11.941	1
47.858	4.6394	-0.99645	0.042184	-0.86391	-0.506	-0.70682	29.85	1
45.745	4.3716	-0.86068	0.13345	-0.81778	0.89408	0.89657	1.2447	1
61.269	1.6044	-0.84323	-0.21485	-0.42562	-0.043115	-0.25287	27.557	1
63.793	3.4271	0.42865	0.38693	-0.68879	-0.073935	0.3528	18.858	1
81.259	4.0569	-0.53496	-0.37746	-0.8692	-0.32134	0.73918	28.945	1
98.406	1.5525	-0.78854	-0.34207	0.16423	-0.48677	0.95381	10.069	1
71.769	3.1745	-0.22549	0.58147	-0.37812	0.33201	0.76665	11.782	1
97.959	2.0562	-0.97717	0.89942	0.67352	0.34627	-0.66648	39.914	1
92.04	4.9311	-0.5991	0.60978	-0.026219	0.88699	-0.57354	36.844	1
56.722	4.285	-0.42998	0.23377	-0.80801	-0.38417	-0.95421	35.993	1
96.03	3.6532	-0.56184	0.5646	-0.31899	-0.23639	-0.49911	37.74	1
94.479	1.468	-0.53468	0.64527	0.1382	-0.45325	-0.7375	28.036	1
54.489	2.3384	-0.93374	0.35777	-0.45638	0.89763	0.39594	26.906	1
68.659	3.9941	-0.77437	0.78252	-0.0989	-0.3308	0.61305	12.501	1
53.68	2.6006	-0.38853	0.84736	-0.064625	-0.92388	-0.73529	15.373	1
45.354	2.0409	-0.66048	-0.15534	-0.35463	0.66056	0.25854	17.863	1
61.998	3.9655	0.64485	0.6094	-0.49872	-0.10296	0.55103	2.8353	1
24.843	1.8207	-0.90279	0.95666	0.078116	0.70446	-0.71543	1.6345	1
97.238	3.7717	0.0016925	0.42453	-0.53859	-0.30972	-0.97949	0.73393	1
90.097	4.6693	-0.58605	0.67288	0.55901	0.75387	-0.16581	41.491	1
69.699	2.1996	-0.51367	0.97044	0.62912	-0.4194	-0.5357	17.142	1
88.847	1.2221	-0.96565	-0.37649	-0.36089	-0.6038	-0.11419	40.209	1
58.41	4.0614	0.77452	0.67276	-0.95309	0.75072	-0.44498	2.1137	1
28.812	3.426	-0.76453	0.11049	-0.50204	-0.15169	-0.78339	13.794	1
59.391	4.9841	-0.31015	0.86063	-0.36506	-0.13074	-0.75635	0.21629	1
55.358	4.9193	-0.72428	0.93165	-0.077564	-0.83112	-0.0833	35.286	1
34.837	1.2159	-0.63339	-0.024992	-0.28055	-0.60604	0.17277	31.925	1
33.285	2.0941	0.67743	0.93633	-0.99216	0.064468	0.89053	23.543	1
68.857	1.7377	-0.35621	0.27682	-0.92161	-0.82825	-0.39692	34.902	1
91.055	1.3269	-0.73649	-0.3207	-0.76857	-0.23902	0.48281	16.531	1
98.566	2.3303	0.15593	-0.063236	0.81343	-0.48032	-0.85279	0.1419	1
58.311	4.3507	-0.70008	0.3551	-0.030265	-0.38312	0.22148	3.1804	1
26.835	3.6491	-0.48647	0.60042	-0.95614	0.8928	-0.84653	5.471	1
42.532	1.8231	-0.35707	0.84962	0.44709	0.31137	-0.57094	32.729	1
83.44	1.9302	0.25188	0.93457	0.063918	0.71647	0.39123	45.181	1
88.983	4.3498	0.29195	0.58451	-0.79266	0.72681	0.17192	10.97	1
69.36	3.8027	-0.13772	0.99682	-0.25179	-0.63884	0.71987	19.039	1
64.356	3.0929	-0.83524	0.33313	-0.57611	0.69892	-0.2326	13.215	1
87.286	1.109	0.58959	0.31124	-0.57058	-0.33262	-0.96022	32.588	1
78.918	4.0973	-0.29053	0.7019	-0.80697	0.96837	0.29202	26.021	1
72.873	1.8744	0.41566	0.87786	-0.17091	0.75074	-0.30949	47.159	1
83.437	2.0001	0.58863	0.37722	-0.43006	-0.64458	-0.69554	35.604	1
37.459	4.0131	-0.80696	-0.073716	-0.72054	-0.6816	0.65875	6.4658	1
45.071	3.5533	-0.20901	0.96624	-0.39697	-0.33868	0.18686	11.787	1
45.276	1.101	-0.08823	0.56631	-0.35997	-0.80904	0.25943	17.793	1
54.687	1.0015	0.50912	0.74938	0.0041318	0.53076	-0.32929	39.993	1
15.226	1.9361	-0.71066	0.78678	-0.65994	0.17975	0.7827	8.551	1
67.24	1.5645	-0.81002	0.89749	0.49943	-0.010098	0.16175	13.784	1
79.127	3.8448	0.48509	0.36867	-0.75631	-0.47201	-0.44044	18.308	1
47.617	2.0386	-0.57573	0.96225	-0.031465	-0.75728	0.81149	37.085	1
27.807	4.0942	-0.71507	0.82282	-0.33834	0.74739	-0.032284	28.859	1
46.22	4.6374	-0.027362	0.19893	-0.87268	-0.53548	0.46211	43.502	1
13.619	1.9402	-0.64287	0.98141	-0.76028	-0.22602	0.19312	16.421	1
53.197	2.3868	-0.35218	-0.44742	-0.80079	-0.62945	-0.074991	28.375	1
87.064	2.3598	0.37716	0.9018	-0.72547	0.68129	-0.27384	4.1078	1
59.621	1.5219	0.91661	0.50348	-0.84207	0.039395	0.68582	45.115	1
47.716	3.9292	-0.42025	-0.048493	-0.54315	-0.49273	0.92423	40.185	1
78.333	4.791	-0.40379	0.72311	-0.95862	-0.28962	-0.75243	37.793	1
70.215	1.293	-0.89532	-0.01568	-0.22054	0.23185	-0.46305	31.599	1
93.711	2.4685	-0.23953	0.29984	-0.63558	0.04897	-0.66965	31.589	1
54.924	4.5652	-0.23943	0.75379	-0.67289	-0.88962	0.84626	43.745	1
32.788	4.5812	-0.53842	0.95165	-0.11471	0.46701	-0.90441	24.239	1
50.549	1.4893	0.15783	0.36665	-0.97429	0.091937	-0.72575	47.433	1
92.784	1.9465	-0.43561	-0.12881	-0.97221	0.36435	0.98125	9.9422	1
81.082	3.916	0.20711	0.96226	-0.79561	-0.20962	-0.76187	33.73	1
65.811	1.7674	-0.96882	-0.40226	-0.17349	0.23916	-0.3754	40.341	1
95.014	1.2148	0.27256	0.33379	-0.063995	-0.49208	0.40428	44.128	1
67.871	3.3082	-0.98095	0.14583	0.19183	-0.026733	0.46779	43.2	1
70.603	3.4796	-0.34238	-0.10821	-0.61972	-0.49271	0.21332	17.571	1
41.921	3.1076	0.067388	0.98149	-0.34058	-0.038822	-0.84165	3.8941	1
14.299	1.2574	-0.43629	0.97058	-0.76348	-0.93285	-0.87279	29.947	1
64.827	2.0359	-0.24744	0.71124	-0.84686	-0.99076	-0.6314	45.46	1
79.905	4.8301	-0.65884	0.83801	-0.62379	-0.86029	0.77831	43.564	1
14.453	1.1872	0.8476	0.68683	-0.82089	0.40052	-0.53945	31.55	1
54.625	2.0531	-0.51375	0.69769	0.40058	-0.36944	0.17139	30.409	1
56.238	2.1141	-0.6098	-0.11796	-0.94185	-0.79294	0.21242	16.76	1
15.91	2.3925	-0.40211	0.79636	-0.63818	0.77554	0.12191	8.8422	1
73.795	3.2336	0.25979	0.71167	-0.06214	-0.94823	-0.17298	31.042	1
52.85	1.0338	0.79873	0.22616	-0.48298	-0.069524	0.41922	11.568	1
71.903	2.3096	-0.23647	-0.076949	-0.62673	0.02488	-0.64347	18.087	1
67.102	1.2712	-0.064404	-0.14861	-0.51584	0.51212	-0.68367	39.783	1
51.378	2.1583	-0.7775	0.77759	0.52542	0.91248	0.15016	21.263	1
98.562	3.1436	-0.87507	0.61934	0.74863	0.67624	-0.90688	24.701	1
91.373	4.2904	-0.38606	-0.16135	-0.80681	0.91235	-0.60861	41.016	1
66.832	1.6548	-0.77913	0.56077	-0.3294	-0.11362	0.10051	45.94	1
54.024	2.1003	-0.046474	0.75804	-0.65609	0.20224	-0.38153	30.255	1
69.574	4.2234	-0.63922	0.8945	0.55774	-0.55351	-0.78304	25.785	1
22.208	3.6877	-0.90449	0.61558	-0.1703	-0.89396	0.76096	1.0572	1
42.114	4.7867	0.046967	0.96544	-0.20151	0.92633	-0.18348	2.3975	1
50.198	1.448	-0.52524	0.16787	0.36335	0.23276	0.68877	3.9748	1
93.854	1.1125	0.06654	-0.19393	-0.63611	0.74421	0.3768	36.563	1
35.579	3.5079	-0.85532	0.90372	-0.79713	-0.50884	-0.19365	30.959	1
99.964	4.3448	-0.86089	-0.23971	-0.87382	0.53119	-0.23834	46.8	1
19.525	2.3556	0.58657	0.64566	-0.82975	-0.44116	-0.79756	12.106	1
54.666	2.148	-0.91265	0.33222	0.49783	-0.007843	0.88839	1.9752	1
[truncated: 18,027 more rows]
