# Supplementary material for: Bacterial Adherence and Dwelling Probability: Two Drivers of Early Alveolar Infection by Streptococcus pneumoniae Identified in Multi-Level Mathematical Modeling
Source: Front Cell Infect Microbiol. 2018 May 15;8:159. doi: 10.3389/fcimb.2018.00159 (PMC5962665; doi:10.3389/fcimb.2018.00159)
Supplement: Supplementary file 1 [file Data_Sheet_1.ZIP › Code/solsARtisAdh.csv]

29.609	4.5016	-0.0047754	0.20984	-0.99644	0.45801	0.54593	6.7859	1
32.237	1.1124	-0.46013	0.89721	-0.37935	0.6585	-0.094153	29.897	1
81.357	4.4935	-0.42415	0.90165	0.45298	0.21089	0.9054	26.249	1
64.806	2.1682	0.19143	0.99889	0.098992	-0.78273	0.79116	27.868	1
82.971	2.0477	-0.065984	0.18783	-0.46577	0.79829	-0.19521	17.362	1
33.339	3.3029	-0.71907	0.56017	0.029897	0.79373	-0.090101	35.229	1
52.729	2.2529	0.87862	0.97484	-0.18578	0.49608	-0.12161	34.509	1
73.954	1.5883	-0.83574	0.29648	0.16842	-0.65951	0.20691	4.664	1
75.42	4.6008	0.43844	0.26767	-0.98132	-0.32975	-0.40774	5.2049	1
53.767	3.1584	-0.51904	0.53615	-0.42755	-0.73616	-0.83256	14.846	1
42.377	1.3389	0.36497	0.72758	0.17918	0.56752	-0.059224	25.542	1
85.172	2.4741	-0.27965	0.79019	0.5115	-0.33539	0.86467	7.6064	1
71.078	1.0061	-0.14744	0.076797	-0.83499	-0.78664	-0.22788	41.222	1
79.153	2.5943	-0.75134	-0.42712	-0.97395	-0.022764	-0.091428	0.79379	1
91.821	2.5813	0.40983	0.64206	-0.38582	-0.64198	0.20966	39.701	1
57.955	4.3238	-0.22373	0.82082	-0.38647	0.44537	-0.25517	46.117	1
60.541	3.7852	-0.82536	0.11895	-0.97904	0.2437	-0.92489	31.309	1
21.459	2.2592	-0.80634	0.71267	-0.71498	0.99373	-0.83652	32.714	1
83.584	2.6624	-0.95513	0.8267	0.79405	-0.35401	0.5227	0.33772	1
76.149	1.0091	0.17032	0.42766	-0.85093	-0.5238	-0.81145	15.309	1
71.377	1.0463	-0.22114	0.099375	-0.66585	-0.774	-0.45729	15.197	1
47.137	1.8779	-0.33817	0.20694	-0.2806	0.73837	0.40161	4.0154	1
25.358	4.8097	-0.30575	0.77138	-0.90357	-0.71362	0.74389	17.1	1
68.19	1.6567	-0.93321	0.68556	0.17519	0.83589	0.38034	43.817	1
82.604	4.4378	-0.92731	0.15182	-0.37235	-0.30173	0.28117	35.824	1
59.96	2.1066	-0.88823	0.81875	0.90719	-0.72025	-0.96127	41.612	1
43.627	3.684	-0.59446	0.43357	-0.7227	-0.39153	-0.5081	32.569	1
41.386	1.7625	0.56816	0.48884	-0.73365	-0.0023001	-0.31178	1.7884	1
24.105	2.7825	0.24218	0.44975	-0.98168	-0.56123	-0.60478	16.679	1
50.687	3.7035	0.97165	0.73405	-0.71939	-0.61491	-0.76705	19.788	1
53.59	1.9445	-0.87451	0.71548	-0.28372	-0.28288	-0.054618	40.663	1
92.204	2.4448	0.46602	0.97672	0.17862	0.5455	-0.14225	30.425	1
78.633	1.9794	0.059896	0.92834	-0.43326	-0.77129	-0.55909	4.0468	1
65.437	2.4044	-0.68413	-0.11457	0.11059	-0.48316	0.4329	2.6716	1
84.093	1.076	0.55977	0.58427	-0.85956	-0.4922	0.31998	24.117	1
60.315	3.871	-0.533	0.91532	-0.59516	-0.74262	-0.045293	33.514	1
48.046	4.6085	-0.97009	-0.26823	-0.67985	0.18133	0.98673	22.492	1
97.086	1.4218	0.077321	0.12141	0.95392	0.13021	-0.92922	4.6036	1
76.581	3.285	-0.78207	0.43888	0.23359	-0.85348	0.23775	45.117	1
95.227	3.1934	-0.21603	0.29189	-0.65409	0.1356	0.88312	14.201	1
86.098	2.4778	-0.34704	0.085412	-0.15065	0.81817	0.44629	28.055	1
95.51	3.5974	-0.032957	0.1049	-0.55509	0.18848	-0.83657	22.685	1
63.732	2.8158	-0.054791	0.84087	-0.38811	-0.83194	-0.57143	4.2401	1
79.343	4.246	0.35103	0.75172	-0.5179	-0.79758	-0.64718	39.198	1
63.976	2.9509	-0.76677	0.28853	-0.54346	-0.041785	-0.77088	10.74	1
50.116	1.6323	0.14036	0.50801	-0.87759	0.10344	0.35999	34.994	1
91.067	1.271	-0.71775	-0.39716	0.10325	-0.46241	-0.077054	1.7904	1
48.495	1.2828	-0.58917	0.055525	-0.75301	0.54528	-0.61691	15.516	1
94.864	3.4238	-0.0555	0.7005	-0.50022	-0.98721	-0.66676	41.94	1
37.011	1.3914	-0.41226	0.93672	0.61248	0.70315	-0.61256	7.0096	1
24.529	2.5508	-0.51189	0.5199	-0.51604	-0.53305	0.73123	35.458	1
31.233	3.4556	-0.97374	0.57448	-0.77645	0.29039	0.81096	15.004	1
71.416	3.892	-0.98686	0.66746	0.48102	-0.42116	-0.34144	30.304	1
20.712	2.4709	-0.6349	0.93455	-0.99521	-0.46686	0.60889	10.413	1
73.066	2.9119	-0.75599	0.88834	0.11547	0.31797	0.13884	46.818	1
68.516	2.6896	0.28371	0.88342	-0.21979	-0.41222	-0.29251	19.844	1
52.971	4.8084	-0.271	0.90221	-0.21766	-0.40769	-0.74855	34.124	1
97.99	4.5353	-0.13867	0.75945	0.065879	0.94321	0.8611	4.4916	1
20.744	2.3327	-0.37228	0.24155	-0.57163	0.14288	-0.83586	42.579	1
94.282	3.899	-0.9965	0.52435	-0.035962	0.32154	0.41126	31.086	1
82.97	1.1796	-0.1677	-0.34869	-0.418	0.66827	-0.064403	19.631	1
35.194	3.014	-0.70259	0.49876	-0.88974	-0.17737	-0.72167	40.369	1
55.169	4.8398	-0.8939	-0.4277	-0.91208	0.095544	-0.94818	20.737	1
15.816	3.3522	-0.92731	0.89744	0.37996	-0.31719	0.44833	1.1309	1
58.473	2.1427	0.67707	0.98304	-0.40945	0.35018	0.55474	10.169	1
96.569	2.4734	0.80793	0.56295	-0.91836	0.16092	0.18692	40.433	1
74.474	3.915	-0.55094	0.45448	-0.88186	0.68319	-0.18291	44.812	1
45.628	3.3675	-0.65483	0.38521	-0.81369	-0.39289	0.7287	21.841	1
73.954	1.1494	-0.6456	0.49348	-0.73808	-0.52775	-0.49628	12.599	1
29.661	1.8934	-0.44481	0.87105	-0.11921	0.45114	0.014961	19.791	1
34.032	1.6997	-0.34757	0.33156	-0.43485	0.87669	0.14249	33.261	1
71.482	4.5863	-0.58521	0.59132	-0.95458	0.27147	-0.4427	39.035	1
77.988	3.1835	0.10813	0.47728	-0.53889	0.98163	0.96578	3.0258	1
52.918	2.6671	-0.15589	0.28921	-0.97771	0.41842	-0.46249	17.449	1
79.081	3.2605	0.031885	-0.14949	-0.86309	-0.70524	-0.64141	42.711	1
95.592	2.7945	-0.92021	0.61163	0.23248	-0.71108	0.68901	32.7	1
83.634	1.3251	0.60332	0.92161	-0.061132	-0.10854	0.32993	18.853	1
77.453	2.1435	-0.48211	-0.25131	-0.67866	-0.28463	0.92916	39.118	1
24.975	1.5021	-0.16929	0.68037	-0.69729	0.59582	0.74519	35.167	1
95.479	4.1137	0.56422	0.99997	-0.071293	0.96705	0.45061	27.03	1
75.842	3.368	-0.80187	-0.16237	-0.34442	0.8155	-0.1116	36.93	1
10.672	1.7625	-0.87179	0.54358	-0.29239	-0.83361	0.73412	0.66091	1
93.09	2.6661	0.12751	0.74783	-0.23747	-0.70848	-0.31742	29.292	1
68.955	2.9755	-0.92196	-0.13298	-0.93775	-0.0014897	-0.064691	23.636	1
90.783	2.6232	0.55843	0.86661	-0.72146	-0.38257	0.18397	12.128	1
88.537	2.9449	0.21729	0.98227	0.0053066	-0.73374	0.81493	36.76	1
25.028	3.9675	-0.68716	0.44017	-0.33204	-0.537	-0.063657	27.112	1
44.933	1.2178	0.75326	0.56452	-0.40776	-0.56512	-0.38125	11.203	1
92.658	4.8601	0.17716	0.31505	-0.97013	0.12764	-0.65235	18.513	1
51.841	1.1133	-0.76147	0.69018	-0.62786	-0.6295	-0.51287	28.152	1
67.549	3.3077	-0.98486	0.62069	-0.015999	-0.16411	-0.16301	16.669	1
77.283	3.7884	0.18069	0.88917	-0.28928	-0.53165	-0.71221	12.774	1
73.557	3.8279	-0.9064	0.86027	-0.16578	-0.88273	0.95774	35.125	1
51.613	1.7937	0.83376	0.98041	-0.94607	-0.8852	-0.47892	15.484	1
61.664	2.3872	-0.58655	0.010316	-0.6634	0.27739	-0.86481	43.589	1
97.975	3.0515	-0.97157	0.24162	-0.06204	-0.87999	0.82572	8.8814	1
45.2	1.9107	-0.482	0.99782	0.20825	0.15374	-0.66632	39.222	1
41.841	1.366	-0.77357	0.501	-0.52449	-0.0043672	-0.6777	30.76	1
43.518	1.1133	-0.91865	-0.46731	-0.33315	-0.020706	0.46942	0.87216	1
71.197	2.5978	-0.73634	0.85167	-0.17116	0.44715	0.81842	6.5704	1
87.059	1.2626	0.48992	0.44863	-0.61159	0.15136	0.99301	25.808	1
44.646	1.2618	-0.15003	0.048314	-0.83279	-0.5048	-0.12616	45.83	1
90.765	4.0072	-0.89259	0.79244	0.48013	-0.78176	-0.68537	39.192	1
70.023	3.0074	0.18853	0.7255	-0.14262	0.18496	0.34455	3.1957	1
99.314	3.2867	0.50772	0.42804	-0.82144	0.011893	0.78595	21.183	1
73.172	1.0331	-0.81444	0.93222	-0.14665	0.034217	-0.10607	7.9221	1
64.156	2.9897	-0.025501	0.28332	-0.64245	-0.99822	-0.59902	4.9611	1
81.888	3.0883	-0.81342	0.43832	-0.47518	0.12271	-0.53563	12.832	1
24.245	3.4442	-0.31507	0.66801	-0.70862	-0.43356	-0.27226	36.837	1
72.193	1.5381	0.2505	0.032111	-0.54018	0.28826	-0.70897	8.0618	1
85.28	3.8532	-0.3746	0.96789	0.61156	-0.42793	-0.16328	25.713	1
91.092	1.2902	0.21087	0.92013	-0.14983	0.44288	-0.94931	8.4467	1
77.727	1.9543	0.71564	0.84873	-0.4511	0.68219	-0.047357	40.779	1
60.204	2.3011	-0.6023	-0.67588	-0.68542	-0.022549	-0.32259	35.182	1
84.294	1.2341	-0.78678	0.68547	-0.06877	0.16108	0.94407	23.67	1
95.969	3.6615	0.99374	0.46634	-0.92904	0.4236	0.27302	47.356	1
83.146	1.3181	-0.38441	0.46732	0.17309	0.57557	0.56435	15.42	1
45.704	1.0302	0.9684	0.97532	-0.52811	-0.46339	0.59633	26.121	1
93.38	1.3921	0.49557	0.75152	-0.23688	0.70018	-0.60345	19.838	1
93.675	2.6129	-0.79862	-0.71824	-0.73135	-0.43668	0.36958	13.923	1
53.132	2.3403	0.89649	0.98327	-0.69933	0.60883	-0.43235	45.375	1
59.599	1.4713	0.16568	0.76404	-0.52494	-0.14386	0.43105	13.412	1
69.656	2.0235	-0.66992	0.23625	-0.96037	-0.78957	-0.79083	0.93676	1
84.36	1.1902	-0.92287	0.72634	-0.28891	0.46692	0.73449	2.6842	1
36.759	1.4738	0.22735	0.84377	-0.53089	0.33088	0.50492	0.70422	1
36.299	3.6682	-0.72878	0.60258	-0.44086	-0.4627	0.27967	7.2958	1
86.994	4.767	-0.67289	0.11038	-0.17629	-0.83297	-0.86526	39.41	1
66.896	2.1998	-0.70859	0.31549	-0.081112	-0.39124	0.20333	30.16	1
79.609	3.2223	0.21119	0.55406	-0.21998	-0.27254	-0.19703	4.5632	1
66.707	3.3132	-0.59593	0.074514	-0.27532	0.16188	0.018097	1.2453	1
85.706	1.5657	0.14072	0.93674	-0.84078	-0.1355	-0.61341	39.711	1
49.81	2.4087	0.20855	0.70692	-0.23867	-0.92037	0.80091	30.617	1
47.556	2.1731	-0.99417	0.98176	-0.066553	-0.65513	0.68183	18.642	1
92.262	4.6632	-0.81996	-0.55443	-0.87536	-0.95741	0.45449	17.727	1
91.743	1.9616	0.4055	0.9733	-0.1785	0.10484	0.18047	31.632	1
33.462	3.9321	-0.41653	0.52026	-0.69919	0.46453	0.83497	30.721	1
90.43	3.0366	-0.72549	0.25027	-0.72153	-0.61425	-0.32756	25.025	1
57.167	3.3664	-0.85272	0.84168	0.24899	-0.17235	0.62591	37.914	1
65.846	1.5111	-0.14466	0.71761	-0.72892	-0.84184	0.19236	36.985	1
91.96	4.9198	-0.14054	0.49788	-0.9059	-0.81699	0.23281	37.688	1
41.796	3.8685	-0.48071	0.16325	-0.74881	-0.66852	0.10755	37.839	1
56.921	3.0384	-0.63643	0.043096	-0.633	0.32892	-0.23895	36.055	1
95.621	2.055	-0.97926	-0.41995	-0.66406	0.93482	-0.62841	7.621	1
71.778	4.4173	-0.64271	0.54704	0.085547	-0.72776	0.28647	25.91	1
87.578	3.7064	-0.54827	-0.20603	-0.7082	0.93151	-0.68986	12.564	1
82.148	4.9593	-0.6918	-0.22064	-0.9827	-0.94487	-0.035257	43.393	1
69.269	4.4485	-0.63131	0.12823	-0.81412	-0.41794	-0.31586	26.441	1
31.947	1.6153	-0.76178	0.82051	-0.94952	-0.074422	0.54335	47.597	1
52.307	4.3375	-0.67579	0.30937	-0.94894	-0.85477	0.91005	40.54	1
79.824	2.1543	-0.9361	0.19036	0.1384	-0.072579	0.10939	16.87	1
46.603	2.2907	0.40222	0.89917	-0.88394	-0.016209	-0.17068	31.203	1
92.773	4.5784	-0.63368	0.82656	-0.89001	0.72884	0.45293	3.171	1
83.994	1.7221	0.60735	0.70264	-0.46999	-0.46285	-0.83715	18.68	1
87.687	2.0636	0.47598	0.2933	-0.36775	-0.17244	0.20363	35.935	1
74.881	4.4258	0.83329	0.59417	-0.67901	-0.69892	0.9772	13.462	1
45.087	2.7128	-0.3742	0.81068	-0.78933	0.48669	-0.086379	23.257	1
52.577	1.25	-0.3503	0.53186	-0.29895	0.68481	0.01153	11.406	1
73.313	1.4222	0.20688	0.54808	-0.39154	-0.73811	0.47149	15.47	1
31.515	1.8155	0.35676	0.85341	-0.26256	0.44463	-0.78675	43.217	1
64.455	3.3618	-0.46709	0.58712	-0.7186	0.076422	0.96924	3.2275	1
33.319	3.9202	-0.70151	0.61532	-0.51533	0.36069	0.87991	32.817	1
86.442	1.0045	0.10937	0.6184	-0.14766	-0.33914	-0.46307	5.3596	1
82.085	1.9806	-0.58155	-0.54603	-0.93855	0.77103	-0.73879	20.378	1
80.197	2.9939	-0.66776	0.46277	0.079604	0.84358	-0.54463	16.725	1
12.817	1.903	-0.27357	0.91046	-0.70802	0.98434	0.2931	25.049	1
82.985	1.5834	-0.50872	0.51334	0.35497	0.30158	-0.42726	32.898	1
84.601	1.1002	-0.27407	0.12798	-0.82576	-0.31172	-0.66905	47.487	1
80.012	1.7181	-0.5478	-0.62346	-0.60518	0.39099	0.4959	36.612	1
77.674	2.3493	0.43981	0.54602	-0.44606	0.17965	-0.9864	31.612	1
39.412	4.8501	-0.61072	0.50994	-0.51557	0.25473	-0.42366	41.817	1
73.076	3.7207	0.60396	0.65805	-0.6391	0.30532	0.69851	13.583	1
29.935	3.4764	-0.64603	-0.42189	-0.85841	0.28086	-0.9202	7.9504	1
50.046	3.0457	-0.68006	0.10074	-0.52805	0.17498	-0.36731	20.537	1
76.616	4.567	0.67127	0.86936	0.32747	0.65694	-0.73113	0.62313	1
93.099	4.45	-0.72969	0.19918	-0.64182	-0.69219	0.58995	6.0176	1
94.154	1.4765	-0.98279	0.90098	-0.28661	-0.76983	-0.26983	29.177	1
59.221	1.0737	-0.55242	0.98026	-0.7805	0.37675	0.81631	34.173	1
58.856	2.829	-0.35132	0.80072	-0.746	0.10854	0.075307	33.103	1
27.287	4.1237	-0.99642	0.68713	-0.048987	-0.92122	-0.34914	35.39	1
99.204	2.1047	0.93967	0.62788	-0.47857	0.49458	-0.47333	46.205	1
31.18	1.744	-0.91428	0.86773	-0.14666	-0.3989	0.068725	46.074	1
98.14	3.3924	-0.63965	-0.11912	-0.62581	0.80956	-0.33926	20.762	1
52.357	3.9344	0.80611	0.93452	-0.46047	0.76272	-0.94418	30.896	1
24.006	2.087	-0.0021327	0.99978	-0.19885	0.81658	-0.010104	30.65	1
87.826	1.4858	0.41738	0.81147	-0.54592	-0.82934	-0.22972	47.95	1
62.888	3.5752	-0.82865	0.46467	-0.38056	0.70763	-0.37207	34.779	1
71.619	1.6907	-0.36743	0.35128	-0.82046	0.25326	0.49483	22.525	1
40.094	2.5456	-0.70142	-0.053082	-0.86507	-0.94733	0.98928	31.961	1
62.527	2.0105	-0.59812	0.54764	0.053835	0.089292	0.18172	33.397	1
97.965	3.2863	-0.070836	0.99721	0.21322	0.49325	-0.20337	20.959	1
66.708	4.0631	-0.11982	0.66758	-0.54508	0.49971	0.39849	13.063	1
20.223	1.8774	-0.95453	0.58511	-0.91003	0.84638	-0.13524	34.669	1
76.892	2.9946	-0.017429	0.97498	-0.012795	0.62486	0.0372	8.1788	1
74.406	3.9238	-0.8241	0.87634	0.48229	-0.28973	-0.29188	39.815	1
91.134	2.6944	-0.71287	-0.18662	-0.25228	-0.80956	0.61268	18.623	1
97.195	1.0624	-0.62692	0.8499	-0.66515	-0.38818	-0.58493	38.43	1
55.631	1.2907	0.42194	0.41258	-0.91821	0.77894	-0.75319	22.699	1
47.822	1.7295	-0.28632	0.21739	-0.5846	-0.032903	-0.18889	11.467	1
15.061	1.1105	0.053162	0.4406	-0.65327	-0.46094	-0.34044	5.7338	1
40.821	1.1562	-0.53737	0.95789	-0.57408	0.20666	0.68379	35.798	1
82.44	1.8547	-0.86615	0.9038	0.48173	-0.77056	-0.53141	10.405	1
21.292	1.8624	-0.56333	0.67233	-0.22895	-0.97689	0.97372	30.244	1
82.577	1.194	0.96535	0.94544	-0.33359	-0.88346	0.40805	33.455	1
44.345	2.5331	-0.96289	0.61813	-0.4897	0.20772	-0.47032	26.147	1
56.791	2.0885	-0.56137	-0.24458	-0.35544	0.067063	0.057211	4.2162	1
55.959	4.3851	0.52887	0.6277	-0.73923	0.94474	-0.10092	46.985	1
68.879	2.1002	-0.56763	0.88019	-0.29848	-0.31025	0.094255	15.633	1
41.798	2.1539	0.19524	0.94839	-0.15699	0.37105	-0.049447	45.966	1
38.585	1.9823	0.42768	0.82166	-0.80506	-0.022389	0.61265	35.394	1
83.095	4.3755	-0.86279	0.78824	-0.073712	-0.45818	0.23718	14.356	1
89.36	2.3497	0.51575	0.12509	-0.97226	0.4419	0.27761	17.26	1
60.367	1.1093	-0.98505	0.96745	0.95146	0.96877	-0.74707	15.816	1
95.098	3.9043	0.039753	0.82521	-0.12163	-0.86103	-0.90723	3.4121	1
50.852	1.5434	-0.30871	0.52592	-0.81151	0.38957	-0.39313	33.231	1
82.245	3.7135	-0.12235	-0.3589	-0.91701	-0.94325	-0.22772	17.246	1
77.545	1.3157	-0.62282	-0.65871	-0.4833	-0.72759	0.34101	14.939	1
71.96	1.7567	-0.37967	0.32972	-0.21824	-0.065661	0.60607	17.664	1
96.065	1.2956	-0.39555	-0.32717	-0.62898	0.071272	-0.60751	18.852	1
36.848	2.1111	-0.90945	-0.73151	-0.92814	0.20419	0.95294	4.1846	1
82.783	1.1175	0.68861	0.78391	-0.01769	-0.75699	-0.20236	9.7061	1
29.598	1.0232	-0.93672	-0.13897	-0.057278	0.43693	-0.71905	5.2196	1
59.854	3.9827	-0.37553	0.0061099	-0.78427	0.29857	-0.16938	20.934	1
42.188	2.3276	-0.69679	-0.12943	-0.6449	0.97047	0.24813	13.695	1
58.781	4.3237	-0.75672	0.61943	-0.06655	0.31343	-0.57392	1.0764	1
94.678	2.7592	-0.46822	0.82636	-0.9645	-0.19575	0.55974	36.942	1
73.425	2.542	0.65113	0.96634	-0.88843	-0.43622	0.17725	3.2847	1
37.771	2.1447	-0.069555	0.76669	-0.96117	-0.8714	0.76494	30.992	1
70.049	2.193	-0.24425	0.81283	-0.32538	0.27974	0.44937	3.5737	1
85.609	1.5395	-0.44138	0.17616	-0.76766	0.17509	0.54322	26.23	1
32.256	3.3187	-0.47463	0.97438	0.27766	0.28674	0.25534	39.631	1
62.429	2.1172	0.5196	0.94906	-0.83974	-0.53981	0.27326	42.429	1
74.657	1.1098	-0.29804	0.43998	-0.80378	0.11849	0.33024	21.382	1
40.234	4.9302	0.14745	0.91429	-0.75089	-0.50374	-0.82953	44.411	1
77.432	1.0887	0.047961	0.61426	-0.36513	0.76853	0.26619	11.505	1
24.683	1.1243	-0.44521	0.33159	-0.33942	-0.81457	-0.57275	5.7784	1
40.572	1.7042	-0.93503	-0.34689	-0.55801	0.05083	-0.91181	19.397	1
66.367	2.2696	-0.34279	0.10866	-0.85964	-0.87611	-0.7238	17.545	1
62.908	3.6681	-0.20832	0.60308	-0.96311	0.85736	0.55164	17.93	1
44.542	1.3814	-0.19673	-0.3084	-0.68379	0.7357	0.20098	32.916	1
60.569	2.7134	0.27874	0.30949	-0.79408	0.59226	-0.52216	37.071	1
50.025	2.3193	0.14608	0.76011	-0.67997	-0.79406	0.89271	4.4025	1
93.5	2.4393	0.78794	0.57374	-0.60266	-0.30698	0.47406	6.0373	1
92.645	1.9731	-0.19973	0.69541	-0.55878	-0.17435	0.9493	11.473	1
90.023	1.062	-0.30706	0.046292	0.10472	0.34413	0.49166	14.022	1
84.196	2.474	-0.89464	0.068968	-0.86932	0.61554	0.38399	27.866	1
42.946	3.1831	0.16071	0.74355	-0.68047	-0.83074	-0.80223	25.166	1
19.994	3.0958	-0.93137	0.56058	-0.23628	0.84714	0.10341	14.661	1
66.416	3.0298	-0.56611	0.74035	-0.69851	-0.37124	0.75281	32.546	1
68.063	2.6181	-0.19532	0.85613	0.23099	-0.28344	-0.2364	23.697	1
35.623	3.3853	-0.82521	0.85984	-0.75236	0.1754	0.33441	21.035	1
30.853	2.4554	-0.35155	0.9128	-0.52938	-0.4846	0.075466	23.989	1
39.495	3.9881	-0.58474	0.869	0.021653	0.61704	-0.94746	46.925	1
47.486	1.3023	0.57729	0.47926	-0.21173	-0.55036	0.79482	5.5969	1
49.767	1.35	-0.48283	0.59791	0.22896	-0.80759	0.31924	28.713	1
46.415	1.3417	-0.7054	-0.30819	-0.42535	-0.78137	0.49489	26.471	1
40.692	3.1211	0.84148	0.59231	-0.84872	-0.86591	-0.27308	36.413	1
31.911	2.1029	-0.35486	0.62604	-0.90151	-0.29889	0.038165	18.115	1
77.987	2.5928	-0.45393	0.93795	-0.79392	-0.45193	-0.9504	39.597	1
80.752	1.6008	-0.68545	0.19486	-0.12975	0.089763	0.92623	10.619	1
82.41	4.989	-0.84066	0.71831	-0.77396	-0.99306	-0.42876	31.751	1
64.012	1.0589	-0.46823	0.88949	-0.065704	0.70398	-0.84573	13.45	1
31.757	2.3034	-0.84113	0.65967	-0.65479	-0.34301	0.35043	41.261	1
37.378	4.6617	-0.42732	0.9217	-0.53059	0.85353	-0.15046	27.233	1
55.438	2.7811	0.56605	0.8004	-0.64567	0.0033195	0.17771	17.101	1
74.326	1.7814	0.63024	0.75736	-0.85938	-0.46872	-0.39126	20.935	1
98.211	4.5817	-0.99549	-0.061107	-0.38656	0.29229	0.23214	18.463	1
96.48	1.351	-0.62424	-0.1935	0.058708	-0.54105	-0.13592	37.809	1
57.159	3.4686	-0.32094	0.82076	-0.36629	0.99093	0.86709	27.335	1
33.975	3.0524	-0.18938	0.33197	-0.77772	-0.88079	-0.11993	43.481	1
39.045	1.3774	-0.2689	0.81959	0.53372	0.29287	0.2246	15.321	1
61.477	3.2722	-0.49481	0.51517	-0.31203	-0.022251	-0.71594	12.132	1
23.807	3.117	-0.6425	0.93183	-0.66248	-0.6243	0.68888	38.942	1
90.578	2.3504	-0.65633	0.76681	0.60948	0.79064	-0.97463	25.334	1
81.099	4.6752	-0.082729	0.78555	-0.25163	-0.48783	-0.17637	10.099	1
49.172	3.8745	0.59887	0.78204	-0.3792	0.69565	-0.0099984	2.6942	1
81.554	4.1763	-0.49346	0.46253	-0.49629	-0.38922	-0.38081	42.952	1
42.321	3.5557	-0.52635	0.74106	-0.91779	-0.83256	0.47139	5.0184	1
84.521	1.8983	-0.66395	0.80705	0.17922	-0.72501	-0.010704	13.93	1
40.49	3.5709	-0.39623	0.86988	-0.65356	-0.398	0.61315	7.9843	1
43.595	2.8381	0.82714	0.99183	-0.28789	0.88079	-0.11745	6.0595	1
41.943	2.0113	-0.74443	0.58181	-0.20722	0.87298	-0.19954	30.942	1
66.753	1.7549	-0.41419	0.89753	-0.17198	0.34721	-0.094663	17.796	1
73.289	2.8592	-0.30328	0.9194	-0.86545	0.24744	-0.35363	0.31763	1
83.408	4.6354	-0.78311	0.25391	-0.81007	0.25041	-0.01551	11.809	1
55.331	1.6288	-0.052186	-0.21838	-0.99598	0.12014	0.96363	7.0556	1
97.211	3.7586	-0.86979	0.75282	-0.12613	-0.12631	-0.68902	26.608	1
15.969	4.2853	-0.77132	0.49136	-0.74025	-0.72563	0.36294	42.821	1
47.957	1.1952	0.52787	0.8046	-0.9848	-0.91469	0.156	41.593	1
72.988	3.4938	-0.88061	0.80447	-0.83868	-0.61602	-0.8602	5.7406	1
57.532	3.9063	-0.6188	-0.67747	-0.95057	-0.42456	0.1183	33.859	1
73.558	4.1718	0.89827	0.21354	-0.9068	0.0047339	-0.4208	37.143	1
11.686	1.8461	-0.24904	0.85521	-0.72564	-0.78078	0.8277	10.893	1
85.355	3.7686	0.33659	0.70562	-0.65966	-0.52593	0.53326	6.9303	1
78.375	1.7053	-0.98011	0.94961	0.9774	-0.44271	-0.68481	6.4691	1
42.759	2.4001	-0.32303	0.3567	-0.65407	-0.21921	0.43942	41.536	1
45.794	1.4673	-0.81008	-0.172	-0.31561	-0.32356	0.77947	34.17	1
71.276	3.2864	-0.66269	0.67501	-0.13219	-0.088863	-0.69369	7.1777	1
94.876	2.9298	-0.76975	0.5377	-0.74185	-0.37509	-0.81139	23.56	1
67.54	2.2102	-0.28689	0.82627	-0.68858	0.91662	0.0012351	25.449	1
88.942	1.7396	-0.49729	0.92388	0.92937	0.87713	0.57452	1.1937	1
89.02	3.2224	-0.98461	0.44133	0.064977	-0.7932	-0.89094	20.739	1
72.992	1.8061	0.76148	0.7401	-0.58511	-0.034434	-0.45244	22.993	1
77.703	4.9416	-0.29459	0.36918	-0.84761	-0.19056	-0.62495	26.968	1
57.659	4.6393	-0.42798	0.94968	-0.24946	-0.096622	0.84695	13.272	1
94.002	3.7209	0.93981	0.86333	-0.86483	-0.12308	-0.18127	27.376	1
77.36	1.6663	0.46034	0.71075	-0.48643	0.73617	-0.75526	6.1325	1
49.253	1.0181	-0.85638	0.13217	0.01818	-0.86945	0.11945	20.366	1
51.177	2.9082	-0.87208	-0.49606	-0.58792	0.48327	-0.86476	20.238	1
85.605	4.6228	-0.9443	-0.40778	-0.65913	-0.87706	-0.63682	44.331	1
80.263	2.3438	-0.70345	0.39763	-0.82252	-0.29008	-0.74448	31.143	1
91.016	3.914	-0.25152	0.9133	0.095676	-0.33195	-0.80842	19.054	1
29.96	3.4338	-0.61203	0.25877	-0.59585	-0.40192	0.47199	27.175	1
27.026	1.8749	-0.30984	0.90275	-0.18561	0.99934	0.84326	23.735	1
69.36	1.7049	0.81175	0.36302	-0.62261	-0.049928	-0.0079305	6.3402	1
53.809	4.8637	-0.91748	0.36305	-0.76268	-0.21933	-0.51658	13.298	1
80.49	3.4964	-0.44119	-0.10882	-0.56189	0.0043916	0.6004	46.415	1
94.632	1.284	0.05662	0.35312	-0.7515	-0.9814	-0.66785	39.717	1
64.513	1.7821	0.42496	0.36944	-0.70505	-0.78106	-0.84654	28.539	1
44.093	1.0832	0.393	0.86337	-0.96407	0.90942	-0.038379	5.5001	1
74.497	4.9194	-0.50257	0.57026	-0.92562	0.85162	0.72554	43.604	1
57.712	3.9889	0.064288	0.92303	-0.4336	0.93739	-0.058216	34.561	1
55.527	4.0394	-0.77178	0.84547	-0.31246	-0.48505	0.25213	45.343	1
50.854	3.4364	-0.21874	0.76389	-0.78954	0.6057	0.49535	19.744	1
63.496	3.1416	0.085323	0.96608	-0.40734	-0.36249	-0.80044	30.724	1
83.084	1.3413	-0.108	0.71849	-0.30409	-0.69457	0.15913	33.592	1
57.742	1.1	-0.04221	0.25337	-0.31535	0.51741	-0.21029	7.2664	1
72.873	2.2242	0.090839	0.24514	-0.76338	0.20065	-0.18255	3.924	1
39.999	1.5122	0.44645	0.89205	-0.34606	0.31543	0.82785	19.558	1
99.509	1.187	0.067446	-0.34436	-0.51993	-0.29102	-0.95523	12.126	1
78.017	2.5482	0.0036563	0.73554	0.12085	-0.24509	-0.74896	27.782	1
85.531	4.1324	-0.52843	0.71087	0.41848	0.55714	0.03201	44.305	1
30.915	1.6283	0.3723	0.51297	-0.77269	0.31964	-0.33759	22.969	1
97.501	1.2561	-0.59195	0.78054	0.80017	-0.41082	-0.43985	36.025	1
65.875	3.4886	-0.13987	0.58064	-0.44696	-0.64703	-0.054621	18.069	1
50.235	1.3126	-0.78959	0.29058	0.75414	0.36713	0.53532	18.461	1
17.209	1.3195	-0.75878	-0.027693	-0.6387	-0.0005023	-0.25805	21.613	1
61.438	3.8278	-0.56959	0.96283	-0.9933	-0.64249	0.29633	45.43	1
29.231	3.8892	-0.52099	0.87635	-0.80236	-0.33144	-0.52386	4.1064	1
96.462	2.0481	-0.75142	0.32571	0.96358	-0.64324	-0.55101	22.665	1
99.299	3.5094	0.37954	0.53963	-0.751	0.54316	-0.20867	3.8714	1
86.848	4.4385	-0.94091	0.04921	-0.65735	-0.24357	-0.62213	36.739	1
66.07	1.4717	-0.80991	-0.74614	-0.29412	0.59799	0.91397	47.359	1
68.92	1.501	0.54519	0.15205	-0.9618	-0.46827	-0.98547	11.21	1
57.467	4.5448	0.14545	0.72178	-0.72812	-0.65672	0.37417	19.63	1
86.866	1.7405	-0.23259	0.35771	0.010539	-0.548	0.98729	41.542	1
99.246	3.4391	-0.4617	-0.11856	-0.58383	-0.69956	-0.47758	24.307	1
82.045	2.8332	-0.91746	0.80149	0.62328	0.27505	0.25221	25.568	1
30.076	3.4471	-0.33122	0.86691	-0.76874	0.23976	-0.5244	7.6297	1
35.77	1.2909	-0.70341	0.030022	-0.59833	0.076688	0.92269	7.5879	1
82.721	4.934	0.037452	0.40595	-0.61055	0.22649	-0.27015	38.885	1
94.537	1.2385	-0.89101	0.97359	0.12971	0.28742	0.16965	27.773	1
92.413	1.4601	-0.054388	0.77141	-0.47411	-0.4338	-0.78244	2.3293	1
95.675	2.3386	-0.34559	0.16581	-0.12202	-0.65465	-0.60731	35.905	1
83.203	4.9339	-0.32837	0.98252	0.73294	-0.7655	0.69431	1.0269	1
54.386	4.5053	-0.74255	0.91578	-0.99613	0.67537	-0.36162	4.6209	1
85.861	1.1094	-0.66558	-0.72049	-0.39764	-0.73937	-0.57241	45.759	1
90.767	3.8988	0.90357	0.3923	-0.96297	-0.72595	-0.47735	11.573	1
21.673	1.9808	0.97482	0.72792	-0.88274	-0.029566	-0.24144	19.163	1
61.506	2.2032	-0.070375	0.47657	-0.55762	0.28042	-0.17434	12.414	1
65.366	1.3273	-0.922	0.31858	-0.39862	-0.63175	0.60047	10.006	1
39.512	2.3057	-0.66386	-0.88873	-0.99294	0.5386	-0.9313	38.819	1
25.44	4.3988	-0.77976	0.7949	-0.49615	0.87855	-0.080161	30.988	1
76.452	3.0167	-0.56611	0.72547	-0.63732	-0.31734	-0.82055	13.873	1
77.321	1.4482	0.070451	0.7251	-0.35863	-0.93377	0.94027	36.912	1
57.42	3.2947	0.047642	0.74034	-0.18501	0.2899	-0.69417	9.362	1
66.683	4.7633	-0.64966	0.97404	-0.22755	-0.26509	-0.49763	28.442	1
76.764	1.2914	-0.65459	0.16161	0.66913	-0.31138	0.66912	5.1237	1
95.1	1.8529	0.15006	0.54157	-0.30867	-0.95465	-0.39287	36.93	1
45.216	1.3048	-0.97502	0.80689	-0.96736	0.77899	0.68684	44.54	1
31.82	3.1822	-0.95371	0.44517	-0.37839	0.96663	-0.12362	12.318	1
57.385	4.2311	-0.24407	0.67239	-0.9525	0.32656	0.43935	3.6903	1
95.217	3.7262	0.57986	0.96128	-0.74814	0.80188	0.27662	6.4875	1
60.09	3.6718	-0.86935	0.55073	-0.31188	0.85802	0.86122	45.315	1
88.183	2.3897	-0.79379	-0.12825	-0.99467	0.35084	-0.019798	5.4595	1
53.264	3.8861	0.13238	0.43786	-0.56388	0.0022087	0.26269	7.4126	1
93.391	1.9446	-0.57446	0.43114	0.32385	0.41304	-0.65387	32.879	1
34.208	2.3572	-0.85985	0.80575	-0.11426	-0.74421	-0.34107	0.61182	1
78.322	1.0935	0.50149	0.83888	0.78159	-0.30802	-0.78027	20.567	1
96.998	1.9603	-0.57091	-0.83656	-0.78457	0.38241	0.039526	29.658	1
82.815	2.8546	-0.2894	0.82062	0.77614	0.33116	0.068124	1.5707	1
15.176	1.0349	0.55623	0.63964	-0.89534	-0.69811	0.57457	41.577	1
96.803	4.6284	-0.54976	0.85113	0.50196	-0.72843	-0.55919	44.934	1
93.901	3.138	-0.36432	0.78442	-0.7636	0.18322	-0.80772	27.974	1
79.494	2.5918	-0.18538	0.88983	0.43961	0.58224	-0.70844	1.9849	1
60.969	1.5119	0.37751	0.9478	-0.51385	-0.38728	0.68233	1.832	1
93.619	1.6566	-0.21593	0.60158	-0.16834	0.75438	-0.79746	10.019	1
36.125	1.2297	-0.74105	-0.4515	-0.73037	-0.033199	0.38095	12.146	1
29.538	4.6764	-0.89737	0.52719	-0.98319	-0.54725	0.58331	39.117	1
86.143	1.6874	-0.24347	0.58498	0.90994	-0.36656	-0.81265	20.054	1
69.089	3.6619	-0.81813	0.40012	-0.36144	-0.20276	0.79774	20.03	1
75.66	2.2514	-0.66548	-0.008514	-0.27619	0.88265	0.43095	30.966	1
96.886	2.677	-0.50173	0.99375	0.030091	0.69774	-0.67441	21.902	1
42.959	1.7941	0.85532	0.94063	-0.86011	-0.45968	-0.036794	16.925	1
36.527	2.6374	0.40692	0.85749	-0.3418	-0.069922	0.97066	11.255	1
51.085	1.7901	0.46184	0.89486	0.062559	-0.14264	0.70284	38.956	1
36.187	2.6584	0.71071	0.87955	-0.77259	0.9037	0.019296	0.31257	1
58.458	2.4323	0.51332	0.7154	-0.60935	-0.72781	-0.94655	37.509	1
82.408	2.3412	0.025311	-0.049389	-0.77489	-0.70348	-0.27947	24.863	1
70.53	1.4755	-0.80878	0.97434	0.76223	-0.10769	0.68268	37.446	1
49.126	2.5438	-0.39531	0.54041	-0.28881	0.60986	0.7006	14.345	1
80.725	4.3198	0.71621	0.47272	-0.95958	0.49854	-0.77359	6.2147	1
46.575	1.162	-0.1229	0.50115	-0.41619	0.72346	0.21919	35.539	1
94.67	2.5894	0.62303	0.51249	-0.96307	0.32106	0.35637	1.0384	1
30.718	1.3041	0.66373	0.9855	0.41568	0.17633	0.062272	36.873	1
91.561	2.8582	-0.91746	-0.088221	-0.16294	0.32349	-0.0077372	45.239	1
46.648	2.2193	-0.22466	0.15924	-0.56849	-0.30872	-0.26224	47.835	1
61.654	3.5567	0.39897	0.79194	-0.95793	0.97056	-0.698	41.763	1
44.642	1.3675	0.1771	0.86575	0.025242	-0.50432	0.93803	26.559	1
43.001	2.3161	-0.30033	0.36425	-0.095058	-0.60925	0.42709	2.8033	1
78.906	2.404	-0.35127	0.26044	-0.27295	-0.95778	0.9045	37.618	1
24.919	3.8109	-0.99592	0.93484	-0.363	-0.49423	0.51109	1.1781	1
37.026	1.4421	0.51984	0.84988	-0.4011	-0.39736	-0.30289	4.429	1
20.185	2.1028	-0.76211	0.50481	-0.55904	-0.16868	0.82495	12.871	1
53.325	2.4922	-0.86878	0.69728	-0.69849	0.155	-0.59183	30.653	1
63.927	1.2506	-0.626	-0.26695	0.24778	0.58599	-0.096069	2.3575	1
78.38	1.5832	-0.58115	0.4998	-0.7714	0.46149	-0.64445	26.67	1
61.12	1.143	-0.26781	0.70198	-0.16372	0.33385	0.2408	9.1669	1
72.508	4.0242	-0.73408	0.18008	-0.54482	0.48543	0.97597	4.0381	1
89.641	1.3564	-0.95076	0.42953	-0.072202	0.51717	0.54277	39.899	1
64.75	2.4082	-0.78251	0.14799	-0.49302	-0.16032	-0.0047038	36.673	1
82.929	3.6978	0.55118	0.87406	-0.049906	-0.69078	-0.99902	27.823	1
86.802	1.3443	-0.85745	0.35774	0.071984	-0.47142	0.60033	27.899	1
90.047	4.2164	-0.87416	0.67606	0.25112	0.98869	-0.30941	23.331	1
85.109	4.116	-0.82045	0.1286	-0.48606	0.35887	0.65942	20.789	1
46.163	2.2862	0.26045	0.68455	-0.19076	-0.93337	-0.60068	45.264	1
68.229	1.8017	0.18504	0.87665	-0.78506	0.077573	-0.93199	5.3125	1
79.116	1.8457	-0.55657	0.8014	-0.0091298	-0.5685	0.88801	20.634	1
12.321	1.9964	0.13353	0.94821	-0.89354	0.06626	0.70821	44.798	1
99.113	4.0968	-0.70381	0.97173	0.1121	-0.6838	0.66804	4.3862	1
75.834	1.5543	-0.73071	-0.51994	-0.23051	0.99393	-0.69886	37.218	1
69.186	3.1976	-0.13597	0.81434	-0.010329	-0.63787	0.99917	43.877	1
97.277	4.117	0.43171	0.25241	-0.63534	-0.64474	-0.30049	8.2735	1
30.735	4.6032	0.39379	0.82315	-0.49493	-0.072745	-0.10804	0.25753	1
31.51	3.6455	-0.91623	0.52994	-0.83944	0.58253	-0.16537	8.0355	1
75.736	3.3861	-0.89388	0.15354	-0.73972	-0.33759	-0.5357	39.405	1
98.492	1.6675	-0.73965	0.36641	0.79725	-0.66615	-0.66741	13.803	1
27.843	3.4217	-0.03769	0.86317	-0.28746	0.59815	-0.46161	4.3796	1
73.895	2.2647	0.20705	0.36153	-0.95926	-0.5745	-0.62748	40.909	1
16.895	1.9804	-0.86938	0.32444	-0.78813	-0.4803	-0.76152	0.76321	1
52.828	1.8905	-0.13637	0.5044	-0.045058	-0.59578	-0.24187	43.018	1
63.243	1.4207	0.20945	0.28358	-0.041067	-0.65132	0.15908	2.4282	1
74.98	1.7128	0.41023	0.66695	-0.72036	0.11359	0.48869	44.949	1
75.748	1.7181	-0.80796	0.079008	0.15632	0.81256	-0.7908	9.26	1
94.717	2.324	-0.64935	0.98273	0.60534	0.35401	-0.43588	24.284	1
63.651	4.4914	-0.44084	0.65148	-0.80136	-0.35173	-0.43065	28.286	1
78.753	4.997	-0.94666	-0.39044	-0.71674	0.22218	-0.30942	24.212	1
26.377	4.6557	0.36619	0.87275	-0.9529	-0.34874	0.71513	32.803	1
82.698	4.9984	-0.74732	0.83934	0.015108	-0.12379	0.31552	39.165	1
41.276	4.8299	-0.69381	0.69197	-0.25182	0.43503	0.20258	44.896	1
41.917	1.2842	0.080773	0.38182	-0.9597	0.13874	-0.054841	16.262	1
24.607	1.1797	-0.81761	0.86916	-0.61327	-0.47132	0.22547	11.907	1
36.81	2.2909	-0.6344	0.91014	0.71198	-0.20484	-0.55079	35.848	1
29.152	1.413	-0.82054	0.43129	-0.74148	-0.80533	-0.15227	41.34	1
68.228	1.5828	-0.10471	-0.41651	-0.81185	0.32438	0.34611	5.4657	1
68.686	1.9567	-0.89112	0.2069	-0.1272	-0.091101	-0.81347	36.696	1
54.413	1.3781	-0.21294	0.72392	-0.049518	-0.16533	0.9037	12.805	1
54.506	2.639	-0.44448	0.08332	-0.4557	-0.85118	0.6548	19.256	1
40.039	1.0658	-0.21899	0.77973	-0.488	-0.78621	-0.78066	36.16	1
87.518	3.8081	0.08917	0.9307	-0.47482	0.86749	-0.59559	7.746	1
91.074	3.1796	-0.55393	-0.37191	-0.19749	0.44449	-0.52091	0.61547	1
42.702	3.9305	-0.85444	0.39638	-0.55055	-0.0058483	0.32098	47.409	1
49.251	3.0686	-0.49948	0.54581	-0.78993	-0.61293	-0.61799	8.5068	1
75.223	4.3557	-0.55771	0.56802	-0.075872	-0.94217	-0.81503	17.436	1
79.149	2.1915	0.52456	0.35605	-0.8127	-0.28111	0.14197	14.979	1
47.222	2.3291	0.93694	0.50634	-0.60768	-0.98412	-0.15501	40.399	1
89.129	1.7784	-0.59311	0.29142	-0.8267	-0.51921	-0.58306	29.768	1
85.972	2.6524	-0.716	0.20447	0.060048	-0.56953	0.20859	12.931	1
23.992	1.8316	0.27769	0.96719	-0.2605	0.26792	-0.56158	15.088	1
68.861	3.6044	-0.59707	0.92468	-0.93812	-0.14235	-0.0086263	29.879	1
46.802	2.0648	-0.67566	0.018659	0.87304	0.99336	-0.088673	0.075454	1
52.109	3.7733	0.49736	0.99361	-0.2288	0.2038	-0.80789	42.133	1
89.965	1.7727	0.19717	-0.094561	-0.6702	-0.036182	-0.63714	3.6219	1
72.996	3.8601	-0.99814	-0.16824	-0.50349	0.17376	0.43901	30.279	1
70.62	1.3275	-0.79719	-0.83176	-0.73349	0.75627	-0.050356	8.7499	1
41.373	2.4213	-0.99011	-0.00029109	-0.1536	-0.35494	0.67934	37.42	1
80.726	3.0919	-0.43725	0.78165	0.14045	0.392	0.10683	44.585	1
31.524	1.2854	-0.94096	-0.011219	-0.78475	0.29987	-0.47478	18.538	1
65.645	4.7286	-0.58843	0.60282	-0.60714	-0.56975	0.015879	39.977	1
29.661	2.4504	-0.017195	0.74377	-0.59827	0.98161	-0.51556	2.8304	1
23.16	1.0577	-0.67841	0.019541	-0.88793	-0.2473	0.78287	10.989	1
69.994	2.0013	-0.3428	0.90406	0.29287	-0.712	-0.0076572	36.535	1
78.474	2.852	-0.66747	-0.19643	-0.38886	0.60574	0.0064784	10.021	1
57.522	1.4817	0.89604	0.7192	-0.15487	-0.41866	-0.69726	6.2101	1
23.614	2.4357	-0.5963	0.76954	-0.71773	0.75854	-0.90333	35.607	1
67.842	2.3391	-0.84091	0.66463	-0.54507	-0.25859	-0.42459	15.449	1
75.774	1.3524	-0.56342	0.90738	-0.6281	0.44186	-0.55588	32.287	1
73.973	1.0179	-0.019519	0.64436	0.86826	-0.91689	-0.85604	39.669	1
93.154	4.8676	0.57718	0.48147	-0.70649	-0.49965	-0.036996	28.938	1
37.255	1.2479	-0.16008	0.097012	-0.37809	-0.36767	-0.63255	11.885	1
79.282	3.3709	-0.083238	-0.0010381	-0.99748	0.52438	-0.16078	9.1787	1
82.845	2.523	-0.55713	0.80785	-0.75838	0.50338	0.64587	39.046	1
63.328	2.6643	0.84845	0.49058	-0.23187	-0.46538	0.29969	0.48915	1
25.795	1.4665	-0.78571	0.83474	-0.027029	-0.81122	-0.54212	10.459	1
78.402	1.1146	-0.13476	-0.10954	-0.14699	-0.89002	-0.89845	12.22	1
99.085	3.0643	-0.58867	0.52769	-0.70473	0.71123	0.25504	2.4566	1
96.56	1.4045	-0.39011	0.4693	-0.18494	-0.8411	0.23311	41.977	1
92.886	2.602	-0.67829	0.22646	-0.59768	-0.19628	0.12363	40.277	1
70.008	4.4617	-0.71811	0.95566	-0.56674	-0.39232	-0.7593	16.872	1
93.315	2.9832	0.92423	0.53369	-0.62685	0.51617	-0.16822	47.447	1
93.942	2.7231	0.6871	0.37749	-0.99946	-0.72581	0.84568	31.784	1
73.078	1.4565	-0.83398	-0.17297	-0.43855	0.57713	-0.9737	26.117	1
62.425	2.8693	-0.76609	0.30778	-0.87347	-0.72291	-0.5796	28.816	1
73.342	1.3478	0.54319	0.93203	-0.74793	0.34	-0.52872	28.957	1
85.367	4.9868	-0.94496	-0.065916	-0.91033	-0.25167	-0.093931	42.383	1
81.413	4.6405	-0.12877	0.52407	-0.44798	-0.83818	0.66232	9.4229	1
93.632	4.947	0.20174	0.87135	-0.83323	0.82646	-0.60855	9.5615	1
21.375	2.4404	-0.60819	0.22494	-0.8995	-0.72835	-0.50626	39.276	1
51.445	1.1896	-0.5873	0.49356	0.049635	0.18115	0.14166	20.162	1
80.78	2.3961	-0.77047	0.0068763	0.049355	0.79915	-0.75859	38.214	1
51.819	3.937	0.88683	0.60527	-0.76445	-0.92197	-0.36136	43.857	1
85.774	1.4844	-0.13724	0.50409	0.45715	-0.90302	-0.78646	23.976	1
52.175	3.1622	-0.89177	0.41306	-0.38656	-0.16598	-0.35987	3.4933	1
61.96	3.0997	-0.72084	0.48044	-0.64536	-0.98745	0.76828	43.695	1
73.696	2.6904	-0.20086	0.065106	-0.94173	-0.15066	0.89704	24.802	1
73.586	2.5548	-0.87438	0.69584	-0.079873	-0.98392	0.85426	18.274	1
18.91	1.7526	-0.56969	0.87243	-0.8358	0.34403	-0.13775	32.99	1
39.523	4.9244	-0.92024	0.22012	-0.75948	0.89673	-0.3328	14.986	1
81.779	1.3274	0.24366	0.52767	-0.31444	0.43355	-0.66454	0.91908	1
38.611	2.1083	0.96071	0.79317	-0.76421	-0.65555	0.33091	0.23898	1
91.43	2.0107	-0.96931	0.65725	-0.99478	0.64236	0.83321	0.20372	1
88.216	2.6706	-0.13946	0.37427	-0.84064	0.9166	0.8424	16.566	1
76.216	3.3508	-0.92228	0.94014	-0.24094	-0.62359	-0.108	31.804	1
60.649	4.3998	-0.5545	0.9589	0.25967	0.90931	0.19634	35.815	1
93.313	2.9837	-0.67194	0.94762	-0.68238	-0.16798	0.066811	5.0968	1
60.401	3.9001	-0.057184	0.71202	-0.87789	-0.88992	0.80702	40.071	1
64.236	3.7346	-0.57751	0.29799	-0.69152	-0.41474	-0.035773	28.037	1
73.905	2.0837	-0.78611	-0.023125	0.14025	0.22634	-0.67828	3.6901	1
68.1	1.5775	-0.50078	0.3524	-0.9842	-0.13669	-0.88453	9.9353	1
20.921	1.6773	-0.84636	0.3857	-0.19822	-0.79317	0.91097	18.164	1
68.042	2.4287	0.6209	0.90133	-0.78748	0.75582	-0.71327	13.693	1
89.327	4.0426	-0.46021	0.60067	-0.3475	-0.0050099	-0.2251	46.92	1
32.529	1.3243	-0.59545	0.69907	-0.87431	-0.85886	-0.42212	17.091	1
90.662	1.0319	0.75586	0.85108	0.33658	-0.98307	-0.51898	33.982	1
84.48	1.7302	0.096413	0.28742	-0.55704	0.5214	0.73169	16.842	1
46.115	1.9734	-0.99133	0.51975	-0.63957	0.48338	0.064178	40.3	1
53.533	1.2932	-0.32176	0.92282	-0.42668	-0.20259	0.28447	14.938	1
57.707	1.4407	0.50903	0.87811	-0.62922	-0.29093	0.62142	10.236	1
46.137	1.5948	-0.23285	0.55423	-0.19887	-0.33653	0.58833	31.065	1
29.197	1.9211	-0.22547	0.046632	-0.88292	-0.79257	-0.46691	19.123	1
59.84	2.8491	0.26195	0.55699	-0.54015	0.92675	0.49554	40.961	1
90.014	1.2676	-0.57886	-0.30207	-0.47575	0.74113	-0.060112	7.4504	1
57.976	1.1954	-0.90191	-0.11223	-0.38964	0.28163	-0.57514	6.5686	1
89.424	3.4034	0.10857	0.97674	0.01733	-0.19201	0.46457	3.8019	1
56.769	4.8633	0.17264	0.26269	-0.90513	-0.85088	0.38772	24.366	1
59.691	1.2599	-0.92472	-0.77131	-0.40408	0.4947	0.88661	13.997	1
94.887	2.4409	-0.8195	0.3811	-0.31713	0.70951	-0.32512	39.096	1
48.509	4.728	-0.46685	0.88873	-0.098153	0.55689	0.42239	0.62375	1
37.646	2.6085	-0.031254	0.86216	-0.46047	-0.49274	-0.43748	29.514	1
62.994	2.8455	-0.70214	0.52042	-0.6113	-0.23686	-0.15739	47.262	1
49.359	1.8572	-0.0080907	0.53677	-0.54894	0.71156	-0.64945	36.351	1
83.022	1.4705	0.72014	0.53399	-0.88006	-0.033787	-0.84284	45.155	1
32.645	2.2539	-0.68877	0.71416	0.32489	0.76434	0.81543	24.065	1
44.256	1.2076	0.13044	0.84534	-0.98743	0.61964	0.86277	29.854	1
98.983	3.3445	-0.73761	0.50549	-0.60089	0.2387	-0.88667	35.219	1
68.928	1.3687	0.15382	0.44952	-0.80459	-0.60029	-0.89222	13.236	1
94.616	1.3263	0.43035	0.74496	0.30741	-0.57537	-0.75241	13.697	1
20.362	1.7578	-0.92881	0.86246	-0.78123	0.71466	0.15252	7.6791	1
51.288	4.6737	-0.33207	0.25424	-0.56776	0.015177	-0.27517	43.886	1
80.058	3.4642	-0.89726	0.66247	-0.75587	-0.6711	0.44207	1.8133	1
48.236	2.9239	-0.75924	-0.46175	-0.8951	0.95113	-0.22125	25.655	1
35.365	1.2712	-0.75584	0.90851	-0.65214	-0.3122	0.75662	26.667	1
98.216	3.2269	-0.27658	0.72057	0.1745	0.8171	-0.032638	46.326	1
32.955	1.1907	-0.5368	-0.27933	-0.54421	-0.13747	-0.15147	12.587	1
52.171	3.5802	-0.92669	0.31048	-0.74252	-0.36468	-0.70604	11.054	1
90.688	1.1303	0.038507	0.71468	-0.48229	0.97822	0.93197	32.173	1
55.993	2.7379	-0.62299	0.99923	-0.67249	-0.82354	-0.80782	15.801	1
92.529	3.6064	-0.36881	-0.60257	0.8484	-0.70854	-0.97042	16.558	1
90.676	2.4244	-0.69718	0.43985	-0.81781	-0.11182	-0.072295	7.5042	1
69.158	2.7748	-0.52346	0.55112	-0.91837	0.15169	0.11977	47.86	1
92.813	1.5795	-0.01927	-0.18778	-0.57077	-0.15067	-0.25666	20.039	1
84.915	4.084	0.39092	0.62112	-0.96402	-0.26966	0.45728	28.132	1
45.86	3.3032	-0.44744	0.37004	-0.54011	-0.50548	0.071489	25.546	1
27.5	3.2875	-0.30481	0.68938	-0.75019	-0.94148	-0.59062	11.139	1
66.777	4.2707	-0.80789	-0.863	-0.98493	0.1654	0.62589	38.988	1
96.396	1.4613	-0.64117	0.5315	-0.24164	-0.55193	0.064427	40.529	1
58.466	4.9758	0.21747	0.56933	-0.76053	-0.80089	0.96314	46.883	1
20.366	1.1796	-0.70508	0.013564	-0.35405	-0.073505	-0.81469	0.65324	1
92.144	1.0786	-0.10228	0.54811	-0.34862	-0.50992	-0.89786	26.158	1
25.711	2.1728	-0.65207	-0.15913	-0.54262	0.53974	0.68118	29.471	1
37.133	4.1745	0.08581	0.40782	-0.92885	-0.94102	0.32077	1.3203	1
79.508	3.9989	-0.89336	0.38889	0.049281	-0.66822	-0.64448	23.75	1
46.459	2.0819	-0.03353	0.17811	-0.75328	-0.63408	-0.091678	11.008	1
78.236	2.3715	-0.51448	0.91422	-0.64385	0.72573	0.40946	1.2838	1
53.816	1.6516	-0.09978	0.93692	0.27533	-0.96529	-0.0042955	12.888	1
49.131	2.366	-0.79396	0.008973	-0.82439	0.43616	0.62052	22.721	1
61.299	2.2118	0.23098	0.93031	-0.36315	-0.62182	0.79154	29.652	1
49.142	4.388	-0.40449	0.25194	-0.035363	-0.56265	-0.87054	0.10564	1
52.745	1.5765	-0.54188	0.83036	0.42893	-0.83066	0.86065	4.6473	1
94.191	4.7299	-0.74473	0.019644	-0.14885	0.69415	0.81954	1.5517	1
80.884	3.4249	-0.97444	0.95012	0.21362	0.8796	0.14491	40.145	1
84.865	3.1328	-0.29595	0.29452	-0.37988	-0.062935	-0.81096	37.349	1
37.751	1.8709	0.5608	0.55428	-0.91034	-0.67923	-0.64703	2.3181	1
66.831	4.3396	-0.48272	0.31093	-0.55363	-0.42126	0.72867	18.141	1
95.686	2.2263	0.38863	0.79209	0.10262	0.95994	-0.19231	16.917	1
98.77	4.846	-0.073946	0.96166	-0.98566	-0.8255	0.20438	17.344	1
61.56	1.7297	-0.19793	-0.11533	-0.79666	-0.96029	0.78763	46.61	1
52.521	3.186	-0.88653	0.083116	-0.37326	0.45875	-0.8218	36.065	1
48.114	2.0739	-0.82239	-0.82842	-0.9621	0.91181	-0.19375	36.422	1
68.917	2.2145	-0.80131	0.27497	-0.92321	-0.30803	-0.86717	46.778	1
53.837	3.8187	0.097336	0.99514	-0.71873	-0.98056	0.53472	34.42	1
26.202	3.0455	-0.84912	0.98172	-0.43776	0.91598	-0.15091	25.777	1
64.991	3.9576	0.51059	0.70063	-0.94053	-0.4581	-0.20135	9.2965	1
86.329	2.7124	-0.9356	-0.56326	-0.57592	0.30677	0.23182	47.39	1
95.991	1.423	-0.51947	0.18708	-0.81881	0.65006	-0.51469	39.53	1
39.902	2.2278	-0.78194	0.30236	-0.084933	0.59226	-0.11433	47.948	1
37.468	1.5299	0.72136	0.57877	-0.55951	-0.39017	-0.030639	1.6475	1
80.663	1.757	-0.65155	-0.62768	-0.29484	-0.49042	0.41002	1.4647	1
85.648	1.4188	-0.18831	0.52605	-0.47905	0.060002	-0.2541	42.256	1
82.399	3.3106	-0.59119	0.55104	-0.39263	0.58005	0.57064	31.446	1
45.335	2.4331	0.12602	0.4447	-0.53871	-0.76222	0.54583	20.767	1
91.85	4.5284	0.8663	0.24889	-0.66453	0.43636	0.94973	1.8073	1
44.567	4.8559	-0.8445	0.77408	-0.1445	0.84693	0.087857	12.517	1
32.227	1.3614	-0.84493	-0.9677	-0.99684	0.19188	0.48039	8.7468	1
86.346	1.0945	-0.83559	0.9781	-0.59515	0.31288	0.78379	32.979	1
98.523	3.8443	-0.74911	0.73751	-0.38702	0.93326	0.12953	10.954	1
94.971	4.0517	0.33351	0.78925	-0.52507	-0.085413	0.7853	22.229	1
71.457	1.6425	-0.60296	0.31062	-0.91335	0.87572	-0.97236	7.7984	1
98.203	2.8628	0.13516	0.98338	-0.44668	0.85606	0.069431	20.298	1
64.243	1.7298	-0.68258	0.94386	-0.045337	0.33777	-0.9602	29.682	1
96.073	3.6364	-0.41483	0.18222	0.085369	-0.46166	0.92333	2.416	1
57.614	2.1966	-0.93967	0.96929	-0.43847	0.11732	-0.62371	5.4409	1
55.842	1.5848	-0.22894	0.8539	-0.8331	-0.87322	-0.69372	18.131	1
86.077	1.5777	0.64955	0.025305	-0.7228	0.37146	0.35262	3.5868	1
76.584	3.5937	0.077243	0.6522	-0.79167	0.59097	0.49057	24.634	1
60.786	2.9301	0.68681	0.070927	-0.98633	-0.87481	0.34181	36.412	1
25.576	1.4139	0.85749	0.44304	-0.81764	0.78985	0.69693	34.27	1
28.77	1.6366	0.62257	0.47557	-0.78684	0.22579	0.37495	20.874	1
65.175	1.5772	0.48402	0.077168	-0.92727	-0.66432	-0.54427	45.375	1
74.818	1.0321	-0.89232	0.78868	0.0026109	-0.60274	-0.45982	15.096	1
24.055	2.1791	-0.045377	0.96336	-0.67747	0.29133	-0.5916	29.033	1
84.358	1.1096	0.92508	0.89503	-0.83583	0.76347	0.077084	7.3258	1
79.505	1.5528	0.50508	0.7861	-0.93874	0.6572	-0.99344	38.631	1
62.838	1.255	-0.037335	0.077242	-0.81077	-0.91105	0.7772	14.959	1
96.591	1.4795	-0.38043	0.65015	0.21944	0.53041	-0.8231	10.485	1
85.551	1.2593	-0.86978	0.20796	-0.74326	0.57496	-0.76801	38.257	1
49.408	1.7367	0.51928	0.83574	-0.076286	-0.18124	0.57866	37.947	1
78.105	3.1667	-0.5392	0.12879	-0.71861	-0.065414	-0.63466	35.177	1
89.755	1.4709	0.034936	0.55285	-0.055455	-0.12513	0.65168	6.6933	1
79.707	3.8488	-0.20875	-0.24756	-0.9102	-0.9846	0.97199	31.545	1
57.41	3.7884	0.63402	0.31022	-0.9945	-0.97102	0.65236	4.0022	1
96.345	4.1858	0.059509	0.66577	-0.55866	0.12303	0.038009	25.143	1
92.089	1.8337	-0.16855	0.91359	-0.58795	0.54944	0.84346	31.452	1
84.639	4.4104	-0.35773	0.67362	-0.40661	-0.34759	0.52004	2.3565	1
53.676	4.2214	0.55382	0.65547	-0.81451	-0.10516	0.53835	3.8909	1
19.621	1.1336	-0.91534	0.89754	0.013852	0.51974	-0.81884	46.993	1
85.638	1.8753	0.84646	0.16374	-0.70435	0.063718	0.86082	24.691	1
64.992	1.8201	0.14884	0.34881	-0.1544	-0.88796	0.20473	1.8783	1
54.063	2.3734	0.54169	0.97447	-0.9642	0.26981	0.41078	15.045	1
89.414	3.4343	-0.404	0.58999	-0.2147	-0.26777	-0.5668	25.039	1
73.31	4.3337	-0.95045	-0.16326	-0.17223	0.91649	0.93265	37.24	1
84.921	1.0258	-0.57963	0.57734	0.792	-0.62118	0.58594	42.572	1
41.838	4.6436	-0.28103	-0.00033507	-0.84434	0.17995	0.67715	0.98929	1
81.485	3.1835	0.5618	0.71517	-0.28633	-0.46723	0.021817	37.846	1
98.514	2.1613	0.4548	0.76578	0.96527	0.18596	-0.99402	39.239	1
38.086	2.1167	0.40087	0.96155	-0.47926	-0.71776	-0.43634	28.998	1
87.614	4.2001	-0.66275	0.9015	0.038337	-0.19592	0.15741	37.293	1
85.926	1.9577	-0.47692	-0.80109	-0.91545	0.40064	-0.02343	18.815	1
94.759	1.271	-0.83042	0.96106	-0.61812	-0.77034	0.69524	18.181	1
94.129	2.9947	0.94414	0.55257	-0.65874	0.39796	-0.20196	23.656	1
62.58	3.0694	-0.8789	0.79879	0.51451	0.7133	-0.52098	28.028	1
60.044	1.2908	-0.86477	0.10001	-0.63181	0.38778	-0.67862	29.669	1
88.831	1.6417	-0.56254	0.063489	0.12754	-0.63969	-0.67548	3.2377	1
70.295	1.4921	0.50622	0.94065	-0.012814	-0.7709	0.40493	22.423	1
39.593	4.3255	-0.51165	0.78853	-0.35712	-0.22487	0.74938	10.412	1
19.273	1.8963	-0.33928	0.98355	-0.14738	-0.77877	0.52131	3.2727	1
59.795	3.7042	-0.27937	0.18633	-0.78857	-0.49786	0.52996	33.657	1
61.452	1.391	0.22277	0.28184	-0.3449	-0.019296	-0.77369	25.162	1
15.46	4.176	-0.3478	0.30179	-0.98172	-0.028691	0.26788	36.287	1
93.596	2.839	-0.028801	-0.11261	-0.23321	0.97867	-0.33131	0.4645	1
93.218	4.3901	-0.55787	0.76721	-0.7992	-0.55604	0.62654	31.16	1
51.471	2.0926	-0.91686	0.39246	0.22992	0.51764	0.51819	0.13514	1
58.915	3.6304	-0.72449	-0.26217	-0.45775	-0.76519	0.88052	10.686	1
92.705	3.2933	0.34291	0.54931	0.86569	-0.93205	-0.91516	17.96	1
66.057	1.1368	-0.97976	-0.11071	-0.75277	-0.77075	-0.20687	45.073	1
44.249	1.9994	-0.28645	0.88114	0.20675	-0.44233	0.88788	8.9444	1
82.345	4.3253	-0.99205	0.52957	0.066501	-0.36522	-0.81479	0.086796	1
68.069	4.3683	-0.34963	0.87602	0.15056	0.58954	-0.7755	15.399	1
65.958	1.2813	-0.28112	0.94339	-0.20847	0.21061	0.44199	20.8	1
45.187	3.4764	-0.24141	0.42024	-0.42847	0.79525	0.55246	21.6	1
24.725	2.4909	-0.018456	0.95128	-0.76954	0.87354	0.1195	30.85	1
82.578	4.2065	-0.62437	0.65626	-0.83874	0.050118	-0.45372	35.442	1
52.329	1.0334	-0.7119	0.66292	-0.7656	-0.48518	0.063982	22.086	1
99.54	3.4501	-0.99536	0.4041	-0.47161	0.56136	-0.91325	9.7946	1
15.006	2.8856	-0.99399	0.30032	-0.82149	0.43851	-0.81378	37.402	1
83.685	1.5833	-0.23258	0.78607	0.81708	-0.52053	-0.86702	38.105	1
89.05	2.6475	-0.31371	0.96789	-0.58225	-0.28002	0.93572	16.181	1
79.127	1.2032	0.18769	0.85789	-0.30177	-0.36809	0.83389	26.105	1
72.561	4.5572	-0.6364	0.9216	0.22405	-0.34563	-0.78859	4.9924	1
90.994	2.6248	0.092345	0.5064	0.99129	-0.96124	-0.97272	4.1785	1
48.185	2.123	0.63354	0.72927	-0.10436	0.89315	-0.19347	6.5482	1
91.579	1.1874	0.82267	0.28269	-0.47244	-0.84353	-0.56512	40.054	1
98.006	1.6741	0.6652	0.86476	-0.034298	-0.31659	-0.47436	11.645	1
85.261	3.9416	-0.77363	-0.93798	-0.76974	0.82982	0.40947	9.2804	1
91.685	4.0391	-0.19959	0.87004	-0.57887	-0.94054	0.86787	24.139	1
81.96	4.6579	-0.53024	0.94012	0.54043	-0.76926	-0.93067	30.958	1
96.673	1.2824	-0.18001	0.52594	0.5721	-0.82401	0.23926	47.169	1
58.392	4.3701	-0.8065	-0.21693	-0.99939	-0.15294	-0.83476	20.04	1
99.186	1.7926	-0.90481	-0.28658	-0.88189	0.76401	-0.75115	9.7572	1
26.229	2.9101	-0.94171	0.068518	-0.76912	-0.22616	0.88149	39.921	1
85.524	1.7448	0.24711	0.96698	-0.1927	0.39106	-0.60092	2.7643	1
22.07	2.6028	-0.84008	0.51434	-0.36149	-0.72356	0.66781	8.7348	1
34.179	2.1669	-0.095175	0.78248	-0.74495	0.77197	-0.76391	38.351	1
70.36	1.6721	0.13085	0.42354	-0.33725	0.20922	-0.59831	7.3579	1
88.684	3.9106	-0.086074	0.18182	-0.49757	0.29266	-0.66993	28.182	1
45.62	2.3507	0.76141	0.95567	-0.92969	0.50689	-0.25511	22.756	1
12.485	3.0408	-0.58233	0.58699	-0.97952	0.38981	-0.28562	5.708	1
62.45	2.1932	-0.021255	0.9527	-0.4111	0.32672	-0.74452	7.8566	1
53.891	1.8598	-0.3007	-0.02002	-0.80606	0.35682	0.77979	32.954	1
66.676	1.5426	0.68286	0.78202	-0.85333	-0.65043	0.846	43.908	1
35.394	1.6351	-0.84143	0.16913	-0.59964	0.52857	-0.1136	0.48297	1
60.498	4.8167	-0.0054789	0.80774	-0.84732	-0.61214	-0.46021	9.8384	1
68.173	2.976	-0.37721	0.80998	0.038942	0.084852	-0.24384	45.259	1
55.517	3.5545	-0.56067	0.87308	-0.9249	0.62076	0.45405	20.428	1
21.6	2.7828	-0.67417	0.37653	-0.60572	0.83116	-0.28109	27.546	1
92.308	3.0593	0.66509	0.0060253	-0.89819	-0.35374	-0.39132	8.276	1
89.424	2.8188	-0.69009	0.88348	-0.68077	0.16726	0.79474	27.687	1
37.834	1.4557	0.41256	0.6628	-0.15849	-0.74379	0.85341	28.683	1
27.466	2.3648	-0.1776	0.71175	-0.92723	-0.32419	0.020177	3.1079	1
81.449	2.7254	-0.3739	-0.27794	-0.31282	-0.38072	-0.34275	2.1263	1
57.583	4.903	0.017093	0.53595	-0.88344	-0.9891	0.63046	27.407	1
97.447	3.6588	-0.58383	0.79626	-0.67402	0.90102	-0.20882	20.099	1
68.305	1.441	-0.72418	-0.38395	-0.95636	0.26078	-0.056314	25.47	1
17.182	2.065	-0.81359	0.29417	-0.68612	0.84931	-0.2081	0.076233	1
21.879	4.7824	-0.1267	0.91135	-0.81585	0.81913	0.4931	11.887	1
79.337	1.5517	-0.91864	-0.17385	-0.93368	-0.3738	-0.04279	25.935	1
89.014	4.3717	0.51959	-0.051363	-0.9876	0.0048743	-0.13232	12.865	1
77.932	2.117	0.27765	0.47974	-0.71886	0.72399	0.14062	11.274	1
56.721	3.7687	-0.68671	0.70566	-0.57764	0.035896	0.14798	28.144	1
47.241	3.7736	-0.98315	-0.15476	-0.53035	0.88381	-0.67871	15.886	1
63.538	2.4638	-0.35514	-0.14084	-0.61052	0.11285	-0.39648	41.272	1
15.258	2.812	-0.93345	0.25835	-0.82129	-0.29972	0.51692	2.2371	1
57.285	4.119	-0.38477	0.40083	-0.93068	0.10566	0.76013	8.1697	1
37.917	2.0791	-0.26525	0.4418	-0.4949	0.61681	-0.41345	19.221	1
82.395	2.8564	-0.68063	0.76704	-0.29349	-0.51415	-0.19038	14.261	1
88.037	3.2956	0.95772	0.42468	-0.85279	-0.15724	-0.83316	11.971	1
58.758	1.2702	-0.47736	0.78111	0.73412	-0.79299	0.60146	13.52	1
95.402	3.1866	-0.42978	0.14797	-0.19116	-0.56625	0.58885	35.808	1
69.92	2.3654	-0.40871	-0.25592	-0.7969	0.80093	-0.96657	47.026	1
49.073	2.1801	0.57368	0.60483	-0.65419	-0.033785	-0.22068	21.066	1
65.818	3.6268	-0.54478	0.69815	0.099258	0.71198	-0.68182	22.275	1
82.735	1.3873	-0.98032	0.33448	-0.60078	-0.42489	0.18991	34.971	1
53.383	2.2276	0.14337	0.75847	-0.047742	-0.36123	0.27118	31.808	1
77.469	1.5625	0.2792	0.93383	0.0026864	0.48345	0.32855	1.9981	1
36.317	1.1783	-0.30803	0.81441	-0.34714	0.24362	0.68175	17.424	1
59.267	2.2847	-0.78966	0.67251	-0.13424	0.4954	-0.30152	42.304	1
72.423	1.27	-0.20718	0.19922	0.55274	-0.9766	-0.62948	31.768	1
31.62	2.0939	-0.66154	0.32891	-0.2096	-0.059274	0.62318	12.856	1
79.748	4.4129	-0.02663	0.90745	-0.36523	0.026694	0.46717	34.461	1
70.911	1.1622	-0.21538	0.51725	-0.89867	-0.8344	0.50405	5.9229	1
23.332	3.4154	-0.9217	0.78787	-0.98496	0.82526	-0.68534	32.265	1
21.25	2.2718	0.52598	0.54852	-0.8531	-0.86512	0.75202	0.053357	1
10.562	2.6016	-0.75113	0.74611	-0.84332	0.31453	-0.71195	28.865	1
37.699	1.045	-0.65678	0.78676	-0.038145	-0.86595	0.15989	9.4439	1
27.065	3.7448	-0.7446	0.78307	-0.11376	-0.76491	0.49226	26.704	1
90.99	1.3985	-0.21664	0.88206	-0.97302	0.79145	-0.56515	15.966	1
78.709	3.8453	-0.29256	0.062989	-0.76668	0.97392	0.46229	25.829	1
90.214	2.5145	0.22885	0.17115	-0.5461	0.17481	-0.33062	29.589	1
20.458	1.3909	-0.65668	0.92054	-0.53167	-0.15408	-0.88759	25.753	1
81.936	3.4281	-0.094999	0.19492	-0.33867	-0.96286	-0.20546	8.1504	1
99.588	2.7869	0.074129	0.72052	-0.063769	0.097008	-0.26673	17.175	1
15.034	3.4966	0.82525	0.94506	-0.96607	0.69427	-0.84897	36.531	1
52.676	3.0124	-0.053098	0.53177	-0.74107	0.16327	0.67622	31.15	1
55.857	2.4781	-0.32945	0.080036	-0.83874	-0.98693	0.46617	5.2052	1
57.498	1.7336	-0.63427	-0.16313	-0.64087	-0.60268	0.91653	22.412	1
90.844	2.8712	-0.58114	0.72524	-0.090725	0.72976	0.52405	9.337	1
46.042	4.7667	-0.58411	0.76033	-0.79549	0.13022	0.045897	18.257	1
96.135	1.6571	-0.48718	-0.61246	-0.65412	-0.92023	-0.046126	24.878	1
82.445	2.6306	-0.67455	0.13584	-0.32191	-0.68765	0.66732	12.158	1
31.712	3.8345	-0.99548	0.67568	-0.34947	0.6811	0.89712	38.576	1
79.119	3.9623	0.09031	0.9601	-0.23611	0.16238	0.27561	4.4288	1
59.943	1.8655	-0.69279	-0.076154	-0.71926	-0.3513	0.1799	7.5574	1
78.172	2.0675	-0.18326	0.85619	-0.26215	0.55421	0.42286	11.134	1
50.239	1.4858	-0.64939	0.7892	-0.32379	0.26225	-0.67302	10.787	1
17.457	3.4009	-0.67987	0.76921	-0.3119	-0.80137	-0.78836	17.646	1
36.558	1.0688	-0.99581	0.16085	0.31436	-0.89371	-0.89274	34.638	1
24.472	1.2205	0.95635	0.43078	-0.8921	0.35922	0.90388	9.5464	1
67.823	1.6806	0.50818	0.82571	-0.97003	0.38864	0.12106	23.524	1
75.864	2.5845	-0.95998	0.9198	-0.77703	-0.78585	0.49919	37.345	1
59.36	4.0326	-0.62492	0.63814	-0.93175	0.23705	-0.48144	20.937	1
49.399	4.421	0.41604	0.79504	-0.8158	-0.0034172	-0.8139	12.099	1
55.903	3.4638	-0.34857	0.013651	-0.68904	-0.2077	0.40141	0.70821	1
17.026	1.9061	-0.47737	0.96074	-0.25179	-0.82407	-0.8964	14.303	1
86.886	4.9248	0.8019	0.49018	0.90821	-0.96776	-0.98896	33.804	1
83.853	1.0275	0.65182	0.72972	-0.41359	-0.80685	-0.84771	1.8028	1
74.923	3.2734	-0.692	-0.13595	-0.79827	0.078374	-0.58936	5.4104	1
94.109	4.632	-0.96458	0.56351	-0.17928	0.15514	-0.44041	29.765	1
87.429	2.1011	-0.096667	0.90907	0.33511	-0.40678	-0.76778	5.8434	1
92.419	3.4378	0.10674	0.89154	-0.90029	0.8749	-0.16506	3.9017	1
87.803	2.3069	-0.81003	-0.027338	-0.12234	0.90237	-0.67076	20.055	1
79.767	1.6789	-0.59253	-0.060281	-0.39638	0.30935	0.72405	28.452	1
92.912	1.1192	-0.65495	-0.10552	-0.16653	0.71357	-0.15049	45.094	1
69.398	3.2487	0.49412	0.92526	-0.97676	-0.59445	-0.38559	43.232	1
72.6	4.2306	0.052121	0.55114	-0.26817	-0.21002	0.050563	38.662	1
86.128	3.9523	-0.95744	0.86078	-0.71105	-0.89333	0.8849	18.575	1
98.302	2.7729	0.63428	0.12549	-0.79405	0.20409	-0.20856	15.389	1
24.612	2.2804	-0.37716	0.74758	-0.53885	-0.76776	0.98989	6.5608	1
71.543	1.2952	0.61304	0.92059	-0.39108	0.18645	-0.17364	33.286	1
86.808	2.4471	0.44108	0.80056	0.32216	0.68121	0.52171	44.241	1
72.529	3.357	-0.7877	0.60861	-0.7032	0.31115	-0.76184	14.853	1
42.755	4.2562	-0.32463	-0.051234	-0.75981	-0.90779	-0.49993	14.143	1
92.891	3.8241	-0.98994	0.49837	0.052756	0.23923	0.65555	46.334	1
68.511	1.3134	0.80879	0.027366	-0.80943	-0.77237	-0.75554	0.66864	1
55.037	1.5591	0.28708	0.29653	-0.79764	0.65752	-0.56521	42.573	1
89.654	1.4577	-0.57708	0.95183	0.6386	0.26901	-0.91652	22.198	1
55.796	1.5844	-0.068357	0.94434	0.043339	0.0010151	-0.15195	11.465	1
96.702	1.4419	-0.92782	0.84671	-0.59017	0.1974	-0.66021	17.264	1
66.489	1.905	0.42401	0.63515	-0.79042	0.98169	0.32925	8.274	1
16.253	1.9317	-0.74332	0.10434	-0.6763	0.28289	-0.15591	2.1987	1
44.768	4.3635	-0.61539	0.61538	-0.33554	-0.69575	0.81199	20.387	1
35.741	2.2124	-0.73686	0.99536	0.665	0.92172	-0.096895	12.43	1
99.494	1.0989	-0.87531	0.25513	0.13323	-0.12292	-0.86711	5.4104	1
72.423	1.6365	0.25601	0.85149	-0.75859	-0.79531	0.93496	30.262	1
81.478	2.0833	-0.45878	0.76679	-0.44109	0.4086	-0.40942	0.11852	1
42.387	1.3898	-0.67037	0.94151	-0.12876	0.04897	0.81039	38.204	1
49.02	4.1935	-0.27777	0.74431	-0.56381	-0.8153	-0.27698	19.44	1
23.511	3.0257	-0.8455	0.8089	-0.97926	0.34878	0.37059	32.463	1
80.914	2.9176	-0.80616	0.7052	-0.78646	0.36285	0.43574	47.359	1
78.927	4.1047	-0.62517	-0.039175	-0.28677	-0.36819	0.99951	3.3417	1
23.936	2.9051	-0.79789	0.14432	-0.57946	0.78701	0.37793	15.798	1
53.063	3.2044	-0.96027	0.99032	0.28963	-0.8797	0.99788	30.901	1
87.671	1.5647	-0.77593	-0.4773	-0.218	0.70434	-0.12876	45.788	1
53.575	1.2508	0.080641	0.58889	0.045847	0.53106	-0.92195	45.664	1
44.469	1.8976	-0.46879	0.99291	-0.79178	-0.25645	0.95707	6.4886	1
34.982	1.2447	0.85685	0.90905	-0.92054	0.059671	0.21017	31.479	1
89.778	3.771	-0.54145	0.21224	-0.29202	0.18116	0.71999	22.594	1
94.925	1.1489	0.16618	0.91993	0.615	0.99289	0.30864	0.64416	1
82.798	2.7779	-0.18059	0.8535	-0.52139	0.51173	0.38637	42.985	1
44.835	4.2384	-0.15555	0.47253	-0.85075	0.73042	-0.52758	12.479	1
73.097	3.8818	0.22396	0.44906	-0.87257	0.31852	-0.59169	31.198	1
95.078	4.1086	-0.82628	-0.75999	-0.67875	0.55463	0.80786	1.0678	1
84.391	4.9538	-0.88771	0.78874	-0.49259	-0.085239	-0.86636	15.761	1
36.612	3.3452	-0.79299	-0.075431	-0.99651	0.58368	-0.97934	16.038	1
13.143	2.3347	-0.79333	0.679	-0.87819	-0.067254	0.32235	27.439	1
57.534	3.1045	-0.45659	0.97364	0.3572	0.16514	-0.304	36.4	1
44.131	2.9943	-0.62228	-0.11173	-0.96442	-0.88434	-0.87304	1.7138	1
97.101	2.0611	-0.69288	0.33828	-0.84727	-0.38577	0.782	43.122	1
70.712	2.6821	0.24783	0.88012	-0.34434	0.022639	0.27291	15.714	1
69.631	3.954	0.76969	0.71718	-0.70667	0.64802	-0.77015	28.07	1
53.162	3.8914	0.056263	0.65719	-0.60256	0.47047	0.21736	39.393	1
73.491	1.9156	-0.77986	-0.53956	-0.67187	-0.81464	-0.98205	23.203	1
62.918	2.4345	0.012774	0.49718	-0.33823	-0.84576	0.88322	2.1864	1
27.142	3.612	-0.99771	0.71005	-0.50051	0.37288	-0.13836	34.334	1
30.761	1.3199	-0.11336	0.87725	-0.78543	0.96087	-0.7928	15.549	1
69.486	1.5233	-0.024046	0.57637	-0.10231	0.29307	0.94358	46.165	1
76.388	1.045	0.042253	0.73265	0.24305	-0.53952	-0.6794	8.4137	1
96.739	1.593	-0.071553	0.64387	-0.42461	-0.77206	0.97751	40.055	1
54.118	1.5055	-0.30932	0.95866	-0.67995	-0.48617	0.24815	19.875	1
83.279	3.2169	-0.52614	0.84591	-0.037606	-0.013273	0.69878	6.8969	1
44.641	4.0138	-0.083227	0.95109	-0.9642	0.10164	-0.51952	14.95	1
34.784	1.4695	-0.50671	-0.49858	-0.95847	0.87224	0.72391	29.209	1
36.222	3.3715	0.21785	0.5402	-0.80483	-0.73483	0.52157	23.238	1
81.546	3.7881	-0.80038	-0.4236	-0.7319	-0.6732	-0.84459	36.372	1
73.704	3.6711	-0.28001	-0.091922	-0.80816	0.67372	0.58997	47.042	1
73.996	1.3647	-0.28428	0.80846	-0.60382	-0.63383	0.69343	3.1108	1
47.762	3.1751	-0.68029	-0.2308	-0.90031	0.4652	-0.71259	29.839	1
64.529	1.4235	0.27855	0.48704	-0.54924	-0.73755	-0.9263	0.77219	1
46.025	1.5696	-0.76573	0.20628	-0.38953	0.61682	-0.83699	10.112	1
57.592	1.4887	-0.058936	-0.86433	0.96893	-0.98339	-0.78487	41.032	1
54.537	2.8999	-0.90213	-0.93988	-0.90993	0.96059	0.45268	37.408	1
75.023	1.3743	0.0050385	0.9444	0.32503	0.0041404	0.2504	35.129	1
17.24	1.6401	-0.25312	0.95866	-0.61918	0.66153	-0.3373	7.5007	1
45.421	3.85	-0.42974	0.96734	0.24482	0.1701	0.023129	22.288	1
51.508	4.0141	-0.12395	0.88283	-0.27052	0.060119	0.18206	23.401	1
79.171	3.2115	-0.51443	0.54211	-0.91292	-0.82488	-0.61762	30.215	1
54.116	2.5291	-0.54409	0.4856	0.091293	-0.67903	-0.66972	39.843	1
57.181	2.8982	-0.71781	0.96053	0.61091	-0.77235	0.38304	10.176	1
51.91	4.9072	-0.28928	0.64421	-0.35956	0.3039	-0.39594	10.016	1
95.982	1.567	0.28391	0.88818	-0.20246	-0.6826	-0.41889	13.813	1
89.515	3.0591	-0.71306	0.63741	0.61229	-0.27739	0.71168	30.184	1
25.7	1.3842	-0.24809	0.84171	-0.97632	-0.88536	-0.78078	25.642	1
79.93	3.6816	-0.70518	-0.022433	-0.75534	-0.34667	0.51602	17.987	1
83.292	1.374	-0.11879	-0.14133	-0.20853	0.12148	-0.79609	0.77048	1
73.558	2.0034	-0.53904	0.096298	0.12645	0.29203	0.74788	32.908	1
37.144	1.7737	-0.1801	0.54972	-0.0059944	-0.74843	0.74282	18.1	1
84.844	1.5503	-0.85407	-0.21114	-0.28192	-0.79486	-0.65183	28.71	1
71.897	1.1961	0.22892	0.69548	0.18819	-0.63094	0.37181	38.022	1
99.305	4.7121	-0.68438	0.34725	-0.80398	0.90354	-0.86881	33.596	1
91.102	1.1203	-0.11692	0.45339	0.020485	-0.12803	-0.045379	11.443	1
61.288	1.1969	-0.72376	-0.1271	0.15537	-0.86412	0.4751	26.066	1
30.936	2.4857	0.79004	0.72567	-0.71228	0.2959	-0.60848	25.887	1
44.757	3.28	-0.13588	0.81874	-0.99665	-0.26539	-0.68952	21.733	1
86.833	2.7363	-0.15712	0.47387	-0.36044	-0.2085	0.20844	0.22021	1
18.007	3.1154	-0.43915	0.61785	-0.69678	0.63009	0.86194	12.018	1
75.579	4.0429	-0.92258	0.49949	-0.2145	0.76365	-0.098765	39.497	1
82.735	3.2518	-0.80208	-0.50294	-0.90095	0.42029	-0.50998	27.223	1
74.273	3.2103	-0.44453	0.8893	0.70631	-0.1031	-0.048793	3.4101	1
72.048	2.0869	-0.29237	0.064548	-0.42353	-0.32827	0.47665	27.366	1
72.699	2.9589	-0.68007	-0.54183	-0.57979	-0.10781	-0.4383	1.7786	1
44.406	2.4066	-0.33356	0.91439	-0.92096	0.96319	0.83937	26.023	1
71.04	1.7609	0.89381	0.67332	-0.014739	-0.083242	0.3213	4.1183	1
65.953	2.0955	0.44784	0.24892	-0.50569	0.2331	-0.7636	11.92	1
53.612	3.7103	-0.68044	0.46225	-0.96957	-0.045106	0.47095	35.858	1
88.29	3.9992	0.15509	0.9316	0.56781	-0.92783	-0.92237	25.067	1
77.407	2.3759	-0.4651	-0.68623	-0.88004	0.22275	0.1025	24.967	1
55.552	1.3718	-0.42121	0.95097	-0.13871	0.46085	0.37069	9.1524	1
69.585	1.9095	-0.80333	0.86566	-0.55401	-0.34413	-0.61919	42.507	1
37.553	2.6008	-0.92841	0.016416	-0.91656	0.61212	0.78092	37.889	1
44.067	3.2982	-0.38013	0.69724	-0.30872	-0.88562	-0.8956	1.1174	1
92.15	3.4708	-0.919	0.38171	-0.52297	-0.91582	0.15575	7.5933	1
42.46	2.3162	0.89613	0.70398	-0.64242	0.17332	-0.89112	45.547	1
93.117	3.3078	0.50513	0.27281	-0.70874	0.89171	-0.37472	12.169	1
81.984	4.9388	-0.6663	0.61332	-0.49344	0.6037	0.2592	4.9388	1
84.844	1.2876	-0.66633	-0.1838	0.31331	-0.86682	-0.99682	14.241	1
99.387	4.5543	-0.24819	0.97651	0.80567	-0.44043	-0.88396	4.0654	1
56.678	4.5207	-0.26675	0.62935	0.83046	0.92952	0.8941	0.34929	1
45.224	1.5736	-0.85901	0.44531	0.27967	-0.28229	0.90373	9.6463	1
47.863	1.0925	-0.23877	0.46082	-0.2352	-0.98036	-0.28569	0.75431	1
81.49	3.7969	-0.90484	-0.91406	-0.99544	-0.47224	-0.52797	19.023	1
26.31	2.0742	-0.37266	0.64494	-0.48442	0.8454	0.52625	35.393	1
43.321	1.4802	0.1714	0.59175	-0.57219	0.7181	0.64308	35.587	1
98.52	2.143	0.52303	0.84589	-0.17382	-0.20989	0.45214	47.415	1
79.937	3.0888	0.21816	-0.075509	-0.83408	-0.73088	0.32257	22.56	1
16.534	1.3184	-0.63238	0.55656	-0.37592	0.85272	-0.040793	18.535	1
43.107	2.9848	0.22831	0.93601	-0.24182	-0.70571	0.8548	33.871	1
18.257	1.0738	-0.22261	0.28935	-0.7082	-0.80837	-0.17508	46.954	1
90.13	3.981	0.39262	0.99986	-0.20193	0.74128	0.67107	7.1971	1
35.388	1.9918	-0.76966	0.42282	-0.18431	0.42653	0.055589	41.232	1
63.694	2.1227	-0.88184	0.61855	-0.60307	-0.52424	-0.31523	6.6286	1
74.138	2.8292	-0.49517	-0.49482	-0.68423	-0.67691	-0.93686	42.519	1
64.203	1.6771	0.62361	0.94988	-0.48299	-0.96404	-0.72828	26.156	1
61.045	1.484	-0.66105	-0.72575	-0.56041	0.68969	-0.81971	45.117	1
17.743	1.3633	-0.37316	0.97795	0.24814	0.4451	-0.81783	46.872	1
58.273	2.2426	-0.091853	0.35388	-0.12639	-0.17406	0.98962	5.9511	1
71.427	1.2157	0.35415	0.65936	-0.80859	-0.46598	0.56802	27.908	1
98.472	2.4682	-0.59931	0.53267	0.29032	0.37866	0.68016	19.03	1
28.902	4.7815	-0.54985	0.17314	-0.81314	0.22193	-0.5765	10.425	1
86.362	2.238	0.246	0.57181	-0.041669	-0.283	-0.61773	22.343	1
99.438	1.4871	0.459	-0.050221	-0.047377	-0.44045	0.057568	0.57557	1
99.469	2.3846	-0.63154	0.79059	0.36782	0.97434	-0.089559	7.6897	1
80.233	1.6645	-0.11942	0.85998	-0.99316	0.42836	0.0070465	13.739	1
56.211	3.9207	0.0042816	-0.14628	-0.94591	-0.62373	-0.46166	44.215	1
96.454	2.4915	-0.67022	0.90636	0.56454	0.46192	0.44973	43.743	1
85.482	3.0715	-0.87155	0.16392	-0.0060234	0.90229	-0.18809	13.278	1
88.77	3.3546	-0.84589	0.89371	0.037214	0.42893	0.42463	26.378	1
95.78	4.8328	0.16699	0.61367	-0.7034	-0.65449	-0.19878	45.045	1
90.549	2.5126	-0.84832	0.51587	0.2875	-0.29928	0.5384	17.852	1
53.098	3.4449	0.0016104	0.80702	-0.12638	-0.43283	-0.41501	27.344	1
23.256	2.1518	0.6651	0.61508	-0.82728	0.62502	-0.83402	44.172	1
32.493	2.9781	0.029949	0.56042	-0.43254	-0.61737	-0.20788	0.51547	1
89.858	1.8649	0.076053	0.9872	-0.45909	0.30053	0.79977	34.647	1
29.044	1.2093	-0.9087	0.80382	-0.60621	0.65476	0.082392	2.4225	1
91.232	1.077	-0.034297	0.61883	-0.98424	-0.096643	0.51615	43.786	1
32.022	2.8641	-0.69037	0.42747	-0.39829	-0.3244	0.53688	23.375	1
86.152	4.9571	0.92889	0.62831	-0.91814	-0.9013	-0.13348	44.378	1
48.869	2.2969	-0.83239	0.3705	0.30047	-0.37377	-0.83498	24.919	1
78.867	3.0827	-0.95545	-0.69821	-0.48537	0.6056	-0.078288	25.948	1
48.536	3.7522	-0.54412	-0.31194	-0.84303	0.75057	-0.3056	17.78	1
99.66	3.9874	0.63506	0.91365	-0.5994	0.97717	0.53118	46.279	1
81.145	2.1074	0.23883	0.85869	0.32637	-0.53021	-0.094244	23.09	1
37.728	3.4515	0.41505	0.87835	-0.1748	-0.66412	-0.69654	3.4739	1
66.5	3.6072	-0.95339	-0.76857	-0.93464	-0.75184	-0.78041	26.464	1
57.117	2.7658	0.98471	0.37378	-0.88012	0.69534	0.56565	39.216	1
95.45	3.0035	0.80936	0.89537	-0.73942	-0.97455	0.85157	40.487	1
78.431	1.2547	0.030266	0.8188	-0.092662	0.12907	-0.22002	15.218	1
98.267	4.8032	-0.69259	0.97855	0.5612	-0.048539	-0.29461	24.551	1
44.931	4.5942	-0.19161	0.96486	-0.30579	-0.31345	0.87213	46.087	1
97.029	4.9439	-0.34835	0.95328	-0.050221	-0.39795	0.24404	33.771	1
62.81	3.2641	-0.35606	0.92905	-0.81452	0.61664	0.8759	10.752	1
89.688	3.3498	-0.92964	0.69681	-0.55934	-0.92903	-0.76843	1.6285	1
97.626	1.4022	-0.43739	0.14748	0.71947	-0.32681	0.0077512	27.469	1
36.93	2.5237	-0.85183	0.19604	-0.97877	0.25436	-0.57606	25.322	1
67.649	1.1778	-0.31651	0.67897	0.78098	0.73501	0.54137	35.166	1
53.249	2.4643	-0.32132	0.0033791	-0.6813	0.28033	-0.81106	27.278	1
99.297	3.1789	0.66657	0.87417	-0.087566	0.31372	-0.56289	16.133	1
24.9	1.373	-0.059383	0.46403	-0.74772	0.9898	-0.40218	20.019	1
72.05	2.599	-0.9974	-0.66895	-0.46158	-0.098329	0.38498	43.208	1
31.629	2.3675	-0.59057	0.89841	0.48038	-0.44682	0.81262	3.5735	1
71.407	3.734	-0.94536	0.86693	0.24136	-0.55772	-0.096727	6.2046	1
53.258	1.4887	-0.99642	-0.61231	-0.81852	0.66877	0.38626	10.386	1
39.289	4.3557	-0.42707	0.37519	-0.73783	0.18595	0.51002	17.905	1
83.172	2.4543	-0.55082	0.49742	0.16899	0.37016	-0.44726	45.551	1
67.32	3.3604	0.49807	0.15528	-0.83182	-0.040113	0.24993	24.156	1
45.781	1.2994	-0.95011	0.88603	-0.76134	0.47771	0.32412	12.614	1
94.312	1.6385	0.67831	0.88851	-0.91931	0.41219	0.42628	22.354	1
25.927	1.0966	0.29449	0.72494	-0.34534	-0.79946	-0.28307	34.042	1
77.168	1.2046	-0.5419	0.7164	-0.39124	0.8529	0.43976	29.471	1
63.477	1.9832	-0.49995	0.96846	0.48224	0.39609	0.81518	31.933	1
68.136	4.3541	0.11046	0.67927	-0.43766	-0.41495	0.24682	34.028	1
57.434	4.0134	0.52523	0.96105	-0.39169	-0.46281	0.36687	4.8114	1
53.269	1.1314	-0.75412	0.06196	-0.93751	-0.6469	-0.09608	6.2802	1
63.6	3.8642	-0.96453	0.084888	-0.65943	0.76383	0.32711	22.741	1
99.261	1.3376	-0.72957	-0.5238	-0.66481	-0.0906	-0.15504	42.386	1
71.411	1.0953	0.18714	0.75218	0.13241	-0.81067	0.98324	30.408	1
81.123	2.9213	0.15131	0.41369	-0.95661	-0.52898	-0.33254	44.722	1
45.314	1.9334	-0.59067	-0.015211	-0.56067	0.0056019	0.56145	46.434	1
47.963	2.7565	-0.90811	0.60024	-0.98819	0.48732	0.32039	0.30822	1
80.67	1.5562	-0.40583	0.43473	0.44057	0.93646	0.45357	4.1273	1
73.904	2.1102	-0.32022	-0.59526	0.92314	-0.87255	-0.85705	44.544	1
72.464	4.4731	0.48191	0.70514	-0.38287	-0.32054	0.6528	39.686	1
49.158	1.7707	-0.09799	0.79495	-0.75625	-0.26303	0.31026	28.83	1
99.127	4.03	-0.78604	0.96424	-0.42185	-0.29342	-0.884	33.9	1
60.509	3.675	-0.19507	0.76713	-0.036065	0.12382	0.4315	40.138	1
90.988	2.4086	-0.36535	0.8781	0.40897	0.047086	-0.29616	11.492	1
53.57	4.2304	-0.29042	-0.019792	-0.81502	0.70396	-0.84815	42.104	1
14.465	1.4669	0.63187	0.83625	-0.59762	0.21703	0.37144	11.558	1
70.62	1.8369	-0.92722	-0.49255	-0.50717	-0.29718	0.63282	38.064	1
82.164	1.8277	-0.75492	-0.53588	-0.61486	-0.41039	0.55377	6.5724	1
53.476	3.815	-0.86685	0.99582	-0.89694	0.57724	-0.086228	22.856	1
55.407	1.9044	-0.8218	0.83117	0.66223	-0.8146	0.97041	45.863	1
27.988	1.5487	-0.53427	0.20943	-0.98785	-0.032155	-0.17153	28.645	1
58.542	2.7438	-0.7019	0.6057	0.17871	0.27217	-0.31189	5.5263	1
51.148	2.9305	-0.33871	0.71551	0.075673	0.057762	-0.97079	19.281	1
47.018	4.4527	-0.91876	0.43641	-0.60102	0.9477	0.3867	19.183	1
84.052	1.1294	-0.1509	0.96937	0.016398	-0.44794	-0.48064	3.4783	1
15.328	2.4637	-0.64219	0.7494	-0.38588	0.13665	-0.91465	18.647	1
28.13	3.3891	0.17744	0.4458	-0.92961	-0.46687	-0.42297	8.0876	1
97.789	1.5116	-0.87338	-0.3618	-0.68977	-0.39653	-0.92443	3.8008	1
22.263	4.49	-0.82634	0.65693	-0.79849	0.69316	0.95133	18.628	1
55.501	1.6732	0.90929	0.90185	-0.94767	0.39206	0.87477	14.044	1
60.133	1.5626	0.25339	0.83263	0.22818	-0.93228	-0.62262	43.023	1
35.188	3.9448	-0.77057	0.63614	-0.94139	0.36415	-0.48037	8.9808	1
50.599	1.4803	-0.62757	0.97616	0.52512	0.13152	-0.48361	35.074	1
52.572	4.0346	-0.54924	0.59809	-0.28542	0.27939	-0.11437	8.2054	1
43.941	2.2177	-0.97735	-0.14756	-0.68516	0.27366	0.8748	27.2	1
98.235	3.5221	0.65093	0.80555	-0.69542	-0.51577	0.76924	46.564	1
43.406	1.0596	-0.9688	-0.053048	0.22227	0.75889	0.96589	21.192	1
27.178	4.3217	0.56415	0.60457	-0.99347	-0.41799	-0.74024	11.405	1
46.947	2.1853	-0.85851	0.59507	-0.18595	0.43144	-0.16499	23.784	1
11.184	3.7559	-0.366	0.5493	-0.49342	-0.04328	-0.43144	0.26171	1
91.01	1.7228	0.19561	0.85561	0.088974	0.98556	-0.62379	0.070895	1
45.893	4.4447	0.42669	0.3154	-0.8396	0.94651	-0.57655	30.037	1
99.625	2.5687	0.671	0.92766	-0.070171	-0.3021	0.96376	15.515	1
51.311	1.2977	0.89136	0.55076	-0.49295	-0.28584	-0.26033	43.632	1
97.544	1.643	-0.035203	0.82174	0.40628	-0.9049	0.96518	44.819	1
76.273	3.3755	-0.73379	0.95153	0.36144	0.66907	-0.61262	38.83	1
36.774	1.5661	-0.82213	0.12214	-0.32829	0.6241	-0.22964	2.2485	1
84.071	2.6813	-0.93785	0.35123	-0.286	-0.02178	0.90296	2.6736	1
68.757	1.4148	0.80781	0.24885	-0.79867	-0.92322	0.34527	29.067	1
68.711	2.4602	-0.37448	0.24737	-0.69932	0.4795	-0.60116	22.889	1
65.647	4.861	-0.04825	0.68348	-0.393	-0.77897	-0.80803	25.913	1
32.346	3.338	-0.45905	0.54944	-0.87219	0.71058	0.6457	27.698	1
89.569	2.098	-0.54556	0.51295	-0.95764	0.12412	0.15957	6.75	1
88.375	2.083	-0.45506	0.90932	0.24414	0.60833	0.62906	1.1651	1
87.283	2.4131	-0.45445	-0.34989	-0.40719	-0.46248	0.21754	4.5413	1
93.504	2.2599	0.56108	0.93874	0.26344	-0.95784	-0.36643	31.215	1
65.318	2.8916	-0.031612	0.54441	-0.89778	0.46577	-0.28149	23.761	1
75.062	4.7076	0.79849	0.58213	-0.99342	-0.57989	-0.58834	38.805	1
21.611	1.6409	-0.42545	0.42483	-0.43326	-0.93305	-0.57358	42.83	1
68.301	3.6571	-0.67924	0.17835	-0.71373	0.23263	0.30715	41.457	1
31.457	2.4271	0.23114	0.5021	-0.97773	0.73444	-0.45015	47.053	1
53.86	3.4252	-0.54393	0.61404	0.11039	-0.60693	-0.23175	1.3678	1
58.866	3.0471	-0.098677	0.069026	-0.51993	-0.23103	-0.62407	29.449	1
16.543	1.2894	-0.66049	-0.12434	-0.84009	-0.45561	0.48052	40.361	1
59.288	1.1018	-0.80894	0.15982	-0.50093	0.036128	-0.90771	33.106	1
37.398	2.1257	-0.52922	0.57023	-0.084648	-0.98244	0.023644	2.1023	1
60.473	2.1702	-0.92381	0.065001	0.18602	-0.40624	-0.80213	13.578	1
38.118	1.7373	-0.9586	-0.48333	-0.64212	-0.99325	-0.65373	30.244	1
25.065	3.1686	-0.75101	-0.35072	-0.96078	0.13225	-0.069641	30.922	1
74.326	2.9245	-0.4753	-0.26823	-0.79841	0.72345	0.54001	46.917	1
82.409	3.4387	-0.74639	-0.32154	-0.57735	-0.43235	0.12827	45.222	1
51.321	2.4865	0.87198	0.97698	-0.19565	0.54506	0.59079	31.261	1
26.936	4.2156	-0.058602	0.32489	-0.85804	-0.28995	-0.43301	35.362	1
92.908	1.3738	-0.97629	0.12887	0.83233	-0.99301	-0.70911	12.52	1
54.82	2.3068	-0.76301	0.46071	-0.90446	-0.37093	0.54335	15.924	1
33.69	2.5808	-0.41034	0.492	0.14261	-0.74965	-0.98653	0.93008	1
85.355	3.2301	-0.36994	0.61568	0.057708	0.06217	0.45867	13.02	1
87.004	2.3348	-0.35459	0.96218	-0.61177	-0.79219	0.30638	2.7485	1
76.164	2.201	0.55997	0.26124	-0.55471	-0.58905	0.99264	41.382	1
26.868	1.537	-0.80987	0.3298	-0.39209	-0.17767	0.20469	10.732	1
45.011	2.2032	-0.24062	0.00082966	-0.71815	-0.0097044	0.81575	23.055	1
25.743	2.6767	-0.85205	-0.35011	-0.95772	0.82344	0.36736	23.449	1
34.468	4.8078	-0.64959	0.055701	-0.87953	-0.17481	0.31663	2.8483	1
84.055	4.9469	-0.47744	0.79947	-0.4106	0.059782	0.93939	6.2278	1
24.132	3.811	-0.66492	0.76927	-0.77106	0.27559	0.70539	0.49373	1
69.636	3.7406	-0.90792	0.90165	0.29538	-0.28109	-0.090715	42.366	1
23.644	1.3937	-0.86645	0.72785	0.73119	0.17142	0.17019	6.3128	1
37.476	3.1496	0.49878	0.96054	-0.39138	0.054291	-0.56978	11.757	1
45.922	3.0475	-0.83878	0.50712	-0.00045956	0.086525	-0.92162	5.7482	1
24.947	3.8102	0.41099	0.98125	-0.88436	0.12219	0.20394	15.209	1
39.712	1.3166	-0.078661	0.40618	-0.83568	-0.90122	0.8345	46.883	1
63.119	1.1859	0.34803	0.77397	-0.055632	0.44977	0.7289	13.276	1
87.911	3.1209	-0.61147	0.36554	-0.77401	-0.99145	0.55052	11.508	1
58.98	4.4739	-0.83373	0.5316	-0.41089	0.016035	0.21832	4.721	1
29.184	1.8043	-0.71886	-0.043437	-0.65612	-0.70475	0.25855	33.546	1
92.264	2.3247	-0.52219	0.32818	-0.44258	0.2872	-0.51931	21.446	1
69.662	1.5597	0.41544	-0.0015364	-0.91183	-0.86967	0.13543	14.139	1
82.07	1.8471	-0.81639	0.91652	-0.60908	-0.86788	-0.21069	34.913	1
72.51	2.4662	0.64786	-0.058282	-0.94	0.17921	-0.1526	39.814	1
51.445	4.6213	-0.55159	0.85477	-0.3421	0.31013	0.0823	42.076	1
66.432	4.726	-0.43967	-0.50655	-0.97187	-0.11469	-0.026219	11.779	1
77.296	2.6507	-0.87937	0.57626	0.41061	-0.06556	-0.68291	17.633	1
91.063	1.3845	0.050566	0.54134	0.13431	-0.18765	-0.53585	10.698	1
64.274	3.5582	0.08162	0.67917	0.61158	-0.90308	0.57458	0.30657	1
73.899	4.8094	-0.90534	0.2096	-0.61751	-0.74611	0.77413	28.427	1
44.024	1.4389	-0.90452	0.69245	0.69226	-0.7756	-0.32607	20.774	1
33.849	2.7876	-0.074209	0.31811	-0.85675	0.82906	-0.019947	5.9315	1
98.333	2.7513	-0.62568	0.66435	-0.98811	0.96517	-0.7539	11.13	1
99.302	4.2784	-0.64262	-0.21724	-0.66567	0.15337	0.38772	30.546	1
71.202	3.0642	0.020045	0.55102	-0.91135	0.36307	-0.44274	3.0898	1
36.287	1.2503	0.41463	0.96672	-0.41804	-0.019693	0.25747	10.448	1
95.467	4.3548	0.04944	0.35935	-0.30763	0.77862	-0.56459	4.9103	1
92.307	1.4246	-0.85542	0.26182	-0.4397	-0.13795	-0.30386	8.0789	1
45.76	1.4637	-0.016674	0.21463	-0.14172	0.61894	0.45948	2.9915	1
30.456	1.7624	-0.77605	0.12556	-0.054134	0.61835	0.82029	9.8148	1
84.689	4.3596	-0.090712	0.9986	0.42317	-0.94337	-0.79863	35.584	1
87.169	4.634	-0.65111	0.010716	-0.62802	-0.38117	0.73882	31.359	1
90.167	2.2975	-0.64476	0.049916	-0.11016	-0.55631	-0.40659	33.255	1
47.72	2.3776	0.79497	0.69051	-0.66025	0.36761	-0.83255	47.456	1
52.414	4.1813	0.1113	0.87936	-0.46471	0.48165	-0.62545	9.367	1
67.003	1.6428	0.12826	0.83572	0.1486	-0.39314	0.60741	8.495	1
88.372	3.2568	-0.98788	-0.4294	-0.12361	-0.21949	0.95101	38.776	1
70.216	2.3406	0.43814	0.51042	-0.84769	-0.54121	0.045693	18.798	1
65.375	1.7395	-0.52844	0.98555	0.4955	-0.60071	0.66096	37.251	1
32.316	2.5118	0.80847	0.49602	-0.89608	-0.32568	-0.76857	45.79	1
46.534	1.199	0.60808	0.89779	-0.53507	0.68762	-0.44788	32.921	1
38.757	1.4472	-0.51583	0.14853	-0.46649	0.29845	-0.7772	43.169	1
16.306	1.6855	-0.46998	0.97144	-0.85688	0.70951	0.41581	42.091	1
83.308	3.0405	-0.6318	-0.5822	-0.90456	0.77009	-0.39703	26.838	1
90.823	4.9112	-0.61996	-0.086952	-0.78423	0.058548	-0.47031	11.687	1
79.684	2.2852	-0.89328	0.69524	-0.91391	-0.2599	-0.39094	31.342	1
91.279	1.1952	-0.70405	-0.10756	-0.022443	-0.13281	-0.337	36.113	1
50.6	1.1463	0.25313	0.053374	-0.27537	0.90118	-0.82407	1.752	1
74.591	1.0116	-0.94456	0.28042	-0.38935	-0.82925	-0.30264	23.482	1
99.043	4.8102	-0.65668	0.52633	0.63149	0.90644	-0.4799	0.076274	1
95.514	3.3689	-0.95294	0.46317	-0.84777	0.3253	0.34683	6.755	1
43.137	2.4992	0.46242	0.81032	-0.61497	0.54546	-0.80855	2.6849	1
27.313	2.4269	-0.38372	0.42647	-0.80229	-0.71106	0.44689	31.227	1
95.717	2.5728	-0.60769	0.6892	-0.16994	0.32242	0.37807	24.003	1
96.817	2.0293	0.55633	0.94863	-0.82596	0.75976	-0.11071	18.521	1
71.67	3.3922	-0.97731	0.76386	-0.47238	0.27162	-0.11417	37.595	1
89.316	2.4856	-0.58381	0.26635	0.62463	-0.91641	-0.72961	41.789	1
61.837	2.8444	-0.54746	0.2803	-0.18213	-0.84834	-0.9598	34.492	1
63.973	2.4988	0.37835	0.7789	-0.14675	0.53389	0.90679	5.886	1
92.774	1.5509	-0.99224	0.3473	-0.01193	-0.087048	0.16136	33.161	1
88.537	1.4176	0.31723	0.33944	-0.18703	0.22515	-0.44926	20.337	1
97.293	1.2904	-0.59011	-0.57964	-0.18001	-0.32489	0.91119	26.627	1
74.834	2.5264	-0.44446	0.72818	-0.89151	0.17727	-0.69882	26.318	1
37.67	1.1567	-0.8947	-0.21629	-0.41779	-0.4079	0.30323	11.093	1
57.637	1.0691	0.70593	0.36375	-0.19285	0.082074	0.75032	4.7253	1
62.118	1.204	-0.53094	0.49678	0.62589	0.27803	0.88942	12.704	1
71.342	3.5059	0.68199	0.41259	-0.94741	0.93772	-0.78863	25.689	1
66.844	2.1069	-0.51759	-0.06298	-0.63656	-0.40126	0.41907	27.317	1
69.654	1.6729	-0.91872	0.49552	-0.83494	0.85113	0.88536	17.264	1
45.817	4.0559	-0.031137	0.95168	-0.28784	0.49737	0.92958	33.999	1
92.687	1.1661	0.32666	-0.36957	-0.59702	0.48043	0.98828	38.066	1
92.416	4.5231	0.05019	0.28521	-0.90598	0.10485	0.042409	7.599	1
30.556	2.7409	-0.92809	0.9268	0.66901	-0.6846	-0.67599	38.579	1
57.218	2.2777	-0.527	0.14377	-0.5276	0.22719	0.82952	40.989	1
82.776	3.2251	-0.24114	0.98307	-0.57144	0.56027	0.88052	23.352	1
65.974	3.1622	-0.14905	0.71786	-0.89826	-0.12088	-0.10451	35.442	1
97.086	1.439	0.3246	0.16385	-0.92244	-0.68876	-0.66651	42.552	1
92.436	3.4255	-0.62174	-0.033714	-0.92955	-0.086806	-0.97571	15.18	1
61.169	2.7313	0.20229	0.94412	-0.13661	-0.99006	0.55655	27.221	1
98.491	3.3074	-0.97519	0.29384	-0.78928	0.14466	0.94713	17.856	1
56.009	2.2346	-0.18745	-0.02588	-0.76584	-0.44922	0.85565	1.255	1
79.712	3.3592	-0.25064	0.93076	-0.38934	0.1173	0.79824	46.507	1
86.365	2.5529	-0.99731	-0.073286	-0.38765	0.29113	0.56014	27.782	1
56.501	1.7267	-0.8342	0.68131	0.55273	0.026774	-0.4854	37.805	1
81.094	2.8196	-0.8614	0.78072	-0.38265	0.60778	0.10777	38.122	1
26.039	3.0616	0.29472	0.45574	-0.93875	-0.78145	-0.1669	19.407	1
98.067	2.7663	-0.78368	-0.42607	-0.75729	-0.20641	-0.23459	10.118	1
33.273	1.3028	-0.22174	0.57965	-0.85992	0.10252	-0.18454	32.618	1
66.657	2.8197	-0.0832	0.049754	-0.89552	0.17139	0.79013	21.559	1
66.552	2.5156	-0.43865	0.52401	-0.15043	-0.52375	0.18953	18.479	1
34.442	1.1246	-0.54322	0.52933	-0.85878	0.20796	0.12856	46.871	1
62.886	3.5706	-0.99867	0.70079	-0.28936	0.75897	-0.83729	3.8089	1
67.842	1.738	-0.56017	0.18844	-0.45483	-0.69876	0.73785	10.597	1
98.024	1.559	0.25436	0.98886	-0.19274	0.31399	0.67788	16.343	1
72.156	3.0926	0.7399	0.78863	-0.25703	0.10309	0.16684	17.679	1
37.401	2.2442	-0.61546	0.99611	-0.58673	-0.10718	-0.38658	37.316	1
20.914	1.9939	0.75005	0.90436	-0.79594	-0.26302	-0.35296	28.378	1
99.348	2.8798	-0.78481	0.86479	-0.29538	-0.28718	-0.9716	43.749	1
72.244	1.1961	-0.66676	0.11771	0.63135	0.17824	0.53956	0.042061	1
54.909	1.2447	0.31799	0.34777	-0.92791	-0.16982	-0.81866	1.4842	1
61.393	3.5761	-0.86341	0.97214	0.078214	-0.19825	-0.72119	42.535	1
86.326	1.2858	0.54538	0.23532	-0.78294	0.23896	-0.87437	17.104	1
39.175	1.4089	-0.15079	0.68069	-0.52324	-0.94691	-0.23983	35.506	1
63.518	4.6358	-0.60272	0.11375	-0.41413	-0.00047959	0.074398	31.922	1
28.136	2.2461	-0.8593	0.80586	-0.82033	-0.74825	0.68721	24.025	1
89.469	3.1681	-0.14186	-0.10765	-0.67896	-0.60283	0.56508	5.929	1
82.446	2.7549	-0.37868	-0.062654	-0.541	-0.13556	0.50221	36.939	1
69.374	1.7556	-0.86438	0.15417	0.34789	0.51805	0.89371	1.1023	1
76.976	1.3298	0.17681	0.97228	0.5223	-0.81249	-0.22374	26.913	1
37.445	4.4031	0.12984	0.56584	-0.78894	-0.90692	0.85594	28.513	1
83.881	1.5492	-0.84864	0.13506	-0.84866	0.77873	0.48843	46.35	1
36.439	1.6274	-0.25942	0.34148	-0.2802	-0.1473	-0.3061	42.568	1
86.951	1.0748	0.23936	0.047291	-0.74425	-0.92517	-0.082941	46.377	1
64.246	2.7425	-0.41283	0.50589	-0.44661	0.4666	-0.67161	24.028	1
87.849	1.9168	0.40358	0.39138	-0.67751	-0.074604	-0.91724	23.503	1
28.024	2.9269	0.2386	0.96334	-0.92229	-0.91958	-0.28844	0.93547	1
32.48	2.4458	-0.445	-0.30986	-0.77716	-0.30164	0.2963	11.39	1
26.628	1.6908	-0.73209	-0.22398	-0.68496	0.81163	-0.27848	44.111	1
47.673	2.6917	0.84347	0.8326	-0.69678	0.32546	-0.94753	22.858	1
86.045	1.4347	0.25727	0.67532	0.32869	0.0828	-0.19947	20.177	1
66.524	1.0585	-0.29768	0.88907	0.31328	0.51015	-0.73013	31.008	1
65.478	1.2341	-0.69231	0.32549	-0.44232	0.28804	-0.031295	7.1784	1
41.709	2.9829	-0.42954	0.62977	-0.2291	0.80702	0.37452	2.8533	1
48.802	1.5183	0.19571	0.022369	-0.80205	0.99158	-0.74147	17.282	1
69.464	4.211	-0.83589	0.74856	-0.4807	-0.50789	0.34029	30.775	1
80.693	2.825	-0.22868	0.096638	-0.90959	-0.90734	0.99133	13.788	1
30.932	4.6142	-0.60595	0.23328	-0.96594	0.19653	-0.1041	24.494	1
82.432	2.8453	-0.58363	0.35709	-0.84328	0.16557	0.73156	20.734	1
76.665	2.3978	-0.22488	0.813	0.32041	-0.51228	-0.71484	39.144	1
61.377	2.0008	-0.026747	0.30187	-0.40934	0.72629	-0.27742	22.659	1
86.725	4.2558	-0.51391	0.63591	-0.89566	-0.51456	0.14695	37.471	1
27.136	3.4188	-0.89781	0.99751	-0.33124	0.45972	0.0065634	4.376	1
70.135	1.4933	0.035079	0.34821	-0.32589	-0.33425	0.98641	11.344	1
55.371	3.4368	-0.79853	-0.28858	-0.82393	-0.0055699	0.76952	41.113	1
89.023	1.4254	-0.50897	-0.065151	0.0097958	-0.27682	0.95255	6.5206	1
26.038	1.766	-0.86531	0.53058	-0.78825	0.2531	0.86697	40.603	1
84.297	4.2256	-0.98508	0.32357	-0.053279	0.26314	0.80633	26.198	1
33.176	1.3913	-0.25578	0.67059	0.035998	-0.41031	-0.85626	44.408	1
10.882	1.4439	-0.71723	0.76941	-0.83855	0.042072	-0.73686	47.98	1
38.767	1.737	0.93937	0.74257	-0.631	0.33258	0.73103	6.4063	1
60.771	3.8333	-0.36739	0.99822	0.10717	-0.71911	-0.84997	28.324	1
47.059	1.04	0.49097	0.93549	-0.65125	0.53372	0.8474	2.0052	1
51.577	1.6651	-0.40487	-0.2786	-0.72598	0.019165	-0.86675	25.395	1
18.551	1.4982	-0.95819	0.66016	-0.9593	0.19171	-0.97923	4.7117	1
94.358	3.0761	-0.31612	0.82673	0.31131	-0.41754	0.016465	24.894	1
95.817	2.1769	-0.92619	0.5858	0.011617	0.50165	-0.075503	36.262	1
26.876	2.1641	-0.36346	0.97821	-0.89017	0.3348	0.085066	34.208	1
66.718	2.2001	-0.27242	-0.21741	-0.84858	-0.042062	-0.35378	40.991	1
16.219	1.1446	-0.4134	0.76554	-0.53995	-0.26119	-0.59876	2.3747	1
98.992	4.9549	-0.74459	-0.86733	-0.84365	-0.98209	-0.53291	42.36	1
96.744	4.3711	-0.42672	0.63485	-0.61755	0.33261	-0.1714	13.199	1
92.605	1.5046	-0.89018	0.56135	-0.64769	-0.45011	-0.32905	16.599	1
81.328	1.1513	-0.21033	0.13975	-0.64301	0.51921	-0.7407	16.306	1
30.806	3.8318	0.72268	0.82177	-0.84219	-0.64564	0.41161	12.283	1
84.541	3.686	0.090747	0.10506	-0.90959	0.1658	0.53978	31.372	1
90.467	1.7882	0.18724	0.53262	-0.15794	0.10394	0.95081	34.635	1
80.658	1.0578	0.11141	0.40656	-0.39214	-0.18337	-0.011252	17.224	1
65.86	2.8655	0.65034	0.41938	-0.87874	-0.15492	0.67965	42.17	1
42.311	3.208	-0.77934	0.93406	-0.20405	-0.93413	-0.42593	19.811	1
58.518	1.2373	-0.35016	0.80524	0.58005	0.62159	0.60068	35.567	1
89.02	3.331	0.92606	0.52708	-0.68854	0.10663	0.89193	20.124	1
42.293	2.6644	0.21124	0.71154	-0.8356	0.58222	0.34498	13.168	1
87.77	3.2705	0.014895	0.56732	-0.26419	0.4745	-0.4211	12.691	1
77.881	3.2319	-0.92473	-0.59234	-0.95505	0.36264	-0.73216	32.537	1
96.118	1.0131	-0.73656	-0.44992	-0.27264	0.8015	0.56634	35.187	1
37.925	1.6139	-0.91539	0.34264	0.38209	0.24252	-0.29939	25.511	1
25.944	1.4209	-0.513	-0.010427	-0.50805	0.51164	0.067492	8.739	1
91.686	4.19	-0.20207	0.4258	-0.50238	0.41907	-0.17932	45.909	1
87.962	1.0898	-0.97828	-0.80358	-0.70623	-0.71356	-0.90493	34.972	1
42.931	1.309	-0.069957	0.082076	-0.25999	0.185	-0.37064	25.883	1
53.039	1.9252	-0.89816	0.58199	-0.86918	0.15894	-0.93331	1.2964	1
82.78	4.2322	0.27334	0.58292	-0.38574	-0.24248	0.22734	12.139	1
52.415	2.244	-0.92457	-0.11794	-0.76592	0.80739	0.080449	22.2	1
93.916	2.4054	-0.66972	0.86229	0.6949	-0.3713	-0.16231	27.892	1
44.274	2.7754	-0.64234	0.6535	-0.64622	-0.73367	0.68917	35.579	1
94.231	1.9519	0.21035	0.27488	-0.68493	0.92768	0.13205	33.339	1
92.462	4.4338	-0.99601	0.11457	-0.56795	0.15066	-0.37908	45.589	1
75.621	4.4916	-0.10987	0.76327	0.035044	-0.52129	-0.79139	12.497	1
33.039	3.9204	-0.95163	0.60321	-0.91339	0.73193	0.033995	37.566	1
92.62	1.5212	0.12678	-0.12279	-0.98734	-0.43688	-0.66999	36.96	1
63.943	1.0088	-0.6363	-0.086819	-0.16614	0.45463	0.20573	19.415	1
20.816	3.4761	0.71127	0.98555	-0.71226	-0.25303	0.97332	43.952	1
86.037	1.0445	0.66541	0.12428	-0.95119	-0.38868	0.54097	10.978	1
52.316	1.5866	-0.50908	0.16967	-0.041297	0.87341	-0.081813	14.365	1
34.025	3.1071	0.86797	0.98136	-0.67809	-0.886	-0.76719	5.5879	1
88.451	2.4903	-0.31022	0.80569	-0.84254	-0.23162	0.9919	6.0858	1
94.15	1.5274	-0.04535	0.35447	-0.42092	-0.32214	0.81651	5.3552	1
72.655	3.4473	-0.99031	0.72754	-0.8642	-0.54837	0.60131	5.402	1
62.065	4.6141	0.40197	0.72789	-0.96742	0.25811	0.20783	4.8552	1
97.687	3.6728	0.70286	0.71724	-0.88712	-0.74136	-0.25958	44.244	1
61.37	2.7313	-0.43453	0.078912	-0.70386	0.94168	-0.78277	21.668	1
20.61	1.1669	-0.55655	0.15048	-0.84322	0.1488	-0.22082	39.338	1
94.468	2.5833	-0.41584	0.12191	-0.70634	0.50485	-0.40527	44.672	1
39.98	3.9363	0.76992	0.94702	-0.68489	0.030947	0.60437	2.6852	1
80.636	1.3621	0.76275	0.078864	-0.4208	-0.268	-0.53724	14.135	1
48.902	1.5994	-0.92463	-0.75721	-0.71978	0.94387	-0.91201	28.339	1
35.846	4.7749	-0.45894	0.65703	-0.70892	0.17485	-0.21953	7.1552	1
72.906	1.2288	-0.61218	0.51754	-0.075395	-0.90131	-0.32585	27.962	1
52.048	2.4485	-0.51842	0.32382	-0.19746	-0.2585	-0.67043	33.436	1
17.821	2.0243	0.031694	0.84466	-0.88909	-0.49907	-0.71077	18.37	1
99.008	2.8797	0.61123	0.97408	0.22649	-0.69767	-0.76422	1.4672	1
64.899	4.7401	-0.67654	0.78553	-0.14447	-0.30673	-0.019453	20.305	1
89.145	1.2899	0.050682	0.14802	-0.99574	0.65003	0.082969	39.472	1
53.559	2.1225	-0.10142	0.31503	-0.72359	-0.42612	-0.99328	19.096	1
92.146	1.4859	-0.27589	-0.37965	-0.72034	-0.34735	0.56921	41.446	1
83.991	2.7574	0.74696	0.37355	-0.5516	-0.075198	0.72515	22.78	1
67.556	1.4397	0.15584	0.52867	-0.26655	0.20364	0.99648	14.829	1
80.161	3.1395	-0.66499	0.9511	0.50257	-0.98117	0.088984	3.1415	1
53.755	1.7899	-0.96356	0.39296	-0.67348	0.19322	-0.40284	47.03	1
29.333	2.0871	-0.22227	0.94943	-0.52324	0.76747	-0.36804	33.84	1
85.853	1.3058	-0.74174	0.39894	-0.70631	-0.51955	0.1565	24.593	1
89.858	1.2024	-0.91903	0.89002	0.45396	0.22635	-0.80448	38.379	1
37.261	3.6035	0.86343	0.63283	-0.8922	-0.85038	0.20132	17.883	1
23.14	2.0542	-0.48711	0.79595	-0.69283	-0.52273	-0.78045	7.904	1
31.298	1.7801	-0.8078	0.5781	-0.10572	0.040825	-0.3493	25.994	1
52.899	1.7616	-0.49606	0.16085	-0.72757	0.032071	-0.60887	3.8039	1
46.665	1.3453	-0.097759	0.95811	-0.78705	0.037282	-0.97613	9.0602	1
51.097	4.7326	-0.78967	0.97312	-0.71875	-0.44811	0.7296	44.506	1
64.413	1.0206	-0.5231	0.20693	0.10075	-0.50322	0.59975	38.576	1
67.96	2.4627	-0.98698	0.89107	-0.68749	-0.76447	0.11958	29.942	1
70.371	2.9375	-0.18034	0.75725	-0.60693	-0.81829	-0.31092	38.821	1
26.982	2.7606	-0.84289	0.37338	-0.71367	-0.67076	0.92276	16.876	1
11.291	1.3571	0.60662	0.76236	-0.92382	-0.49148	-0.56014	31.529	1
30.612	3.7719	0.8113	0.84262	-0.9564	0.71697	0.53369	8.5662	1
51.19	3.5785	0.39612	0.96273	-0.72768	0.99508	0.86543	13.192	1
96.228	1.1489	-0.48125	0.70944	-0.25664	0.72059	0.22149	31.365	1
86.623	2.5772	0.65269	0.23349	-0.64161	-0.20021	-0.70978	6.0402	1
34.158	3.084	-0.93501	0.20602	-0.58575	-0.73287	0.68226	8.1352	1
36.142	3.2892	-0.40842	-0.26916	-0.8207	0.95635	0.96852	16.767	1
98.024	2.9738	0.45081	0.24768	-0.86191	-0.68517	0.40346	2.8475	1
75.862	4.1645	-0.71423	-0.29625	-0.6194	0.56022	-0.34454	12.044	1
79.889	3.4419	0.0032921	0.53718	-0.60424	0.93071	-0.17395	42.654	1
86.854	4.5425	0.33059	0.98737	-0.27173	0.62284	-0.68083	39.924	1
28.044	1.8282	-0.67873	0.65531	-0.97914	0.76502	0.2973	30.186	1
70.81	3.9258	-0.53081	0.32029	-0.40149	0.3126	-0.42306	9.1577	1
48.334	2.5845	0.42777	0.6726	-0.80923	-0.093414	0.55898	47.617	1
80.804	2.4752	-0.85418	0.73909	-0.57965	0.26621	0.33811	9.0423	1
38.725	3.9453	-0.89585	0.61593	-0.6384	-0.64426	-0.66945	11.977	1
70.23	4.9092	0.69843	0.68273	-0.76546	-0.69788	-0.35093	12.461	1
77.919	1.2847	-0.38808	-0.046693	-0.25479	-0.66095	0.28581	40.803	1
84.859	4.2454	-0.80492	-0.22773	-0.81132	-0.66369	-0.15537	29.548	1
76.157	1.4963	-0.19841	0.73392	0.38622	0.36771	-0.44191	7.0646	1
58.86	3.8968	-0.68746	-0.35378	-0.73259	0.7232	-0.38795	42.868	1
48.376	2.0031	-0.70217	0.84563	-0.24584	0.47026	-0.9887	32.382	1
43.763	1.456	-0.54338	0.738	-0.53101	-0.92943	0.80837	6.845	1
84.583	2.8358	-0.85085	0.43056	0.31137	0.98743	0.70756	0.55822	1
70.703	4.4693	-0.59505	0.22285	-0.75047	0.43057	-0.5922	34.591	1
89.856	4.1605	-0.96456	-0.009468	-0.90514	-0.18968	-0.30107	33.184	1
50.816	3.3143	-0.79472	-0.067182	-0.28586	-0.23131	0.15232	22.943	1
27.99	4.5784	-0.22652	0.39622	-0.94153	-0.040513	0.43676	18.099	1
75.74	1.1554	-0.72059	0.46486	0.65622	-0.48851	0.18837	8.2786	1
56.171	4.7138	-0.87343	0.42378	-0.82602	-0.73017	-0.75045	47.553	1
70.132	3.6403	-0.54621	0.99557	0.4529	0.23606	-0.81402	39.249	1
29.122	1.2609	-0.53273	0.51363	-0.095982	0.65265	0.89876	11.69	1
57.546	1.7237	0.539	0.96375	-0.76542	-0.52821	-0.48522	37.277	1
98.627	2.2553	-0.5899	0.74934	0.3323	-0.86205	-0.38943	30.997	1
35.593	3.7634	-0.058677	0.8467	-0.82109	0.21788	0.33569	38.279	1
67.777	2.0299	0.82568	0.94395	-0.096317	0.4762	0.4077	5.7646	1
70.905	1.6726	-0.83258	-0.17037	0.10411	0.51571	0.44743	4.0853	1
58.746	4.9505	0.63057	0.36499	-0.89212	0.79093	0.16265	7.6426	1
79.583	1.9026	0.05148	-0.051108	-0.62323	0.7207	0.56928	35.799	1
30.038	2.7523	-0.84724	0.30343	-0.88488	0.64175	-0.33477	1.2811	1
57.859	2.5877	-0.8964	0.21254	-0.76475	-0.82906	-0.18927	20.862	1
53.639	4.7918	-0.0014978	0.22358	-0.89271	-0.77339	-0.92411	3.5502	1
13.854	1.1842	-0.62722	0.6394	-0.13065	-0.45174	-0.73056	26.381	1
80.228	1.968	0.36921	0.11869	-0.68103	-0.64218	0.48384	12.307	1
79.488	4.6175	0.3708	0.67086	-0.74087	-0.81922	0.078708	20.18	1
87.517	1.8767	-0.94258	-0.42862	-0.96742	0.28908	-0.55072	39.01	1
62.013	4.412	-0.089101	-0.043582	-0.77163	-0.1453	0.32927	10.715	1
50.791	2.0972	-0.93447	-0.49402	-0.90003	0.4562	0.38784	44.438	1
44.113	2.1215	-0.29474	0.8614	-0.26271	-0.65101	-0.1298	25.782	1
89.063	1.6003	0.13885	0.18979	-0.67575	0.66567	-0.9839	27.196	1
59.902	4.729	-0.69396	0.51439	-0.66078	0.852	-0.088891	47.648	1
91.706	1.6422	-0.1262	0.32542	-0.98539	0.10293	-0.37072	11.706	1
59.87	1.5058	0.35496	0.57895	-0.17537	-0.62089	0.16163	7.7588	1
77.182	2.9429	-0.92444	0.92714	0.40652	0.52277	0.9678	20.505	1
47.403	2.4149	0.88144	0.42902	-0.7844	-0.085965	0.90822	43.435	1
77.611	4.6517	-0.83867	-0.52217	-0.69725	-0.42729	-0.93005	47.919	1
43.924	3.618	-0.5498	0.38148	-0.69935	-0.67185	-0.29728	25.436	1
60.409	3.0334	-0.44829	0.73494	-0.78364	-0.99194	-0.14394	40.45	1
98.668	3.3848	-0.049704	0.63882	-0.57419	-0.24314	0.9383	31.219	1
68.071	3.6809	0.84994	0.77847	-0.87104	-0.64316	0.65794	29.734	1
19.672	2.6778	-0.83641	0.77443	-0.84848	0.77873	0.36981	38.982	1
36.427	2.6368	-0.74739	0.99052	0.0076175	-0.95268	0.63475	41.158	1
91.564	2.2759	0.3703	0.16238	-0.83999	0.98325	0.96946	35.518	1
94.802	1.8323	-0.50188	0.70035	-0.722	-0.11006	0.27369	39.167	1
14.752	3.3923	-0.53232	0.30772	-0.63646	0.93679	0.86676	44.993	1
70.034	3.5702	-0.77043	0.38901	-0.78865	-0.63412	-0.17411	47.026	1
51.282	1.1441	0.44605	0.13999	-0.71116	0.43762	0.82565	8.9938	1
93.875	1.071	0.47848	0.14219	-0.35721	-0.35402	-0.56067	11.562	1
97.082	2.6085	-0.38896	0.48306	-0.14652	0.70011	0.59984	16.615	1
33.099	2.4218	-0.91276	0.72788	-0.173	0.10003	-0.93627	15.472	1
97.191	3.9157	-0.64007	-0.28951	-0.88418	0.27181	0.70493	13.983	1
72.977	2.7454	-0.31994	0.97829	-0.98989	-0.48936	0.81427	5.9757	1
70.063	2.8797	-0.58505	-0.088796	-0.16828	-0.59013	0.61939	12.877	1
70.038	3.0811	-0.99672	0.89229	-0.60425	0.75387	0.15749	26.087	1
90.377	2.7539	-0.32492	0.29414	-0.29757	-0.52237	0.40202	22.619	1
31.975	1.0392	0.88999	0.24998	-0.92789	-0.069263	0.81643	10.105	1
23.793	2.3726	-0.36571	0.62471	-0.375	-0.42353	0.46845	19.213	1
27.961	1.6786	-0.60002	-0.089244	-0.54975	0.21861	-0.075103	5.9727	1
98.257	4.5172	0.036796	0.67455	-0.70899	-0.3512	-0.7877	39.142	1
73.345	4.9514	-0.8276	-0.5642	-0.63161	0.26165	-0.54512	47.923	1
66.711	1.6083	-0.66855	0.2201	-0.92221	-0.82776	0.51062	26.498	1
90.288	3.0392	-0.93759	0.78029	-0.61901	-0.77569	-0.13845	4.8309	1
92.836	1.3856	0.64234	0.49395	-0.32375	0.16124	-0.42715	4.2632	1
89.455	1.0174	0.77899	-0.86532	0.87733	-0.433	-0.97268	18.244	1
45.872	4.4449	-0.47132	0.73779	-0.34177	0.20293	0.43948	10.247	1
91.443	3.5472	-0.95217	0.80698	-0.42523	-0.37621	0.88196	44.071	1
99.851	3.0472	-0.59668	0.36383	-0.091409	0.88073	-0.29991	14.997	1
86.582	1.0141	-0.47659	-0.25848	-0.74961	0.55067	0.21044	30.898	1
74.829	3.4654	-0.84703	0.67449	-0.57055	-0.059163	-0.82047	39.902	1
32.915	1.4132	-0.5816	0.81388	-0.47926	0.34751	-0.1701	3.574	1
31.412	1.3124	-0.46239	0.41002	0.15925	0.8202	-0.70611	40.983	1
98.959	1.678	-0.71325	-0.50797	-0.30024	0.45055	0.2233	8.21	1
92.892	2.6351	-0.66883	0.50536	-0.53515	-0.53262	-0.99604	17.185	1
97.396	4.7475	-0.65024	0.51602	-0.81477	-0.2132	-0.36099	29.074	1
78.66	2.0089	-0.87642	-0.61518	-0.39169	0.43007	0.67158	36.717	1
56.093	1.2537	0.44736	0.64408	-0.65368	0.23939	0.71084	17.193	1
78.528	3.9422	-0.46557	0.082502	-0.20934	0.079856	-0.488	0.53277	1
99.99	1.8117	0.84369	0.74141	-0.16279	0.19649	-0.14311	35.747	1
52.188	1.1303	0.49117	0.71333	0.022246	0.79737	0.37464	42.779	1
41.057	1.7806	-0.96809	0.74947	0.05316	0.37064	0.89372	35.59	1
82.665	2.3322	-0.74912	-0.50354	-0.83241	-0.83645	-0.56922	25.746	1
32.685	4.3636	-0.78412	0.52818	-0.39945	0.63765	-0.65961	20.003	1
38.632	1.8851	0.33468	0.78045	-0.19164	-0.73839	0.0664	12.976	1
41.502	2.0221	-0.91542	0.68936	-0.87707	0.60613	-0.89741	30.747	1
55.219	3.9958	-0.79943	0.45673	-0.21775	-0.18765	-0.51519	22.967	1
91.662	2.9482	-0.87353	0.26067	-0.1322	0.63797	0.38264	3.289	1
72.883	1.4867	-0.81829	-0.25023	-0.1449	-0.29183	-0.021323	47.436	1
38.482	3.0582	0.18336	0.50865	-0.36833	0.58251	-0.40524	0.80378	1
55.771	2.0067	-0.89564	0.66593	-0.1242	0.68981	0.60129	36.586	1
58.781	2.037	-0.3195	0.875	0.43842	0.43574	0.024053	4.1662	1
75.235	1.0288	-0.6589	0.96989	-0.53699	-0.38261	-0.45515	36.04	1
90.075	2.3705	-0.48005	0.052008	-0.65672	0.25793	-0.68946	18.545	1
79.911	2.4153	-0.25646	0.87142	-0.16696	-0.41451	0.90224	43.697	1
62.482	4.1616	0.16061	0.49777	-0.59621	-0.34631	0.98808	28.393	1
48.699	1.7352	-0.85329	-0.64461	-0.61704	0.45729	0.26888	14.81	1
66.195	3.7989	0.2461	0.19859	-0.8081	-0.025381	0.4035	46.315	1
61.397	3.3539	0.77894	0.16069	-0.97565	0.50201	0.78811	1.002	1
49.836	1.4025	-0.97162	-0.084812	-0.69391	-0.74869	-0.65871	15.732	1
87.821	3.5506	-0.25816	0.56942	-0.65017	0.055698	0.40956	35.86	1
86.333	2.7031	-0.78665	-0.31521	-0.57545	0.24262	-0.84039	27.035	1
64.5	1.8213	0.39762	0.84807	-0.50679	-0.86513	0.87711	20.067	1
74.215	4.8703	-0.95817	0.68599	-0.64884	-0.15437	-0.33817	39.103	1
96.991	1.6316	-0.24174	0.021334	-0.018321	-0.02758	0.74608	12.061	1
56.631	2.8835	0.96291	0.33067	-0.61582	0.71481	-0.89193	0.347	1
93.511	1.6719	0.38514	0.61607	-0.21872	0.019574	0.0021422	40.626	1
90.522	4.288	0.0079952	0.73315	-0.055789	-0.10228	-0.8647	41.108	1
71.741	2.9212	-0.68825	0.059229	-0.63889	0.25136	0.77854	19.925	1
83.048	1.5631	0.086235	-0.092267	-0.65179	0.92769	0.072244	37.351	1
81.234	3.2767	-0.9854	0.048717	-0.50051	-0.27179	-0.65549	21.696	1
44.929	1.4107	-0.65801	0.85274	-0.31892	0.8087	0.38507	0.1271	1
48.67	2.6803	-0.80559	0.72641	-0.70268	0.010993	0.038715	1.178	1
60.583	3.6196	-0.81463	-0.27726	-0.91249	-0.39007	-0.17637	0.50857	1
79.838	1.1475	-0.35208	0.050846	-0.26938	-0.25752	0.18104	12.418	1
24.855	3.1246	0.22787	0.97081	0.064854	0.47628	-0.50432	1.8298	1
61.677	1.1065	-0.70917	0.64951	-0.89667	-0.78431	0.1499	17.344	1
78.13	4.9061	-0.6023	0.28604	-0.33171	0.3845	0.094448	20.793	1
44.645	1.5671	-0.55198	-0.092638	-0.44859	0.5988	0.57563	27.253	1
29.902	1.4592	-0.88278	-0.1467	-0.46301	0.30331	0.83495	25.201	1
64.168	2.6992	-0.87164	-0.0044541	0.077868	0.69971	-0.35485	19.484	1
79.054	2.8849	0.073321	0.25292	-0.95895	-0.84862	0.43179	35.828	1
77.299	4.9625	-0.86109	0.53846	-0.26724	-0.98538	-0.18837	10.446	1
96.414	1.9779	-0.76003	-0.26776	-0.5534	-0.72652	0.32366	32.574	1
63.87	2.4029	0.22217	0.46008	-0.14852	0.71045	-0.95637	9.4124	1
93.412	1.236	-0.39317	0.49202	-0.86026	0.58542	0.5417	4.0224	1
65.985	2.1254	-0.42333	0.3417	-0.53443	0.64057	-0.15121	9.1184	1
89.158	4.7656	0.030748	0.15072	-0.81011	-0.0022313	-0.30157	10.457	1
81.002	2.3111	-0.36181	0.52964	-0.14391	0.14298	0.0085355	26.947	1
78.407	4.288	0.25854	-0.03767	-0.84667	-0.62552	0.93543	34.393	1
31.259	3.8017	-0.56899	0.19984	-0.95266	0.18091	-0.97331	35.164	1
59.428	1.9265	-0.94438	0.78056	-0.35074	0.71775	-0.92674	14.601	1
53.385	2.6413	-0.7122	0.068314	-0.34443	-0.86564	-0.61732	1.254	1
35.953	3.1621	-0.82431	-0.1085	-0.80718	-0.36713	0.020198	23.35	1
88.825	2.3248	-0.25952	-0.22928	-0.7719	0.65607	-0.21171	12.952	1
58.419	4.3472	-0.35012	0.50405	-0.48988	0.83455	-0.20347	21.167	1
96.753	2.9746	-0.5181	-0.27747	-0.44982	0.85315	0.4464	31.412	1
69.412	2.769	-0.15055	0.66816	-0.56692	0.38987	-0.73258	12.055	1
60.678	1.4835	-0.96169	0.3372	-0.027111	0.74461	0.57992	7.7051	1
90.49	2.6581	-0.55561	-0.13056	-0.21656	0.38578	-0.75279	43.577	1
33.779	1.4631	-0.09453	0.88918	0.095136	0.088897	-0.48747	0.55486	1
16.655	2.4519	-0.85408	0.74514	-0.36503	0.0094569	0.66363	30.335	1
56.068	3.803	0.15032	0.88458	-0.93938	0.50446	-0.038481	46.882	1
43.252	4.4241	-0.82427	0.87803	0.026062	0.20145	0.76254	11.487	1
74.542	3.9936	-0.48482	0.90825	0.43318	-0.99892	0.26548	30.459	1
65.211	4.5042	0.055726	0.29558	-0.88167	-0.56627	0.19091	21.018	1
51.336	3.0313	-0.94376	0.014873	-0.71613	0.72017	-0.29953	27.395	1
52.335	2.7736	0.28999	0.78163	-0.42792	-0.35854	-0.72828	31.288	1
64.176	1.2735	0.028951	0.86632	0.57824	-0.69328	-0.94081	22.134	1
33.948	2.6069	-0.59197	0.35014	-0.87056	0.14699	-0.35065	33.764	1
70.48	3.6573	0.014668	0.83662	-0.56803	0.61548	-0.9214	23.236	1
66.101	1.0636	-0.63977	0.37369	-0.88526	-0.9907	-0.51917	15.862	1
63.745	4.5175	-0.39756	0.75293	-0.90742	-0.26614	0.97473	6.901	1
37.027	1.6415	-0.98743	0.3388	0.34534	0.92685	0.86159	17.583	1
98.545	2.2829	-0.17876	0.2899	-0.015193	-0.93652	0.69325	17.727	1
97.248	1.47	-0.78352	0.61164	-0.86116	0.47231	-0.22816	33.45	1
76.293	4.3389	0.29728	0.95858	-0.15356	0.25815	0.86675	40.704	1
92.745	2.9255	-0.90846	0.096832	-0.72654	0.93274	-0.87521	22.632	1
70.164	1.1312	-0.47635	-0.072068	-0.52522	0.84189	-0.19962	46.69	1
60.523	1.5827	-0.99095	0.88587	-0.032602	-0.10196	0.8969	14.608	1
96.402	1.4841	-0.79514	0.58544	-0.60977	0.89711	-0.76482	17.612	1
98.303	1.2393	-0.52673	0.83712	0.60406	-0.88852	0.14608	43.872	1
19.553	2.3923	-0.26581	0.91701	-0.84883	-0.40302	-0.24659	2.7488	1
35.842	2.5766	0.32944	0.90731	-0.65318	0.5029	0.56184	17.723	1
49.869	3.3228	0.92299	0.62405	-0.17615	0.44249	0.93253	0.85995	1
57.068	1.8888	-0.13048	0.84817	0.33463	-0.30122	-0.85069	13.547	1
82.684	4.6174	-0.83552	0.91779	-0.97505	0.18594	0.43107	10.404	1
19.54	3.9185	-0.41356	0.71778	-0.90308	0.69761	-0.27391	1.4943	1
92.238	1.5855	0.86009	0.55924	-0.60694	-0.81296	-0.46483	31.214	1
41.613	3.3716	0.033069	0.64877	-0.33774	-0.48043	-0.8314	14.447	1
56.428	3.3511	-0.91449	0.14187	-0.76058	-0.92356	0.82479	10.73	1
53.633	1.2161	0.99585	0.83014	-0.9582	-0.29199	-0.85001	37.431	1
84.933	4.3668	-0.47638	0.66178	-0.54735	-0.51439	0.35252	38.16	1
50.811	2.7488	0.58853	0.80276	-0.36739	-0.86707	-0.78621	1.5723	1
60.325	4.2832	-0.90841	0.50796	-0.56806	0.38941	-0.51606	2.6621	1
90.453	1.4619	-0.2423	0.50984	0.53718	0.18121	-0.45805	0.49677	1
79.519	2.623	0.77034	0.44072	-0.89885	0.0031113	0.39762	0.88231	1
50.25	1.6596	0.051375	0.69192	-0.0079611	0.31119	-0.18041	38.169	1
41.159	4.7745	-0.68505	0.75511	-0.1577	-0.0016855	0.11567	13.408	1
66.752	4.1374	0.74371	0.93912	-0.27723	-0.14887	0.69829	17.341	1
33.616	1.11	-0.47365	0.84991	-0.24242	-0.6622	-0.3544	45.99	1
30.604	4.6004	-0.51219	0.74531	-0.37581	-0.52943	-0.067295	2.2239	1
53.652	1.5632	0.024125	0.6023	-0.23373	-0.17348	0.78712	4.5324	1
28.735	3.2731	0.14485	0.79416	-0.48485	-0.14208	0.77032	5.9893	1
45.669	4.8149	-0.68202	0.83129	-0.030247	0.15346	-0.37914	47.27	1
66.009	3.845	0.24258	0.62829	-0.55745	-0.015475	-0.91738	6.838	1
84.881	1.1552	0.12363	0.85891	-0.20359	-0.6632	-0.065665	42.78	1
95.915	3.5036	0.57058	0.94805	-0.68623	0.10468	-0.73265	39.912	1
79.421	4.4428	0.068947	0.35417	-0.51395	0.0047905	0.48191	17.61	1
50.387	3.4442	0.25854	0.85137	-0.77501	0.12898	0.31316	42.082	1
42.048	1.6717	0.74547	0.48589	-0.81689	0.97482	-0.60444	11.578	1
86.252	1.5308	-0.36558	0.64149	-0.34606	0.91104	-0.91268	5.4423	1
98.891	2.0353	-0.22303	0.26193	-0.37528	-0.51899	-0.75916	36.239	1
93.619	2.5747	0.43944	0.89208	-0.94394	-0.25268	0.69215	26.661	1
48.576	3.7772	0.91674	0.61341	-0.66061	0.047665	-0.84421	1.7944	1
46.197	1.7823	-0.98414	0.50159	0.088967	0.83567	-0.030769	33.68	1
53.412	4.7277	0.28317	0.7084	-0.52438	-0.47967	-0.24604	11.566	1
92.047	2.1078	-0.63711	-0.029607	0.00036818	0.4515	-0.35272	21.298	1
62.362	1.1451	-0.099621	0.050003	-0.75079	0.29543	0.64472	40.353	1
41.137	4.235	-0.20949	0.41298	-0.84094	-0.40145	0.97701	21.815	1
86.991	2.6499	-0.94764	0.87983	0.66521	-0.14859	0.38421	30.329	1
90.4	2.033	0.65919	-0.099788	-0.79408	-0.42444	0.84164	14.015	1
64.953	3.8842	-0.61988	-0.39145	-0.70179	-0.86769	-0.59019	36.171	1
61.095	2.4616	-0.69324	0.27151	-0.72725	-0.89874	0.52323	38.159	1
12.88	1.1523	-0.38579	0.68207	-0.88101	0.76839	0.29185	44.283	1
73.378	4.474	-0.97468	0.79019	0.45186	-0.89147	-0.87405	8.2851	1
81.338	2.4905	0.39989	0.78162	-0.47677	-0.23277	-0.14471	16.481	1
10.626	2.6659	-0.70997	0.77503	-0.64773	-0.84243	0.077765	14.14	1
80.289	3.2332	-0.28173	0.0040217	-0.9134	0.53135	-0.70304	11.813	1
24.692	3.2035	-0.40668	0.90513	-0.44058	0.56143	0.97828	28.692	1
52.182	1.4404	-0.062113	0.35089	-0.71946	0.068256	0.97925	34.722	1
87.932	2.2968	-0.02781	0.92492	-0.63585	-0.56308	0.098583	7.4803	1
45.678	2.7926	-0.16264	0.51527	-0.75095	0.34343	-0.34027	7.4482	1
76.38	2.9184	-0.57807	0.41758	-0.87058	0.16152	-0.019216	26.824	1
93.88	4.8753	0.36315	0.82562	-0.97199	0.32637	-0.52501	1.4632	1
37.814	4.7283	-0.83437	0.90455	-0.80236	0.49446	-0.030149	17.318	1
96.534	1.6452	-0.258	0.14044	-0.25834	-0.62126	0.19039	6.8623	1
94.798	2.4613	0.35767	-0.18299	-0.78562	0.90203	0.95701	6.5203	1
44.577	3.6448	-0.73803	0.82021	-0.37397	0.47622	0.69695	33.984	1
17.318	1.9713	0.37619	0.99165	-0.71057	0.68959	0.18734	47.596	1
51.436	3.9263	-0.87746	0.06483	-0.57828	-0.90543	-0.90564	27.767	1
20.3	2.0182	0.10893	0.93634	-0.72223	0.40121	0.78069	47.726	1
69.093	4.1541	-0.016502	0.77092	-0.68434	0.22082	0.94224	43.829	1
70.888	2.4734	-0.88107	0.34614	0.57851	-0.63365	0.79016	47.598	1
55.325	2.2161	0.038011	0.31491	0.077065	0.93344	-0.36239	0.75822	1
93.001	2.7466	-0.83178	0.21353	0.50122	0.76556	-0.93815	21.306	1
78.3	4.1601	-0.97186	-0.6328	-0.79447	-0.84591	-0.44561	33.626	1
70.579	2.3668	0.99285	0.38846	-0.59854	0.41377	-0.5545	38.388	1
70.785	1.2547	-0.66637	0.18772	-0.24785	-0.87703	-0.77659	34.611	1
86.954	2.8085	-0.7454	-0.64554	-0.53862	0.27398	0.9609	21.308	1
30.936	1.4372	-0.69536	0.9591	0.30069	-0.84105	0.1596	0.31333	1
77.222	2.5741	0.013623	0.42834	-0.46692	-0.27469	-0.17901	40.919	1
48.894	4.4408	-0.70008	0.7589	0.0015347	-0.55078	-0.51223	16.927	1
87.55	4.2191	0.82905	0.62474	0.58132	-0.81779	0.8271	0.038292	1
50.369	2.9382	-0.08308	0.13531	-0.77012	0.5173	0.13164	9.4131	1
54.105	1.3203	-0.91532	0.68551	0.44887	0.99112	0.17159	41.015	1
80.859	1.369	-0.69633	0.29769	0.29488	0.12579	0.74071	37.443	1
40.852	4.107	-0.73199	0.42957	-0.89279	-0.50924	0.23543	41.568	1
94.989	2.9912	0.14067	0.94574	-0.032976	0.42375	-0.039486	7.5559	1
38.373	2.5889	-0.30061	0.23351	-0.75579	0.53806	0.9021	10.397	1
26.421	2.4668	-0.12662	0.72489	-0.81404	-0.55843	-0.24768	8.3928	1
85.629	3.6307	0.019959	0.80391	-0.81228	-0.17559	0.24477	26.059	1
45.787	3.1254	0.95418	0.58193	-0.76186	-0.58193	0.4244	32.899	1
75.917	4.2065	0.489	0.96399	-0.092086	-0.12793	0.023468	47.385	1
82.869	1.5354	-0.72827	-0.86158	-0.8212	-0.10822	-0.86096	46.794	1
88.704	1.881	-0.5074	-0.33828	-0.33353	0.67748	-0.70876	19.39	1
48.993	4.4328	-0.59127	-0.010454	-0.95419	-0.9508	0.55236	8.5585	1
57.246	3.4045	0.40217	0.58717	-0.39881	0.36159	-0.75301	6.786	1
72.924	4.0044	-0.54991	0.49878	0.33079	0.69383	-0.88857	1.1265	1
84.973	3.2104	-0.2145	0.91365	-0.89903	-0.2805	-0.33413	6.8155	1
52.404	2.4627	-0.88452	0.50063	0.051665	-0.061689	0.27033	45.296	1
96.539	3.0891	-0.81392	0.6576	-0.054942	-0.46657	-0.40357	3.1368	1
50.964	1.4575	-0.75467	0.077913	-0.35094	-0.84407	0.65574	45.939	1
72.704	2.5974	0.050019	0.89007	-0.91279	0.87514	-0.33621	34.931	1
77.36	1.2343	-0.92401	0.8548	0.0047853	-0.63873	0.12388	8.079	1
41.233	4.1127	-0.7851	0.68879	-0.69281	0.1517	-0.91149	20.621	1
48.77	1.0773	-0.98359	0.53198	0.54191	0.81722	0.14964	40.228	1
75.084	2.997	-0.762	0.66412	0.22094	-0.56213	0.74603	7.8702	1
68.096	4.4061	0.28362	0.28614	-0.86755	-0.65416	0.86901	34.169	1
72.883	3.7081	-0.6381	0.11086	-0.12168	0.77173	-0.99544	38.953	1
30.644	1.9132	0.69751	0.95833	-0.71673	0.60132	0.17555	0.9528	1
91.946	2.2851	-0.63546	0.64888	-0.44768	0.35922	0.17507	20.889	1
68.836	3.6647	0.58032	0.99517	-0.76282	-0.86533	-0.2266	24.774	1
21.199	1.6827	-0.94366	-0.070626	-0.6248	-0.67074	-0.22489	38.187	1
23.672	1.3216	-0.80914	-0.32461	-0.47311	-0.40075	0.69685	5.683	1
42.708	1.8531	-0.7847	0.84872	-0.55864	-0.66785	0.8648	20.186	1
36.283	4.9373	0.1425	0.98502	-0.88761	-0.93431	-0.91919	0.23152	1
69.644	3.3863	0.83471	0.41676	-0.80019	0.27419	0.057816	31.343	1
55.08	4.5361	-0.94937	0.44553	-0.71633	-0.36034	-0.10188	21.287	1
48.936	1.683	-0.68272	-0.14123	-0.62287	-0.22177	0.48432	9.0459	1
32.485	3.0495	-0.10909	0.35318	-0.97814	-0.40524	0.31194	33.04	1
28.608	2.5145	0.56805	0.56089	-0.9581	0.017618	0.48202	25.066	1
97.668	4.022	0.21787	0.31294	-0.82181	0.64367	0.12747	42.384	1
58.798	2.4433	-0.92344	0.91907	-0.62888	-0.78256	-0.091721	10.058	1
60.273	2.464	0.50161	0.75103	-0.62681	-0.17747	0.36303	44.991	1
57.352	2.5507	-0.75253	0.30865	-0.85643	-0.66303	-0.83585	45.088	1
51.663	3.79	-0.76045	0.79698	-0.81977	0.28923	0.64774	39.629	1
83.603	1.0957	0.37346	0.65895	-0.59236	0.90316	0.077031	17.94	1
61.747	3.9534	-0.23903	0.042975	-0.85312	0.17012	0.67854	39.017	1
72.104	1.1003	-0.43014	0.33152	-0.51182	0.82621	0.1198	23.089	1
45.818	2.8376	-0.82126	-0.20434	-0.46396	0.38466	-0.92259	4.4655	1
44.257	1.3944	-0.9341	-0.5951	-0.31107	0.35866	-0.073024	43.968	1
71.019	1.2932	-0.13432	0.64628	0.072815	0.97434	-0.031839	10.432	1
91.555	2.9225	-0.34795	-0.82861	-0.87086	-0.58818	-0.58257	29.318	1
20.264	2.6471	-0.87039	0.83605	-0.3583	-0.59688	-0.65874	1.6117	1
99.569	1.949	-0.75344	-0.61102	-0.99713	0.52858	-0.88685	11.868	1
86.183	3.539	-0.2049	0.046399	-0.75936	-0.24224	0.93446	46.872	1
92.281	2.6047	-0.30701	0.69731	-0.89963	0.88002	-0.44499	23.3	1
71.308	3.1346	0.4927	0.40415	-0.76717	0.59226	-0.23185	27.667	1
59.829	2.9137	-0.57369	0.88362	-0.86689	0.21742	0.58282	7.5864	1
49.593	2.7581	-0.036511	0.77848	-0.32144	-0.092003	-0.99975	30.042	1
46.322	2.2111	-0.58945	0.45997	-0.55509	0.1485	0.21458	32.456	1
83.706	3.9011	-0.030426	0.84291	0.050185	0.89805	0.53134	17.638	1
63.443	3.1242	-0.49579	-0.55753	-0.79605	0.25855	0.81845	36.425	1
54.201	1.4578	0.40572	0.65225	-0.0056226	-0.98423	-0.46091	42.621	1
60.771	2.0738	0.86971	0.72493	-0.9112	0.43291	-0.63513	21.646	1
55.724	3.1941	0.3356	0.71163	-0.93423	-0.28128	-0.37683	8.5853	1
78.68	3.1721	-0.54798	-0.041496	-0.81077	0.38741	-0.12609	11.973	1
74.841	4.1714	-0.45746	0.26371	-0.53034	0.084671	-0.10503	24.991	1
98.559	1.9804	-0.078274	0.90438	0.11129	0.51321	0.33768	22.539	1
65.661	4.2806	-0.28117	-0.2057	-0.99068	-0.041965	-0.18397	24.302	1
54.619	3.485	-0.48184	0.296	-0.84096	0.90466	0.87143	18.89	1
69.728	2.3909	-0.80163	-0.4938	-0.88201	-0.52504	0.58005	30.699	1
94.733	2.6856	0.56495	0.792	-0.59284	-0.83799	-0.80139	42.532	1
24.197	1.0737	-0.84234	0.3273	-0.30204	-0.89603	-0.81773	39.093	1
50.042	1.4244	0.24345	0.61186	-0.17021	0.90411	0.5509	9.2778	1
75.072	3.332	0.9047	0.37419	-0.79093	-0.37162	0.61591	15.776	1
92.557	2.9044	-0.79177	0.69898	0.016565	-0.40813	0.80015	9.3031	1
87.919	3.1313	-0.57241	0.74941	-0.31864	-0.85199	-0.92854	34.594	1
75.875	1.8353	0.042734	0.92092	-0.99206	0.49328	0.73176	46.93	1
36.103	2.8398	0.80907	0.98275	-0.20317	-0.033116	-0.13851	33.733	1
80.472	4.8429	0.12473	0.73754	-0.41746	-0.84039	0.42914	2.1516	1
89.801	2.286	0.0032694	0.38216	-0.58255	0.60345	0.96381	13.314	1
63.159	1.9128	0.012871	0.76359	-0.78753	0.57875	0.72118	20.299	1
53.814	4.3737	-0.6271	0.51566	-0.53833	0.3146	-0.21834	21.464	1
93.975	2.5816	-0.41419	0.72119	0.139	0.55483	-0.14858	13.595	1
66.486	2.1608	0.09895	0.84049	-0.34589	-0.95931	-0.89777	39.209	1
65.217	2.613	-0.74336	-0.31353	-0.62969	-0.61472	-0.46612	11.644	1
28.834	3.958	0.38837	0.88867	-0.82366	0.92318	-0.89981	12.915	1
95.52	1.6491	0.11556	0.68097	0.43518	0.083922	0.070698	8.143	1
91.477	3.1504	0.086036	0.80349	-0.12823	-0.46012	0.37188	25.474	1
68.9	4.0877	-0.83692	0.50828	-0.1213	0.51051	0.64525	4.1	1
34.547	2.1342	-0.92107	0.97389	0.22606	0.2205	0.94114	47.262	1
55.047	1.3788	-0.69507	0.42323	-0.47822	-0.065163	0.75297	38.456	1
78.989	2.5873	0.41058	0.75196	-0.050143	-0.40508	-0.32885	5.6976	1
66.33	4.6099	0.36758	0.69671	-0.7405	-0.34522	0.64602	23.543	1
25.729	2.8668	-0.89331	0.54156	0.1062	0.37337	-0.82634	22.502	1
88.83	2.6084	-0.54039	-0.75897	-0.69469	-0.12235	-0.8212	36.43	1
64.758	1.2	-0.22869	0.38082	-0.027861	0.23234	0.36256	32.136	1
74.999	3.6702	0.18592	0.49792	-0.55248	-0.3435	-0.9315	38.7	1
74.132	4.563	-0.084115	0.88266	-0.24856	-0.81789	-0.54291	3.2513	1
62.631	4.91	-0.71108	0.596	0.12208	-0.863	0.033877	8.6736	1
89.096	4.4719	-0.98285	-0.081348	-0.49892	0.92248	0.94636	44.089	1
54.284	2.1131	-0.43978	0.56085	-0.78818	-0.2562	-0.83411	23.268	1
99.204	3.8315	-0.44259	0.37935	-0.79806	-0.47299	0.94767	36.5	1
95.987	1.5498	0.20962	0.88986	-0.51075	-0.79733	0.25987	27.406	1
62.574	1.0359	0.75749	0.78524	-0.16688	0.82814	-0.69251	16.589	1
41.489	3.6398	-0.024072	0.70974	-0.48717	-0.94559	-0.19966	13.258	1
64.082	1.4058	0.59946	-0.11661	-0.7431	0.90142	-0.68701	12.279	1
78.225	1.4343	-0.14175	-0.62215	-0.82779	0.07969	-0.87332	36.762	1
72.789	1.9498	-0.033097	0.72698	-0.92133	0.58732	-0.081047	42.152	1
66.923	3.7812	-0.50789	0.71046	-0.57985	-0.80189	-0.56736	18.304	1
94.971	2.0371	0.23041	0.53183	-0.21785	-0.77969	-0.28425	16.816	1
74.96	2.4374	0.27652	0.59502	-0.88639	-0.85434	0.37566	12.001	1
92.555	1.4738	0.9773	0.42197	-0.52509	-0.24023	-0.38833	1.3741	1
28.911	3.3555	-0.43777	0.3319	-0.75862	0.42548	0.88762	33.815	1
29.08	2.733	-0.20849	0.67048	-0.53832	0.50862	-0.98817	47.9	1
64.277	3.3695	0.73271	0.3811	-0.93807	-0.047066	-0.46356	35.846	1
86.899	3.8105	-0.78701	0.90188	-0.62073	-0.25656	0.19097	31.12	1
21.287	1.8335	-0.67284	0.85231	0.11189	0.52666	-0.9764	16.788	1
80.507	3.1605	-0.12712	0.013726	-0.81175	0.1676	-0.66354	47.455	1
78.849	1.3057	0.53573	0.8129	-0.059702	-0.73354	-0.38663	0.63335	1
87.481	2.8851	0.26717	0.11815	-0.51307	0.64708	0.29148	41.843	1
51.506	1.1239	0.20392	0.79878	-0.5471	0.50959	0.85677	26.423	1
52.54	4.6443	-0.18147	0.22693	-0.91896	-0.96061	0.3171	37.74	1
56.242	2.2978	-0.67261	0.86776	-0.26006	0.53683	0.3983	15.583	1
77.806	1.296	-0.16392	-0.53373	-0.54651	0.2148	-0.78315	40.538	1
84.729	4.8404	-0.44616	0.60177	-0.95361	0.33386	0.92653	16.2	1
97.888	4.6853	0.80346	0.85726	-0.64107	0.8943	-0.9843	34.515	1
36.317	1.5099	-0.42612	0.6301	0.050249	-0.212	0.33304	10.833	1
44.724	1.375	-0.25763	0.70379	-0.8047	0.67995	-0.32631	10.815	1
87.481	1.219	0.64635	-0.26721	0.94313	-0.50632	-0.85974	35.096	1
96.556	1.5523	-0.72591	0.90138	-0.92432	0.14433	0.27417	33.185	1
87.102	3.564	-0.80902	-0.44615	-0.9521	0.41924	0.43945	1.5679	1
63.086	4.7859	-0.8367	-0.46379	-0.77821	0.36267	-0.74547	11.788	1
56.267	3.6112	-0.50188	0.40326	-0.59007	0.95586	-0.11531	29.089	1
78.449	4.5024	-0.96823	0.16575	-0.31391	0.70138	0.40034	33.526	1
62.221	3.9175	-0.30003	0.72819	-0.47834	0.14747	0.18504	11.644	1
86.991	3.2652	0.11442	0.98411	-0.34558	0.23401	-0.6265	4.7287	1
64.08	3.9145	-0.46917	0.90634	-0.80219	0.031629	-0.29447	7.3455	1
99.74	4.2015	0.13887	0.90124	-0.42442	-0.91417	-0.98419	4.9383	1
76.098	2.1223	-0.40823	0.7738	0.61158	0.9191	0.77354	27.03	1
98.434	4.3359	0.56762	0.72438	-0.71989	-0.31498	0.09474	17.022	1
91.265	3.7493	-0.20711	0.51673	-0.57979	0.8448	0.5618	36.354	1
24.747	4.2781	0.22113	0.99253	-0.61385	-0.30751	0.46328	6.711	1
42.78	4.6143	0.67683	0.99926	-0.5	-0.23093	0.88414	4.9154	1
71.162	2.61	-0.68843	0.77191	-0.75805	-0.28934	0.7666	30.343	1
52.545	3.3548	0.5137	0.5939	-0.6822	-0.0162	-0.25534	13.755	1
91.795	2.6901	-0.39965	-0.55413	-0.98022	0.020037	-0.40209	18.642	1
87.889	1.9965	0.89574	0.62145	-0.93692	-0.46758	-0.84538	20.209	1
56.4	2.0397	0.071051	0.44899	-0.50721	-0.44083	-0.11079	5.0484	1
86.533	1.205	0.11591	0.81241	-0.71354	0.50619	0.75914	22.124	1
76.482	3.5809	-0.64716	0.48575	-0.77046	0.25363	-0.79519	37.551	1
99.309	4.1305	-0.83716	0.7321	-0.12634	-0.80112	-0.8158	38.512	1
72.451	1.5303	0.71597	0.52543	-0.95637	0.50989	0.90094	34.149	1
74.092	1.8688	-0.72706	0.31436	0.11207	0.078672	0.43325	8.7965	1
80.532	1.0339	-0.061149	0.59273	-0.058905	0.75998	-0.099795	33.386	1
84.828	1.5429	-0.2751	0.34904	-0.94493	-0.049825	0.040089	41.289	1
19.743	1.1511	-0.51671	0.36507	0.069292	-0.16629	-0.67956	2.8831	1
13.445	2.4656	-0.77541	0.51325	-0.88595	0.62261	0.12183	2.7641	1
57.003	4.1274	0.85462	0.76035	-0.83132	0.61072	0.3938	4.122	1
76.745	3.0229	-0.53658	0.18282	-0.76608	-0.98652	0.86363	33.955	1
60.545	2.3849	0.2259	0.32256	-0.85393	-0.96155	-0.56116	23.289	1
19.789	1.3851	-0.42246	0.55003	-0.46784	-0.92351	-0.046245	27.515	1
84.302	4.7529	0.97637	0.95426	-0.73655	-0.45253	0.92424	30.172	1
38.561	1.0897	-0.43938	0.95152	0.60608	0.55284	-0.12592	44.048	1
65.619	4.1476	-0.59808	0.98327	0.39303	-0.61841	-0.12372	30.222	1
88.71	1.3439	0.59308	0.38719	-0.12066	0.56201	0.71052	34.484	1
28.961	1.2903	0.14509	0.86148	-0.95799	0.56717	-0.14554	17.247	1
74.315	2	-0.22145	0.50771	-0.438	-0.32521	0.20108	7.7628	1
75.438	4.496	0.27513	0.98811	-0.41873	0.48197	0.8199	19.296	1
72.76	4.6469	0.75053	0.39515	-0.79442	-0.2444	-0.26882	38.069	1
93.243	2.8428	-0.46099	0.78907	0.041916	0.39533	0.85031	17.333	1
78.612	1.0511	-0.16077	-0.18622	-0.43061	0.74774	-0.59942	22.888	1
61.296	3.3495	0.14882	0.49461	-0.46634	0.42116	0.48859	18.737	1
91.96	2.3112	-0.94433	-0.42067	-0.71072	-0.98542	0.59573	31.613	1
18.748	3.408	-0.90208	0.26514	-0.4528	0.10035	-0.053401	4.8508	1
45.877	2.1587	-0.26216	0.68437	-0.627	-0.54907	-0.17489	39.606	1
88.766	3.4376	-0.89166	0.68195	-0.84712	0.86834	0.89073	10.441	1
91.644	3.2787	-0.50842	-0.39012	-0.61328	-0.046057	0.8208	7.7905	1
67.726	2.284	0.4066	0.48472	-0.47042	-0.25611	0.11739	5.4	1
95.023	3.2139	0.69957	0.46541	-0.84412	0.39092	-0.31495	36.07	1
47.659	2.8312	-0.8407	0.53187	-0.60077	0.51084	-0.22546	24.835	1
53.507	3.3017	-0.5957	0.6167	0.02653	-0.90856	-0.72989	7.8401	1
41.75	3.9915	0.4683	0.83662	-0.80181	0.43747	0.64231	14.858	1
93.722	1.6598	0.17809	0.24409	-0.31828	-0.075327	0.41374	27.514	1
62.631	3.9757	0.2691	0.81721	-0.74076	0.049376	0.66357	28.606	1
55.582	1.4057	-0.092651	0.61424	0.11905	0.48167	-0.7107	12.399	1
79.145	3.5139	0.37148	-0.071679	-0.98855	-0.4445	-0.42532	30.094	1
91.682	4.4069	-0.70986	0.22717	-0.65748	-0.13187	0.57461	1.41	1
48.083	1.7567	-0.68222	0.057203	-0.36788	-0.29181	-0.58833	16.731	1
45.122	1.4666	-0.22018	0.48507	-0.80841	-0.9115	-0.59016	46.598	1
69.795	3.098	-0.36175	0.024186	-0.79769	-0.005354	0.91206	13.682	1
47.448	4.8589	-0.40373	0.79643	-0.225	0.047817	0.39507	7.8151	1
84.357	1.5988	-0.85178	0.57592	0.21929	-0.64396	-0.80893	20.264	1
97.35	1.0813	-0.70521	0.021765	-0.13596	-0.79176	0.10719	46.282	1
75.328	1.8115	0.78549	0.73675	-0.19687	-0.20867	0.32201	14.784	1
74.721	1.8497	-0.71876	0.98299	0.32582	-0.65745	-0.84481	38.21	1
87.249	3.3531	-0.6622	0.86415	-0.68268	0.87102	-0.9636	28.48	1
98.355	2.5006	-0.88536	-0.77564	-0.51114	-0.7959	0.18664	43.867	1
93.358	3.0478	-0.91339	-0.83994	-0.96731	-0.35931	0.69947	42.607	1
69.152	3.2646	-0.69103	0.01616	-0.30036	0.52606	0.44516	29.459	1
17.166	2.463	0.13253	0.50195	-0.97927	-0.56156	0.16771	35.253	1
94.167	4.2864	-0.2147	0.89457	-0.92462	-0.768	-0.41174	13.351	1
55.188	4.8812	-0.86635	0.67178	-0.045319	0.80914	-0.4437	22.448	1
92.66	3.8776	-0.74532	0.44852	-0.2411	-0.63358	-0.10528	11.154	1
59.248	2.2316	-0.37797	-0.39772	-0.867	-0.82431	-0.081287	35.731	1
84.506	2.3741	-0.30692	-0.41623	-0.94679	-0.83894	0.47941	5.1623	1
20.767	1.0131	0.33896	0.72131	-0.99989	0.52885	0.86174	36.578	1
79.223	2.3045	-0.34837	0.35471	-0.15892	0.070354	0.82586	14.182	1
84.279	4.5751	0.57277	0.91836	-0.59826	-0.63922	-0.80386	19.057	1
56.92	4.105	-0.45058	0.28566	-0.43481	0.66229	0.786	25.511	1
55.288	1.0714	0.43783	0.50663	-0.24029	-0.54156	-0.53159	21.862	1
45.618	1.2052	0.11689	0.85665	0.18639	-0.32741	-0.952	30.858	1
58.364	1.7255	-0.50582	0.47087	0.79859	-0.75809	-0.95038	0.51765	1
50.245	2.4045	-0.030724	0.98179	0.17823	-0.040223	0.93343	10.14	1
31.396	1.8966	-0.2498	0.34448	-0.47359	-0.97926	-0.028889	33.265	1
29.542	1.1447	0.91025	0.96639	-0.91121	-0.73298	-0.31549	22.098	1
71.739	2.4298	-0.76917	0.6063	-0.18963	0.361	-0.99087	14.929	1
95.556	4.1042	0.93951	0.85701	-0.79089	0.58867	-0.21942	25.323	1
94.845	4.7521	-0.070554	0.99308	0.2495	-0.56547	0.73892	36.845	1
93.555	1.968	-0.95941	-0.50904	0.61998	-0.68933	0.083106	0.22112	1
48.872	2.1742	-0.8252	0.26304	-0.87348	0.029408	0.88418	26.904	1
58.173	2.3519	-0.94366	-0.6822	-0.47958	0.23341	0.44977	46.786	1
81.731	1.6247	0.15278	0.72639	-0.64096	-0.76956	-0.58234	42.194	1
97.607	2.8375	0.14649	0.65631	-0.39617	0.58421	0.90908	43.368	1
77.923	3.6021	-0.92848	0.99357	0.68166	-0.7431	0.55055	1.506	1
68.476	4.487	-0.93685	0.08656	-0.95122	0.16239	-0.90304	6.4147	1
20.476	2.5369	-0.53113	0.18311	-0.67972	-0.53263	-0.046489	46.055	1
75.528	2.0744	-0.51861	0.047119	-0.52013	0.90109	-0.87899	2.6741	1
75.642	1.7046	-0.48942	-0.13648	-0.19649	0.68272	-0.43297	4.641	1
36.828	1.3438	0.28384	0.88548	0.24216	-0.48922	-0.45716	7.9875	1
75.761	4.1728	-0.43892	0.79371	0.16571	-0.15631	0.43197	6.6266	1
88.272	2.2351	0.76673	0.29188	-0.93319	-0.53814	-0.4762	23.581	1
30.671	3.9987	-0.65747	0.92871	-0.78024	0.89437	-0.39027	38.406	1
84.912	2.2126	-0.78669	-0.53406	-0.40322	0.79311	0.36832	27.709	1
33.768	3.9064	-0.81229	-0.050287	-0.92069	-0.8836	0.58592	29.99	1
42.955	2.3648	-0.22015	0.33091	-0.5791	0.47485	-0.64712	3.0948	1
66.525	1.4933	-0.33621	0.031543	-0.22622	-0.40643	-0.38307	7.7889	1
22.73	2.8567	-0.86698	-0.366	-0.78811	0.39347	0.28656	4.5778	1
93.68	3.089	-0.70266	-0.056231	0.61431	-0.51262	-0.9985	13.301	1
82.985	1.2894	-0.81467	-0.84297	-0.45743	-0.81401	0.60853	42.31	1
54.48	2.195	-0.86289	0.45916	-0.54949	0.28026	-0.28069	17.473	1
44.295	2.9352	-0.74802	0.89588	-0.18693	0.28726	0.15894	3.3157	1
68.701	3.7755	-0.14157	0.79916	-0.7131	-0.44496	0.92822	39.857	1
39.474	2.454	-0.82508	0.92015	0.35688	-0.13414	0.066782	39.69	1
44.16	2.3103	-0.46676	0.62457	-0.62911	-0.85801	-0.92571	44.071	1
71.551	1.3519	-0.90335	0.26078	-0.2172	-0.16896	-0.98764	29.095	1
88.993	3.528	-0.88023	0.28134	0.37515	0.57118	-0.21794	21.966	1
86.276	1.0153	-0.98741	-0.35812	-0.12385	-0.98698	-0.85934	13.929	1
46.972	1.1963	-0.82496	0.81451	0.31785	-0.26712	-0.83456	30.33	1
87.198	1.4025	-0.23531	0.5138	-0.26613	-0.79594	0.97579	13.369	1
77.517	4.7304	-0.6059	0.8276	-0.63906	-0.18813	0.16786	41.404	1
43.823	4.0051	-0.99705	0.20104	-0.83478	0.095818	0.93341	39.589	1
79.323	3.2435	0.98414	0.57924	-0.86459	0.38569	0.10773	41.128	1
59.69	1.6316	-0.10821	0.29044	-0.65286	-0.21624	0.017021	5.9156	1
36.747	3.3913	-0.47441	0.50132	-0.42635	0.48382	-0.5334	10.956	1
65.112	3.6559	-0.49516	0.98422	-0.48527	-0.60918	-0.50652	20.844	1
45.727	4.2916	-0.65574	0.52265	-0.92732	-0.7116	0.93348	37.011	1
99.377	3.2827	-0.65462	0.71858	-0.60747	-0.042841	-0.12906	25.763	1
85.562	1.3484	-0.27481	-0.060089	-0.34315	0.40055	0.36693	19.014	1
59.914	4.7924	-0.13007	0.71399	0.17886	-0.57449	0.77117	1.8074	1
86.395	3.4434	-0.84619	0.54795	-0.021244	-0.97537	0.40323	47.173	1
70.489	4.1248	-0.70398	0.64842	-0.74879	0.14611	-0.052082	18.821	1
60.296	1.1486	-0.92519	-0.297	-0.89065	-0.080871	-0.45909	31.485	1
41.563	4.638	0.28903	0.48969	-0.99572	-0.2356	-0.066209	27.39	1
40.652	3.5548	-0.90662	0.78773	0.014818	-0.76902	0.15169	17.014	1
14.792	1.9491	-0.87406	0.5513	-0.0039222	-0.8606	0.99772	2.6687	1
80.686	2.7572	-0.82087	0.51856	-0.5584	0.15961	-0.14247	12.003	1
69.027	3.0358	-0.27896	0.70337	-0.30057	-0.6074	-0.71974	26.824	1
99.133	4.216	0.57297	0.61763	-0.49194	-0.21479	-0.72674	22.056	1
61.027	1.7269	0.17908	0.5861	-0.21432	0.10601	-0.8104	1.6927	1
26.117	2.4045	-0.91155	0.31192	-0.81364	-0.15863	0.27172	41.956	1
48.326	2.3729	-0.50258	0.68838	-0.80343	0.72188	-0.25263	27.202	1
16.916	2.6187	-0.38396	0.44781	-0.97456	-0.55245	-0.76945	15.048	1
64.194	1.1021	-0.032979	0.11606	-0.13823	-0.86683	0.36762	3.9026	1
89.143	2.253	-0.14541	0.38932	-0.14269	-0.09119	-0.41263	30.461	1
95.502	4.0848	-0.39499	-0.065653	0.57312	-0.65176	0.78653	0.029912	1
60.292	3.589	-0.42724	0.90246	-0.13206	0.48494	0.92039	14.205	1
46.671	2.2438	-0.096564	0.9819	-0.46201	-0.10068	-0.77159	43.673	1
88.836	2.5908	-0.92241	0.41542	-0.88652	0.61115	-0.65088	9.9341	1
72.874	1.6343	-0.60554	0.58249	-0.75756	-0.99596	-0.99306	21.968	1
93.429	1.8062	0.39057	0.9595	0.26308	0.56353	-0.97357	41.149	1
27.721	4.0666	-0.68641	0.87741	-0.80924	-0.28265	0.18112	3.1878	1
34.451	1.3049	-0.93928	0.74407	-0.095428	-0.74831	0.84623	41.65	1
78.395	2.9794	0.48828	0.79428	-0.69437	-0.79402	0.22008	3.1037	1
34.236	2.0745	-0.3609	0.0058097	-0.8212	0.033039	-0.60968	46.844	1
85.298	1.9292	-0.62767	-0.9567	-0.78945	-0.73725	-0.76949	15.511	1
49.13	2.1349	0.14272	0.24151	-0.6223	0.60377	-0.84389	24.585	1
70.185	4.2967	0.48965	0.69349	-0.37665	-0.39198	0.35207	19.144	1
85.865	2.0795	-0.93667	-0.50153	-0.95615	0.037694	-0.16868	31.331	1
61.167	4.8102	0.97395	0.80824	-0.56622	0.22188	-0.71589	0.50816	1
38.407	2.4584	0.18609	0.7351	-0.40452	-0.43383	0.064937	6.2177	1
87.905	3.4074	0.2213	0.45044	-0.46221	0.76939	-0.46628	29.887	1
85.548	1.395	0.6279	0.64964	-0.066269	-0.27969	-0.80477	35.758	1
71.765	2.2735	-0.60978	0.96003	-0.92797	-0.025471	-0.11599	31.836	1
70.373	2.9032	-0.43776	0.46684	-0.068949	0.54693	0.3284	24.581	1
48.611	1.2467	-0.36592	0.43731	-0.031826	-0.67294	-0.010454	28.632	1
92.206	1.1172	-0.48103	-0.5801	-0.94113	-0.30126	0.88545	4.6189	1
42.193	2.6231	0.99335	0.77207	-0.61519	-0.62166	-0.4854	5.2075	1
70.527	1.5276	-0.70061	0.52195	0.28097	0.58533	0.50369	12.116	1
72.106	3.0089	-0.84223	-0.35456	-0.96099	0.21141	-0.99265	34.754	1
92.034	2.6233	-0.90316	0.54019	0.81054	-0.53215	0.89739	43.539	1
63.874	1.5465	0.10076	0.62714	-0.62602	-0.074576	0.61055	5.9812	1
72.296	1.955	-0.75459	-0.64558	-0.56442	-0.21082	-0.78716	19.246	1
79.13	4.316	-0.66131	0.15717	-0.86448	0.016646	0.567	11.964	1
99.358	3.6515	-0.43755	0.55865	-0.35844	-0.17855	-0.32768	28.617	1
48.733	1.5302	-0.84623	0.93158	-0.40827	-0.028168	0.44211	26.235	1
79.048	2.4719	-0.51884	0.61394	-0.72974	0.3586	-0.078671	43.811	1
85.691	1.4584	0.59786	0.044841	-0.97802	-0.38847	0.68118	38.397	1
52.512	4.3153	-0.39525	0.93201	-0.9863	-0.15045	0.98821	35.311	1
38.138	1.0366	-0.9444	-0.33242	-0.28993	0.63489	0.35289	38.362	1
54.321	4.8533	-0.73062	0.17032	-0.83176	0.83816	0.26203	45.592	1
83.869	1.0881	0.35834	-0.32641	-0.83836	0.91757	0.2123	32.712	1
42.39	2.3341	-0.74465	0.74527	0.22752	-0.39648	0.84182	33.504	1
91.181	1.5411	0.45064	0.2954	-0.46883	-0.2837	0.088251	47.323	1
46.171	2.0361	-0.31914	0.44724	-0.67284	0.0037754	0.93816	23.357	1
23.215	3.4111	-0.38928	0.84467	-0.60672	0.31706	0.6324	16.146	1
89.35	2.4398	-0.59531	0.74539	-0.70176	-0.52289	0.39768	10.161	1
92.615	2.1578	0.44779	0.93539	-0.83822	-0.76153	-0.20306	21.962	1
99.764	4.0859	-0.13518	0.38183	-0.6691	-0.56432	-0.99164	33.878	1
84.924	1.0955	-0.076489	0.65261	-0.95989	0.88626	0.24514	22.849	1
82.729	2.408	-0.082465	0.42703	-0.46691	-0.50434	-0.18281	0.40497	1
80.78	2.1279	0.16172	0.34146	-0.27446	0.54587	-0.21137	44.969	1
98.497	3.1527	-0.26723	0.10766	-0.718	-0.90165	-0.29933	43.157	1
38.296	1.0675	0.38574	0.90009	-0.11524	-0.29503	0.51677	32.162	1
48.797	2.3744	0.82699	0.74276	-0.67124	-0.33766	-0.6796	36.081	1
87.412	1.5718	-0.94264	-0.48339	-0.71872	0.0025786	-0.99756	47.65	1
68.303	1.7636	0.58503	0.71262	-0.84704	0.7092	-0.16969	5.9138	1
47.104	4.1392	-0.85386	-0.19919	-0.52094	-0.30682	-0.99159	14.345	1
75.384	3.2173	-0.56528	0.018544	-0.097499	0.19523	-0.63893	6.7791	1
29.961	2.7604	-0.95098	0.50292	-0.07696	0.12204	-0.77975	18.74	1
72.973	3.4502	0.76893	0.32848	-0.59012	0.033412	0.17181	2.8807	1
38.289	1.6071	-0.97617	0.73568	-0.52705	-0.37438	-0.41929	18.52	1
53.367	2.5263	-0.79067	0.57792	0.15141	-0.81047	-0.32001	33.563	1
45.41	2.4363	0.064343	0.4615	-0.88185	-0.056272	0.78343	46.002	1
77.603	2.2802	-0.91864	0.88808	-0.3161	-0.30924	-0.73745	24.37	1
75.468	2.2726	-0.49658	0.89012	0.12931	-0.68222	-0.37754	26.613	1
39.119	1.1931	-0.91526	-0.19056	-0.42641	-0.69271	-0.50139	15.441	1
80.684	1.8884	0.076179	0.62681	-0.74748	0.73819	-0.82874	33.28	1
55.887	1.4713	-0.72581	0.21978	0.037597	0.66139	-0.32534	14.547	1
54.281	1.6948	0.090189	0.77104	-0.034193	-0.033133	0.69915	17.772	1
99.37	3.0167	0.36675	0.74343	-0.92957	0.044658	0.52361	0.47383	1
84.642	3.5863	-0.65868	0.84165	0.74853	-0.48855	-0.74168	31.804	1
87.008	2.6408	-0.96388	0.10502	-0.17543	-0.90197	-0.17366	10.594	1
88.103	1.629	0.43365	0.72518	-0.19175	0.20052	0.13295	7.9699	1
75.021	1.2873	-0.89004	0.79326	0.44763	-0.81795	0.68017	21.618	1
48.193	3.2606	-0.59058	0.71616	-0.79592	-0.40463	-0.67327	3.4005	1
89.041	4.6135	-0.27198	0.84758	-0.76568	0.86003	-0.046306	1.3689	1
87.536	3.0034	-0.5153	0.17181	-0.20504	-0.94013	0.14208	4.2731	1
64.363	2.6671	-0.3827	0.62106	-0.48588	-0.42955	-0.7514	25.847	1
80.185	1.4649	-0.66266	-0.3922	-0.64257	-0.10031	-0.36325	30.234	1
74.484	1.2627	0.56793	-0.14081	0.92802	-0.97287	-0.93932	33.329	1
52.589	4.3245	-0.91765	0.47849	0.29136	0.70383	-0.23449	31.491	1
55.207	3.075	-0.91393	-0.60486	-0.79214	0.81449	-0.37658	3.84	1
31.346	3.7461	-0.11531	0.79348	-0.71556	0.13488	-0.61403	18.843	1
73.729	1.8733	-0.66123	0.91247	0.65647	0.89672	0.849	40.516	1
74.941	1.9522	-0.77212	0.9524	-0.11076	-0.46309	-0.89047	7.5698	1
86.519	3.3845	0.24541	0.65307	-0.23356	-0.35995	-0.58157	22.461	1
69.313	3.4057	-0.7418	0.77729	0.3305	0.45917	-0.54802	24.787	1
93.444	1.004	0.89765	0.28405	0.7359	-0.8632	-0.6886	42.602	1
73.912	4.4076	0.22675	0.60253	-0.83552	0.02942	-0.61094	28.991	1
82.066	2.655	0.23636	0.15905	-0.84743	-0.10522	-0.5793	30.977	1
85.824	3.9771	-0.21287	0.31974	-0.44184	-0.87006	0.57195	9.2186	1
37.738	4.032	-0.68418	0.37971	-0.90859	0.2134	-0.43189	38.244	1
95.88	2.4956	-0.15251	-0.26342	-0.91951	-0.13394	-0.18355	32.122	1
48.143	2.0133	-0.058908	0.86565	-0.97131	-0.42497	-0.12681	20.519	1
54.712	1.7527	0.4764	0.65769	-0.46748	0.13006	0.51505	24.351	1
30.543	3.4195	0.85401	0.6259	-0.95024	-0.2648	-0.46937	6.5679	1
27.261	2.267	0.58869	0.77792	-0.71329	0.5244	-0.89525	15.513	1
95.979	1.2432	-0.47996	0.46307	-0.62631	0.055129	0.036492	44.652	1
95.185	4.7803	-0.17315	0.88922	-0.51726	-0.17233	0.19376	40.127	1
26.21	2.4193	-0.97968	-0.61084	-0.63589	0.23776	-0.30052	34.295	1
47.034	2.9024	0.00039199	0.94625	-0.65946	-0.73461	-0.2083	20.8	1
37.777	3.208	-0.91932	0.53097	0.044572	-0.96113	-0.60605	0.45586	1
62.982	4.2875	-0.56493	0.14022	-0.50099	0.037209	-0.95575	39.24	1
35.887	3.0055	-0.93121	0.57677	0.004031	-0.25408	-0.015624	28.797	1
28.936	1.4843	-0.43033	0.97523	-0.10584	-0.84123	-0.55478	9.9634	1
81.131	1.3868	-0.80205	0.12328	0.10237	-0.96821	-0.71027	22.896	1
78.458	2.378	-0.4867	0.57032	0.6031	-0.1039	0.75763	45.713	1
24.141	2	-0.098309	0.47807	-0.46168	-0.19055	0.96921	16.364	1
94.203	3.7048	-0.18519	0.69747	-0.21725	-0.39379	0.99394	28.996	1
54.856	1.1612	-0.39284	0.31039	-0.046339	0.16184	0.38551	1.898	1
57.522	2.9454	-0.71897	-0.59151	-0.74356	0.084507	0.60047	15.865	1
47.54	1.2011	-0.29608	0.74521	-0.0014782	0.18211	0.063521	42.209	1
25.301	3.426	-0.76776	0.63865	-0.67162	-0.35686	-0.70383	0.27998	1
24.696	3.741	0.41373	0.83128	-0.69326	0.24129	0.43444	9.0938	1
81.142	4.4502	-0.17757	0.62002	-0.46234	0.0068463	-0.57608	31.407	1
20.595	3.8267	-0.30117	0.51416	-0.98685	0.043273	0.16525	8.5861	1
41.894	4.4353	-0.58921	0.094103	-0.80797	-0.23498	-0.60039	6.2329	1
18.557	1.1972	-0.6945	0.97946	-0.73914	-0.51273	0.92419	31.16	1
52.451	4.3891	-0.8561	0.33684	-0.55391	-0.86639	0.080831	38.786	1
75.392	2.112	-0.91019	0.49027	-0.01441	0.37807	-0.14642	17.482	1
85.317	1.0156	-0.68301	-0.031575	-0.12256	0.9374	-0.19579	25.214	1
22.89	1.1042	0.34334	0.26447	-0.85327	-0.20391	0.15683	4.2669	1
85.717	2.792	0.024248	-0.25319	-0.92263	0.9861	-0.98387	44.525	1
59.716	4.6601	-0.85287	-0.073366	-0.38845	0.4767	0.4283	8.6217	1
36.718	2.7857	-0.88775	0.70001	0.014016	-0.11335	0.44317	16.302	1
46.204	2.9744	0.12034	0.36388	-0.50527	-0.091151	-0.51787	19.033	1
35.804	2.0816	0.52368	0.90706	-0.07128	-0.60429	-0.30851	29.022	1
33.122	3.0596	-0.61697	-0.45373	-0.91475	0.94901	0.98474	5.2761	1
84.419	2.9007	-0.38313	-0.75878	-0.90919	0.55265	0.25161	36.287	1
78.673	2.2091	-0.84284	0.4509	0.13001	-0.99727	0.51752	10.262	1
34.146	1.7302	0.16703	0.20691	-0.7992	0.11715	0.11565	12.616	1
41.465	1.7528	-0.24847	0.019432	-0.61434	-0.58015	0.18271	20.011	1
80.86	1.4209	0.58939	0.78576	-0.54245	-0.86598	-0.10467	41.581	1
83.003	1.1019	-0.35273	0.8551	0.72396	0.33353	-0.86699	27.528	1
80.187	2.9904	-0.61046	0.55988	-0.68593	0.65252	0.049342	12.734	1
20.564	4.8424	-0.79877	0.30302	-0.95148	0.80764	0.72636	13.102	1
36.095	2.9576	0.79572	0.90403	-0.98404	0.19116	0.93037	12.699	1
85.237	3.035	0.67884	0.23124	-0.73709	-0.94679	-0.58167	11.903	1
37.839	4.372	-0.74764	-0.14234	-0.66496	0.095715	-0.39874	24.155	1
74.245	2.2154	0.62289	0.49564	-0.89927	0.85038	0.68683	47.46	1
86.383	2.7549	-0.44282	0.38579	-0.23499	-0.085385	0.18162	17.172	1
84.179	3.1923	-0.6978	0.79815	-0.41864	-0.42552	-0.51275	15.906	1
43.822	1.5275	-0.64253	-0.18865	-0.64276	0.20057	-0.58309	32.406	1
43.691	1.2781	-0.55982	0.0039901	-0.72331	0.10432	-0.90507	46.876	1
93.936	2.0564	0.29982	0.74759	0.13501	-0.305	0.20737	41.825	1
80.64	1.0843	-0.75863	-0.19969	0.82891	-0.62849	-0.45026	0.19276	1
67.478	1.0963	-0.41966	-0.049064	-0.91722	-0.19617	-0.11556	27.734	1
90.667	3.8075	0.89997	0.041286	-0.85872	-0.45677	0.24216	13.259	1
97.439	2.2564	0.3174	0.5163	-0.60713	-0.42331	0.44292	2.9012	1
23.12	3.5019	0.28093	0.99008	-0.9321	-0.51568	-0.65392	20.004	1
42.616	1.2202	-0.2546	0.60326	-0.99005	0.3781	0.4591	13.767	1
33.127	1.4973	-0.48486	0.32621	-0.20571	-0.15451	-0.64353	4.8549	1
75.07	2.0889	-0.84104	0.01321	-0.44199	0.63577	-0.66119	19.698	1
99.486	1.9581	-0.84333	-0.599	-0.87606	-0.46096	-0.28731	14.14	1
71.194	3.4822	0.2051	0.6303	-0.18789	-0.58145	-0.36756	8.5416	1
48.215	2.2718	-0.91942	-0.66077	-0.57109	0.56494	0.79659	31.303	1
90.642	4.0038	-0.45476	0.98452	-0.017948	0.082296	0.19073	46.291	1
62.5	1.3845	0.90277	0.73001	-0.86884	0.8831	-0.19906	7.9135	1
25.025	3.6777	-0.81406	0.73345	-0.07257	0.26494	0.35034	20.846	1
64.632	1.4033	-0.66387	0.62155	0.45276	0.15979	-0.84031	41.37	1
78.971	1.9587	-0.44409	0.29349	-0.22902	0.31255	-0.65694	32.572	1
75.773	3.4475	-0.25798	0.48204	0.024996	0.94607	-0.42599	8.3806	1
43.997	1.9163	-0.81241	0.51686	0.15215	0.71918	0.27661	5.8957	1
59.331	2.3744	0.31807	0.86201	-0.18511	0.18883	0.45417	47.519	1
87.78	4.8194	-0.81476	-0.69444	-0.86939	0.48975	-0.41325	2.378	1
29.507	2.4961	-0.97955	0.54454	-0.25253	0.53539	-0.73779	24.096	1
95.222	3.7136	-0.30609	-0.15232	-0.58224	0.43678	-0.4687	12.54	1
78.313	1.1994	0.31434	0.53182	0.19966	0.2576	0.46701	14.982	1
91.767	1.7915	-0.051002	-0.046478	-0.41955	-0.28432	0.8557	47.448	1
54.136	4.3294	0.18515	0.49035	-0.72507	-0.3022	0.46731	15.93	1
76.765	3.005	-0.027819	0.59573	-0.85091	0.80066	0.83164	3.8131	1
83.265	3.3955	-0.99457	0.63031	-0.40889	-0.84613	-0.080258	47.309	1
71.046	1.1265	0.81706	0.089395	-0.78651	0.27206	-0.87389	8.9088	1
91.062	1.2467	-0.41793	0.84742	0.95684	0.30247	0.67416	20.659	1
89.288	4.9095	0.32163	0.70368	-0.48802	0.19554	0.079179	27.211	1
98.123	3.1733	0.61525	0.52119	-0.77801	-0.96502	-0.38218	4.4242	1
85.607	3.8537	0.80483	0.95937	-0.52279	-0.73062	0.51156	38.553	1
65.344	2.8898	-0.069618	0.25998	-0.45846	0.38194	-0.23669	12.555	1
52.972	1.3562	-0.20885	0.21191	-0.069114	-0.74691	0.03965	43.729	1
96.229	3.8849	-0.98288	-0.11685	-0.96469	0.03811	-0.71844	37.517	1
57.819	4.9974	0.39815	0.68717	-0.89817	-0.91478	-0.64072	24.872	1
55.603	3.3049	-0.11813	0.92256	-0.7441	0.27005	-0.64217	21.751	1
73.864	2.2127	0.65524	0.31413	-0.64553	0.92681	-0.25618	2.0739	1
48.369	4.9173	-0.41315	0.92972	-0.35887	-0.88261	0.70895	33.368	1
11.937	4.4038	-0.85589	0.37081	-0.97001	-0.63877	0.076582	47.615	1
67.05	3.9244	-0.7363	0.7249	0.32314	0.32078	-0.94933	34.792	1
95.879	1.1965	0.27298	0.99395	0.82027	0.68569	-0.06894	27.729	1
78.036	3.3251	-0.42904	0.20478	-0.80639	0.086929	-0.76548	9.0002	1
51.476	1.7212	0.089871	0.40622	-0.39078	0.19099	-0.0036365	17.341	1
51.719	3.0579	-0.983	0.16115	-0.18666	-0.85578	-0.13917	19.868	1
24.829	1.0207	-0.62975	0.72578	-0.77654	0.71687	0.82133	33.013	1
35.341	4.7609	-0.55607	0.99205	-0.16315	-0.24557	-0.43038	6.2573	1
78.93	2.803	0.54739	0.4586	-0.96077	0.32223	-0.17731	5.5459	1
[truncated: 19,660 more rows]
